# Supplementary material for: Prediction of Burkholderia pseudomallei DsbA substrates identifies potential virulence factors and vaccine targets
Source: PLoS One. 2020 Nov 20;15(11):e0241306. doi: 10.1371/journal.pone.0241306 (PMC7678975; doi:10.1371/journal.pone.0241306)
Supplement: S1 File — (XLSX) [file pone.0241306.s004.xlsx]

## Sheet: combined_virulence
Protein	Gene accession	Locus Tag	Virulence source evidence	Sequence
family 20 glycosylhydrolase	WP_004526045.1	BPSL0500	Moule 2016	MNRISHSLCAALLAAATLLPTASRAQLPARPTAGAAAPATAAPVRPASTPAELAARLANGLAVRVAVDNNHAASAGVPCADLGADWASCATGRLILQNRGHSPLTDGGWKLYLHSIRRLLRIDRPGFTLRHLTGDLYELTPQPGTVRLAQGERIELPFVAEYWLRRYSDVIPRPYVVVDGAAPAVLRYDDTDDELRYVETLPADAQNNSPGNAPPAAAQPVANRALPSVKRQRALPGALDLRGVELTLPELPSAQVAALRERAGTLGLDGARVPVWGVVAPRRLPADIAVPGGYRLAIGPRGAFIEGADRAGLYYGVQTLFSLVPAGGATVPAMLIEDAPRFTHRGMHVDLARNFKPPATLRRLIDQMSAYKLNRLHLHLSDDEGWRIEIPGLPELTDV…
metallophosphoesterase family protein	WP_122651768.1	BPSL0702	Moule 2016	MSNKPAPDAPPAEQPCAVSRRGFLKFVGVSGLASAARGLAATRAAAAAPDGTPEQIHLTWGDVDANEVVVSWASLAAATNPRVRFAGPNEAWRTVHGVQRTYTDGLNGEVVFTYHARLRGLKPGAVYRYEVTADNDANAAQPFAARFETAPRGRAPFRWTSYGDLATPNTGWVLSSPQSRFAVQAVERFQPLFHLLNGDLCYANLNPAHQPAVWRDFGNNNQTSAANRPWMPCPGNHEIEFHNGAQGLDSYLARYTLPENGTRFAGRWYSFRVGAVLFVSLDADDVVYQDAAAFVAGPNPLVPAASTGNEAIAPGTSLYVRGYSRGEQTRWLEQTLRRASRDRDIDWIVVQMHQDALSSSKTGNGSDKGIREAWLPLFDRYGVDLVLCGHDHDYERSFP…
ribonuclease	WP_004194152.1	BPSL2958	Moule 2016	MARKWLRNGALASVFAIVAMGNIGATPGSLVSAAYAREAATVDGAAAQVDTIPASRLPREAATTLSLIAAGGPYPYGKDGAVFGNYERILPKMRRGYYHEYTVPTPRARNRGARRIVCGGPLRRVDNCYYTGDHYNSFKRIVD
hypothetical protein AQ807_07070	OMW33686.1	BPSS0225	Moule 2016	NSNSNSNSNSNSNSNSNSNSNSNSNSNGNGNSSRHRYHPRLRRTPYERSSNYPLEVPQGGSMSTNMKRLMIAALGAALAFGALSARAASFDCAHAANAAERAICGTPALGELDVRMAAYYEMLQNARPADEGMAYREFRDALRDEQQRWRQRTRDACGARIDCLTNAYTARIAALRGVAAERLVLRMTGGSAASAGAADATYAIEGESITLANGESVRPAAPGSAMKRVTTLVARSAVATIAGRPVEAVLLSDDPGGSGRFLYVATAQPGGGAPAVLLGDRVKPVSVSIERAATGGAVVVVEYLDRPEGAPFAQAPTIKIVRRFALEQGRLVEQRG
sulfatase-like hydrolase/transferase	WP_065793661.1	BPSS0229	Moule 2016	MKRNSKQFEIGAWLGACALAFASAASAAAVQDRDHDSRPVDAKRVLLVSIDGLHEQDLARCIGANTCPNLALLAKSGVTYTNARTPGLSDSFPGLAALVTGGSPKSAGLFYDVSYDRTLYAPSDATCSGKQGWNVVFDETTGIDAMNGGALTHLDGGGAFNPQAIPHARVNGQCVSVYPHDYVKTNTVFEVVKEHLRGSHTAWADKHAWGYDWVNGPSGKGVDDLARTEINSIDPATGTPYTDIYTHTEKFDDYHVQAIVNQIDGKNSTGTAAAPVPTLFGTNFQTLSVAQKATVASGGGYLDASFTPGPEVANAIAYVDGALGRIVAELRQRGLYDSTVVIVTAKHGQSPTDHTKLVKHGDTLTALLEANGFVDPNGNFGQNNTASGNPNDGTGLVGT…
collagenase	AFR18870.1	BPSS0666	Holden 2004	MTIHDHQSNSRQQRANMKNSHNVVNRFIVAASIIIGVVLYSSAWANPQPMHTKQARMPRIPQNLPLSPDQAKYDLPLSKYDRATLMEPLRRKQSAKPDRRTRPGADCRDMSIMTQYHGTALADYIANLPDYECHYGLFSIDRAMAAQIFNSENVWAVASRLTQEINRYDATNITLVNLLIYLRAAYFQYDAAQLADPIPGLVVWLRPYILQSLSGDALYLENSRAPSTANELMILITNMKDEAYYLPTLKDRIAFYTASATNPQAAAPLLQRSAAGGFTGLLTVFFYAHQRSGAQPMLDSDATLPETLNRFVTANRAYLSNTSAAYQLADAARETYRFLRYPSQKPRVKKMIQDMLASTTMTGPDNDLWLAAAEAADYGDPGNCADYGTCDYQKRLIEA…
helix-turn-helix transcriptional regulator	WP_004524330.1	BPSS1391	Holden 2004	MFSMLYFPMVSALSLLGADAPTHLHSHLKLILGGEFNAALERSSEWAETTVASERTSWDLQLHADLQLVLGFEVEAEENYRRAQRKIRGSNSKIRIATCRNAAWQALFRYRVTTALACFSRICDEPGIEAGGLVEARFGIACALYEMGRIDDAFDAIDSMEKIAEQQSDEMRAHWKDLIAVLRFDLVVQSELRRAAAFVDHVYWQSAQSMSRVDRAHGVSEAAVSVETPLLRGRVAYLLQLRCAAAGNRDAVAELARCLDAAGEQGFVDFRYTLRLEIALALLAGDAPNLAQFVLEPISDTLHGAESSRRYREYFYCAAKVHLAQDHTQESLALYRRYALIAMRCLREDALIGRQFLVGQELKQLPQSDDVTVRLPLKYRRAYHYILQNLNRSDLSVRE…
serine metalloprotease	AFR20596.1	BPSS1993	Holden 2004	MSFLAGSAAKQAATAQHRRLIPFNFVWGSMSMSILIRTASFKATVLCAALAGLVSAAQAETAAAPQVPGPADAVNQLIVKLRAVKTPPGATAAKAERADVQAVIDRVLAARNARAAGRAFGAAAASAPGNPDDPAAGIRIKRDMSGGATVLSLQRHVSLAQAEALARDFAADGAIEYAEPDARMHPFVVPNDTRYSEQWGYFNPTAGANLPKAWDRTTGSARVVVAVIDTGYRPHADLAANLLPGYDFISDIPSANDGNGRDSDASDPGDWVSAQEDGDPSGPFYGCGASDSSWHGTHVAGTIGAVTNNGVGVAGISWVGKVLPVRVLGKCGGMLSDIADGMRWAAGLPVPGAPSNPNPAKVLNLSLGGYGRTCSSTYQNAINEITSRGANVVVAAGNN…
collagenase	WP_038708181.1	BPSS0666	Holden 2004	MTEVFRKTRRWSAVAALSAFVGLAGAASANTQPMQPTQQKQARMPRLPQNLPVSPEQAEYNLPLSEQDRAALTRPSPLKQPAKRGKRSAPGADCRDMSVMTQYRGAALADYIANLPDYECHYGLFSVDKTLAAQIFSAENVHAVASRFVQDIYRYDASNLILVNLLIYLRSAYYQYDVSGIANPIPNLAVWLRPYIKQSLEGAALYRENARAPSTANELMKLITNMKDEAFYLPTLKARIAFYTASATNPQAAAPLLQPSAAGGFTGLLTVFFYAHQRSGAQPMLDSDATLPETLNRFVTANRASLSNTSAAYQLADAARETFRFLRYPAQKPRVKKMIQDMLASTSMTGADSDLWLAAAEAVDYGDPGNCADYGTCDYKKRLTDAVLTHRYACNAGVR…
methyltransferase domain protein	AHE31311.1	BPSS0994	Moule 2016	MQASDPSSGYLSDVTFPDRFHRELSPTWLNYASVLGGARPKELGRPFRYLDLGCGFAHSTVINAAAFPHAEFHACDFNPAHIEAAARRASRLGIGNVAFHEASFDALLDRDLPPFDFIVMHGIYSWVDAGMRRVIRQLLSRRLADAGLVYLSYNCQPGWAAEAPLRKLMLELAQAADGGIEARTGSAIAGMRKLGTPSLRYFRDNPAAAEALAALANDPLDYLAHEFLNGTWKIHYSVDVVDEMAEAGLAYAGSATLADNHPMLLIDRQAADAIAALPNARLRHLAEDFAVNRRFRRDVFVRGARASTAPAEALRHLDEIAIGCTTEIDRIDTRVTIPRGAISFQPDFIADLRALLRHGAMRIGEIVARLGAARRNSREIRQNLLFLVASGTLTPFAQP…
UDP-glucose/GDP-mannose dehydrogenase family protein	WP_004527508.1	BPSS1833	Holden 2004	MKITIIGTGYVGLVTGACLAEIGHDVFCLDVDPRKIDILNNGGMPIHEPGLQEIIARTRAAGRIAFSTDIEASVAHGEIQFIAVGTPPDEDGSADLQYVLEAARNIGRHMTGYKVIVDKSTVPVGTAQRVRAVIDEALAARGLAGSAEHRFSVVSNPEFLKEGAAVDDFMRPDRIIIGVDDDAAGAIAREKMKKLYAPFNRNHERTIYMDVRSAEFSKYAANAMLATRISFMNEMSNLADRVGADIEAVRRGIGSDPRIGYHFLYAGVGYGGSCFPKDVQALIRTASENGQPLRILEAVEDVNHAQKNVLLDKIEKCYGADLAGRTFAVWGLAFKPNTDDMREAPSRRLIASLLARGATVRAYDPVALDEARRVFALDLHDGADALARLAFVDSADDAL…
flagellar basal body P-ring formation protein FlgA	WP_004525898.1	BPSL0269	Virulence Factor Database	MTTDAGRATRTRFAVALALAGWMGAALAQQAGDGGMIVIPGRGESAQTALANANAASARGANGAGAAGPGGADRTASPGGWHAPAAAQAAAAWSGRAGAASGAESAAESGDVRAATEPRTGLIVIEPGPAESNGRIPAAAPSGWHPSAAMPRAESNGGANPVPPRTGSNRSAGSASASAGWTAPPGAASQGNPAANVAPAPRVSAASRAPATTDMQRVAPVIAQDEGAAPAGRPANARAAAQSWPARDPSVAAGGVIPVSLRAQPAPRTLPVRSAPIRAAATSAAGAQPAAASATAAGAVPAAQQDGESIRRAALAFLQQQAAGLPGKTTVTVAPAFPRGLAACTTLEPFLPSGARLWGRTTVGVRCAGERPWTIYLQAKLAVQATYYVAARQIAPGET…
flagellar biosynthesis protein FlhG	WP_004198637.1	BPSL3292	Virulence Factor Database	MDKRITDQAEGLRRLLAGRASRVVAVTGGPSGVGCTSTVANLAAALTALGKDVLVVDERANVRSIAATLCGSWLRDGEPVRHELGFAVCEASRLARVGYSDAQLDALGDGAADIVLIDAQLDANGALSALARDAHDVLVVTRVSASAITEAYACMKRLHYAHARAQFRVLTNHVQSAADARAAYENLAGVASRYLRVSLSNAGCVAADSLIERARGLAHTVVDAFPSAAAARDYRQIAADLLYWPMRPGPGIGRVRTGSSAFERGAAHAA
autotransporter domain-containing protein	WP_024428782.1	BPSS0962	Burkholderia Genome Database	MLMTRHKKRKTMKRSGAKLLAPVVVAAAAAVAARPGWAQAAPYPDPGRRGDPASWRTPEFTNAWGLGAMHAEYAYAAGYTGANVAIGVLDSGYYAQHPELPDSRFVPVTAAGVSGVLNPNNNNHGTLVSGVVGGARDGVGMHGVAPDATVYEGNTNAIDGFRFGVSDPKFPASDAKYFAEAYDALAAKGVRIISNSWGSQPANENYSTLNKLTDAYKLHEAVRTATGRGTWLDAAAKVSRDGVINNFSSGNTGYDNASLRGAYAYFHPELEGHWMTTTGYDQLSGQVYNQCGIAKWWCVMAPTGVPSTSYSGGAAAPTGATYANFNGTSAAAPHASAALALIMERFPYMTSEQALSVLFTTAQNMEPDPSRPDYTNNGLFSTVHPAKPGASGVPNAFGG…

## Sheet: GO descriptor tally
Description (GO ID)	Number
integral component of membrane (16021)	66
oxidation-reduction process (55114)	25
proteolysis (6508)	20
electron transfer activity (9055)	18
electron transport chain (22900)	17
oxidoreductase activity (16491)	16
transmembrane transport (55085)	16
heme binding (20037)	15
periplasmic space (42597)	14
metal ion binding (46872)	13
hydrolase activity (16787)	9
carbohydrate metabolic process (5975)	8
iron ion binding (5506)	8
plasma membrane (5886)	8
cell (5623)	7
cell redox homeostasis (45454)	7
extracellular region (5576)	7
serine-type endopeptidase activity (4252)	7
ATP-binding cassette (ABC) transporter complex (43190)	6
cell adhesion (7155)	6
cell outer membrane (9279)	6
metalloendopeptidase activity (4222)	6
transmembrane transporter activity (22857)	6
ATP binding (5524)	5
copper ion binding (5507)	5
DNA binding (3677)	5
methylation (32259)	5
pilus (9289)	5
catalytic activity (3824)	4
DNA-binding transcription factor activity (3700)	4
isomerase activity (16853)	4
lipid catabolic process (16042)	4
lyase activity (16829)	4
membrane (16020)	4
methyltransferase activity (8168)	4
outer membrane (19867)	4
outer membrane-bounded periplasmic space (30288)	4
polyamine binding (19808)	4
polyamine transport (15846)	4
proton transmembrane transport (1902600)	4
regulation of transcription, DNA-templated (6355)	4
amino acid transport (6865)	3
calcium ion binding (5509)	3
carbohydrate binding (30246)	3
choline binding (33265)	3
choline transport (15871)	3
dephosphorylation (16311)	3
heme-copper terminal oxidase activity (15002)	3
hydrolase activity, hydrolyzing O-glycosyl compounds (4553)	3
NAD binding (51287)	3
nucleic acid phosphodiester bond hydrolysis (90305)	3
oxidoreductase activity, acting on a heme group of donors, oxygen as acceptor (16676)	3
oxidoreductase activity, acting on CH-OH group of donors (16614)	3
phosphorylation (16310)	3
proton transmembrane transporter activity (15078)	3
siderophore transmembrane transport (44718)	3
siderophore uptake transmembrane transporter activity (15344)	3
signaling receptor activity (38023)	3
transferase activity (16740)	3
triglyceride lipase activity (4806)	3
zinc ion binding (8270)	3
4 iron, 4 sulfur cluster binding (51539)	2
aminopeptidase activity (4177)	2
beta-lactamase activity (8800)	2
carbohydrate transport (8643)	2
catalytic activity, acting on a protein (140096)	2
cell division (51301)	2
cell wall macromolecule catabolic process (16998)	2
cell wall organization (71555)	2
D-amino acid catabolic process (19478)	2
D-amino-acid dehydrogenase activity (8718)	2
endonuclease activity (4519)	2
FAD binding (71949)	2
fatty acid synthase activity (4312)	2
ligase activity (16874)	2
nitrogen compound transport (71705)	2
porin activity (15288)	2
response to antibiotic (46677)	2
RNA binding (3723)	2
transferase activity, transferring glycosyl groups (16757)	2
2-polyprenyl-6-methoxy-1,4-benzoquinone methyltransferase activity (8425)	1
3-demethylubiquinone-9 3-O-methyltransferase activity (8689)	1
4-phytase activity (8707)	1
acid phosphatase activity (3993)	1
acid-amino acid ligase activity (16881)	1
adenylylsulfate kinase activity (4020)	1
aerobic electron transport chain (19646)	1
amidase activity (4040)	1
ammonium transmembrane transport (72488)	1
ammonium transmembrane transporter activity (8519)	1
antibiotic catabolic process (17001)	1
antioxidant activity (16209)	1
aromatic amino acid family biosynthetic process (9073)	1
aspartate transmembrane transport (15810)	1
ATP biosynthetic process (6754)	1
ATP metabolic process (46034)	1
bacterial-type flagellum assembly (44780)	1
beta-galactosidase activity (4565)	1
beta-lactam antibiotic catabolic process (30655)	1
beta-mannosidase activity (4567)	1
beta-N-acetylhexosaminidase activity (4563)	1
carbohydrate utilization (9758)	1
carbonate dehydratase activity (4089)	1
carboxypeptidase activity (4180)	1
cell cycle (7049)	1
cellular oxidant detoxification (98869)	1
chaperone-mediated protein folding (61077)	1
chitin catabolic process (6032)	1
chitinase activity (4568)	1
chorismate biosynthetic process (9423)	1
chorismate metabolic process (46417)	1
chorismate mutase activity (4106)	1
CoA-transferase activity (8410)	1
cytochrome complex assembly (17004)	1
cytoplasm (5737)	1
D-alanine family amino acid metabolic process (46144)	1
DNA duplex unwinding (32508)	1
DNA helicase activity (3678)	1
DNA mediated transformation (9294)	1
double-strand break repair via homologous recombination (724)	1
efflux transmembrane transporter activity (15562)	1
endo-1,4-beta-xylanase activity (31176)	1
endoribonuclease activity (4521)	1
energy coupled proton transport, down electrochemical gradient (15985)	1
exodeoxyribonuclease V activity (8854)	1
exodeoxyribonuclease V complex (9338)	1
extracellular space (5615)	1
flavin adenine dinucleotide binding (50660)	1
generation of precursor metabolites and energy (6091)	1
glycerol-3-phosphate biosynthetic process (46167)	1
glycerol-3-phosphate catabolic process (46168)	1
glycerol-3-phosphate dehydrogenase (4367)	1
glycerol-3-phosphate dehydrogenase complex (9331)	1
glycerophospholipid metabolic process (6650)	1
glycine oxidase activity (43799)	1
GTP binding (5525)	1
GTPase activity (3924)	1
hydrogen sulfide biosynthetic process (70814)	1
hydrolase activity, acting on carbon-nitrogen (but not peptide) bonds (16810)	1
hydrolase activity, acting on ester bonds (16788)	1
hydrolase activity, acting on glycosyl bonds (16798)	1
hydro-lyase activity (16836)	1
indoleacetamide hydrolase activity (43864)	1
inorganic cation transmembrane transport (98662)	1
iron-sulfur cluster binding (51536)	1
kinase activity (16301)	1
levansucrase activity (50053)	1
L-glutamate transmembrane transport (15813)	1
lipid A biosynthetic process (9245)	1
lipid biosynthetic process (8610)	1
lipid metabolic process (6629)	1
macromolecule metabolic process (43170)	1
manganese ion binding (30145)	1
metallopeptidase activity (8237)	1
methyl indole-3-acetate esterase activity (80030)	1
monovalent inorganic cation transmembrane transporter activity (15077)	1
monovalent inorganic cation transport (15672)	1
N(6)-L-threonylcarbamoyladenine synthase activity (61711)	1
N-acetyltransferase activity (8080)	1
NADP binding (50661)	1
N-carbamoylputrescine amidase activity (50126)	1
nitrite reductase (NO-forming) activity (50421)	1
nitrous-oxide reductase activity (50304)	1
nucleotide binding (166)	1
oxidoreductase activity, acting on diphenols and related substances as donors, cytochrome as acceptor (16681)	1
oxidoreductase activity, acting on the CH-OH group of donors, oxygen as acceptor (16899)	1
pantothenate biosynthetic process (15940)	1
pathogenesis (9405)	1
penicillin binding (8658)	1
peptidoglycan biosynthetic process (9252)	1
peptidoglycan turnover (9254)	1
peptidyl-histidine phosphorylation (18106)	1
phosphatase activity (16791)	1
phospholipid biosynthetic process (8654)	1
phosphorelay sensor kinase activity (155)	1
phosphorelay signal transduction system (160)	1
phosphoric diester hydrolase activity (8081)	1
pilus organization (43711)	1
poly(3-hydroxybutyrate) depolymerase activity (50526)	1
polysaccharide binding (30247)	1
polysaccharide biosynthetic process (271)	1
polysaccharide catabolic process (272)	1
potassium ion transmembrane transport (71805)	1
potassium ion transmembrane transporter activity (15079)	1
protein binding (5515)	1
protein disulfide oxidoreductase activity (15035)	1
protein secretion (9306)	1
protein transport (15031)	1
protein-disulfide reductase activity (47134)	1
proton-transporting ATP synthase activity, rotational mechanism (46933)	1
proton-transporting ATP synthase complex, catalytic core F(1) (45261)	1
pseudouridine synthase activity (9982)	1
pseudouridine synthesis (1522)	1
pyruvate family amino acid catabolic process (9080)	1
regulation of cell shape (8360)	1
ribonuclease T1 activity (46589)	1
ribosome (5840)	1
RNA phosphodiester bond hydrolysis, endonucleolytic (90502)	1
sarcosine oxidase activity (8115)	1
sequence-specific DNA binding (43565)	1
serine-type carboxypeptidase activity (4185)	1
serine-type D-Ala-D-Ala carboxypeptidase activity (9002)	1
shikimate 3-dehydrogenase (NADP+) activity (4764)	1
signal transduction by protein phosphorylation (23014)	1
small molecule binding (36094)	1
starch binding (2001070)	1
structural constituent of ribosome (3735)	1
succinate dehydrogenase (ubiquinone) activity (8177)	1
sulfate adenylyltransferase (ATP) activity (4781)	1
sulfate assimilation (103)	1
symporter activity (15293)	1
tetraacyldisaccharide 4'-kinase activity (9029)	1
thiosulfate sulfurtransferase activity (4792)	1
toxin activity (90729)	1
transferase activity, transferring acyl groups other than amino-acyl groups (16747)	1
translation (6412)	1
tricarboxylic acid cycle (6099)	1
tRNA threonylcarbamoyladenosine modification (2949)	1
ubiquinone biosynthetic process (6744)	1
UDP-glucose 6-dehydrogenase activity (3979)	1
xenobiotic detoxification by transmembrane export across the plasma membrane (1990961)	1
xenobiotic transmembrane transporter activity (42910)	1
xylan catabolic process (45493)	1

## Sheet: GO ID output_PANNZER2
Accession number	ontology	goid	desc	ARGOT_score	ARGOT_PPV	ARGOT_rank	Description (GO ID)
ABA47916.1	CC	16021	integral component of membrane	0.786592	0.433478	1	integral component of membrane (16021)
ABA50268.1	CC	16021	integral component of membrane	0.0161073	0.323128	1	integral component of membrane (16021)
ABA50268.1	BP	6508	proteolysis	3.8796	0.590696	1	proteolysis (6508)
ABA50268.1	MF	4185	serine-type carboxypeptidase activity	8.33087	0.723794	1	serine-type carboxypeptidase activity (4185)
ABA50277.1	MF	4177	aminopeptidase activity	7.30134	0.697045	2	aminopeptidase activity (4177)
ABA50277.1	MF	30145	manganese ion binding	7.82664	0.710913	1	manganese ion binding (30145)
ABA50277.1	BP	6508	proteolysis	3.99331	0.594857	1	proteolysis (6508)
ABA50993.1	CC	43190	ATP-binding cassette (ABC) transporter complex	6.35303	0.67068	1	ATP-binding cassette (ABC) transporter complex (43190)
ABA50993.1	BP	55085	transmembrane transport	2.91204	0.552479	1	transmembrane transport (55085)
ABA51731.1	CC	43190	ATP-binding cassette (ABC) transporter complex	6.35232	0.670659	2	ATP-binding cassette (ABC) transporter complex (43190)
ABA51731.1	MF	33265	choline binding	13.7401	0.842921	1	choline binding (33265)
ABA51731.1	BP	15871	choline transport	12.9918	0.82806	1	choline transport (15871)
ABA51731.1	CC	42597	periplasmic space	7.04267	0.690032	1	periplasmic space (42597)
ABA51731.1	BP	55085	transmembrane transport	2.91171	0.552466	8	transmembrane transport (55085)
ABA51731.1	MF	22857	transmembrane transporter activity	3.48984	0.57595	3	transmembrane transporter activity (22857)
ABA52198.1	BP	5975	carbohydrate metabolic process	3.73029	0.585139	1	carbohydrate metabolic process (5975)
ABA52198.1	MF	4553	hydrolase activity, hydrolyzing O-glycosyl compounds	5.54222	0.646529	1	hydrolase activity, hydrolyzing O-glycosyl compounds (4553)
ABA53699.1	CC	16021	integral component of membrane	0.732841	0.429	1	integral component of membrane (16021)
ABA53699.1	MF	16740	transferase activity	2.24155	0.522091	1	transferase activity (16740)
ABN86005.1	CC	43190	ATP-binding cassette (ABC) transporter complex	5.49766	0.645152	2	ATP-binding cassette (ABC) transporter complex (43190)
ABN86005.1	MF	33265	choline binding	11.8914	0.805407	1	choline binding (33265)
ABN86005.1	BP	15871	choline transport	11.2438	0.791582	1	choline transport (15871)
ABN86005.1	CC	42597	periplasmic space	6.09513	0.663174	1	periplasmic space (42597)
ABN86005.1	BP	55085	transmembrane transport	2.51996	0.535196	8	transmembrane transport (55085)
ABN86005.1	MF	22857	transmembrane transporter activity	3.0203	0.557043	3	transmembrane transporter activity (22857)
ABN92885.1	CC	43190	ATP-binding cassette (ABC) transporter complex	6.35268	0.67067	2	ATP-binding cassette (ABC) transporter complex (43190)
ABN92885.1	MF	33265	choline binding	13.7408	0.842936	1	choline binding (33265)
ABN92885.1	BP	15871	choline transport	12.9925	0.828075	1	choline transport (15871)
ABN92885.1	CC	42597	periplasmic space	7.04306	0.690043	1	periplasmic space (42597)
ABN92885.1	BP	55085	transmembrane transport	2.91188	0.552473	8	transmembrane transport (55085)
ABN92885.1	MF	22857	transmembrane transporter activity	3.49003	0.575957	3	transmembrane transporter activity (22857)
ABN94719.1	CC	42597	periplasmic space	6.97506	0.688178	1	periplasmic space (42597)
ABN94719.1	MF	19808	polyamine binding	11.2517	0.791752	1	polyamine binding (19808)
ABN94719.1	BP	15846	polyamine transport	10.0842	0.765791	1	polyamine transport (15846)
ACQ98979.1	MF	46872	metal ion binding	2.49045	0.533842	9	metal ion binding (46872)
ACQ98979.1	CC	42597	periplasmic space	0.0736296	0.3441	1	periplasmic space (42597)
ACQ98979.1	BP	6508	proteolysis	4.36919	0.608206	1	proteolysis (6508)
ACQ98979.1	MF	4252	serine-type endopeptidase activity	7.23442	0.695243	1	serine-type endopeptidase activity (4252)
AFI68205.1	CC	16021	integral component of membrane	0.0109115	0.319867	1	integral component of membrane (16021)
AFI68205.1	BP	55114	oxidation-reduction process	2.21194	0.52065	1	oxidation-reduction process (55114)
AFI68205.1	MF	16491	oxidoreductase activity	2.50402	0.534466	1	oxidoreductase activity (16491)
AFR15131.1	MF	16747	transferase activity, transferring acyl groups other than amino-acyl groups	5.55725	0.646992	1	transferase activity, transferring acyl groups other than amino-acyl groups (16747)
AFR15554.1	CC	16021	integral component of membrane	0.778497	0.432814	1	integral component of membrane (16021)
AFR16694.1	CC	16021	integral component of membrane	0.670558	0.423601	1	integral component of membrane (16021)
AFR16694.1	MF	16757	transferase activity, transferring glycosyl groups	5.16071	0.634554	1	transferase activity, transferring glycosyl groups (16757)
AFR18870.1	MF	5509	calcium ion binding	0.0240268	0.327207	15	calcium ion binding (5509)
AFR18870.1	CC	5576	extracellular region	5.92036	0.657998	1	extracellular region (5576)
AFR18870.1	CC	16021	integral component of membrane	0.0351309	0.331915	3	integral component of membrane (16021)
AFR18870.1	MF	4222	metalloendopeptidase activity	7.18661	0.69395	1	metalloendopeptidase activity (4222)
AFR18870.1	BP	272	polysaccharide catabolic process	0.0199353	0.325201	9	polysaccharide catabolic process (272)
AFR18870.1	BP	6508	proteolysis	4.11343	0.599189	1	proteolysis (6508)
AFR18870.1	MF	8270	zinc ion binding	4.86683	0.625024	4	zinc ion binding (8270)
AFR20596.1	MF	8237	metallopeptidase activity	6.55594	0.676478	2	metallopeptidase activity (8237)
AFR20596.1	BP	6508	proteolysis	4.3691	0.608203	1	proteolysis (6508)
AFR20596.1	MF	4252	serine-type endopeptidase activity	7.23428	0.695239	1	serine-type endopeptidase activity (4252)
AHE31311.1	BP	32259	methylation	5.01795	0.629959	1	methylation (32259)
AHE31311.1	MF	8168	methyltransferase activity	5.16008	0.634533	1	methyltransferase activity (8168)
ARL94721.1	BP	9294	DNA mediated transformation	9.90065	0.761576	1	DNA mediated transformation (9294)
ARL94721.1	BP	8610	lipid biosynthetic process	0.0231572	0.326796	6	lipid biosynthetic process (8610)
CFK48476.1	MF	71949	FAD binding	7.7971	0.710146	1	FAD binding (71949)
CFK48476.1	BP	55114	oxidation-reduction process	2.48957	0.533802	1	oxidation-reduction process (55114)
CFK48476.1	MF	16491	oxidoreductase activity	2.81831	0.548459	5	oxidoreductase activity (16491)
CFK95952.1	BP	6865	amino acid transport	7.35929	0.698599	1	amino acid transport (6865)
CFL10512.1	MF	16787	hydrolase activity	2.28616	0.524243	1	hydrolase activity (16787)
EBA51467.1	CC	16021	integral component of membrane	0.00355695	0.31336	3	integral component of membrane (16021)
EBA51467.1	CC	42597	periplasmic space	6.9758	0.688198	1	periplasmic space (42597)
EBA51467.1	MF	19808	polyamine binding	11.2529	0.791778	1	polyamine binding (19808)
EBA51467.1	BP	15846	polyamine transport	10.0852	0.765815	1	polyamine transport (15846)
EDO83218.1	BP	5975	carbohydrate metabolic process	4.22771	0.603252	18	carbohydrate metabolic process (5975)
EDO83218.1	BP	46167	glycerol-3-phosphate biosynthetic process	11.4733	0.796525	1	glycerol-3-phosphate biosynthetic process (46167)
EDO83218.1	BP	46168	glycerol-3-phosphate catabolic process	11.0829	0.788085	2	glycerol-3-phosphate catabolic process (46168)
EDO83218.1	MF	4367	glycerol-3-phosphate dehydrogenase	NAD+] activity	11.1864	0.790337	glycerol-3-phosphate dehydrogenase (4367)
EDO83218.1	CC	9331	glycerol-3-phosphate dehydrogenase complex	9.74543	0.757981	1	glycerol-3-phosphate dehydrogenase complex (9331)
EDO83218.1	BP	6650	glycerophospholipid metabolic process	7.78457	0.70982	6	glycerophospholipid metabolic process (6650)
EDO83218.1	MF	51287	NAD binding	6.77764	0.682712	3	NAD binding (51287)
EDO83218.1	BP	55114	oxidation-reduction process	2.47981	0.533352	23	oxidation-reduction process (55114)
EDO83218.1	BP	8654	phospholipid biosynthetic process	6.66637	0.679597	9	phospholipid biosynthetic process (8654)
EDO89205.1	BP	17001	antibiotic catabolic process	8.15485	0.719343	2	antibiotic catabolic process (17001)
EDO89205.1	MF	8800	beta-lactamase activity	10.2506	0.76958	1	beta-lactamase activity (8800)
EDO89205.1	CC	16021	integral component of membrane	0.00247511	0.311924	5	integral component of membrane (16021)
EDO89205.1	CC	30288	outer membrane-bounded periplasmic space	0.105421	0.351844	1	outer membrane-bounded periplasmic space (30288)
EDO89205.1	MF	8658	penicillin binding	8.48084	0.72755	2	penicillin binding (8658)
EDO89205.1	BP	46677	response to antibiotic	8.24773	0.721698	1	response to antibiotic (46677)
EDO95399.1	CC	42597	periplasmic space	6.0039	0.660481	1	periplasmic space (42597)
EDO95399.1	MF	19808	polyamine binding	9.68506	0.756574	1	polyamine binding (19808)
EDO95399.1	BP	15846	polyamine transport	8.68011	0.732489	1	polyamine transport (15846)
EDS82086.1	MF	16301	kinase activity	4.29665	0.605676	1	kinase activity (16301)
EDS82086.1	BP	16310	phosphorylation	3.50453	0.57652	1	phosphorylation (16310)
EDU07436.1	BP	7155	cell adhesion	7.92882	0.713556	1	cell adhesion (7155)
EDU07436.1	CC	16021	integral component of membrane	0.00172275	0.310727	4	integral component of membrane (16021)
EDU07436.1	CC	9289	pilus	9.46256	0.751354	1	pilus (9289)
EEC34719.1	MF	16787	hydrolase activity	2.28554	0.524213	1	hydrolase activity (16787)
EEH25224.1	BP	5975	carbohydrate metabolic process	4.24794	0.603965	1	carbohydrate metabolic process (5975)
EEH25224.1	MF	3824	catalytic activity	0.623879	0.419388	5	catalytic activity (3824)
EEH25224.1	CC	16021	integral component of membrane	0.00370358	0.313536	1	integral component of membrane (16021)
EEH25224.1	BP	43170	macromolecule metabolic process	0.0502916	0.337262	6	macromolecule metabolic process (43170)
EEH25224.1	MF	2001070	starch binding	12.6809	0.821761	1	starch binding (2001070)
EEH28759.1	BP	16042	lipid catabolic process	7.49023	0.702088	1	lipid catabolic process (16042)
EEH28759.1	MF	4806	triglyceride lipase activity	10.8436	0.782838	1	triglyceride lipase activity (4806)
EES27008.1	CC	42597	periplasmic space	4.92397	0.626899	1	periplasmic space (42597)
EES27008.1	MF	19808	polyamine binding	7.943	0.713922	1	polyamine binding (19808)
EES27008.1	BP	15846	polyamine transport	7.11881	0.69211	1	polyamine transport (15846)
EQA86889.1	MF	3677	DNA binding	3.08311	0.559654	3	DNA binding (3677)
EQA86889.1	MF	3700	DNA-binding transcription factor activity	4.72946	0.620471	1	DNA-binding transcription factor activity (3700)
EQA86889.1	BP	6355	regulation of transcription, DNA-templated	3.61797	0.580884	1	regulation of transcription, DNA-templated (6355)
KGC51336.1	CC	16021	integral component of membrane	0.0632749	0.341224	1	integral component of membrane (16021)
KGC51336.1	BP	55114	oxidation-reduction process	2.40887	0.530058	1	oxidation-reduction process (55114)
KGC51336.1	MF	16491	oxidoreductase activity	2.72695	0.544476	1	oxidoreductase activity (16491)
KGU91512.1	MF	3677	DNA binding	2.91609	0.552652	3	DNA binding (3677)
KGU91512.1	MF	3700	DNA-binding transcription factor activity	4.56693	0.614998	1	DNA-binding transcription factor activity (3700)
KGU91512.1	CC	16021	integral component of membrane	0.00241673	0.311838	1	integral component of membrane (16021)
KGU91512.1	BP	6355	regulation of transcription, DNA-templated	3.49363	0.576097	1	regulation of transcription, DNA-templated (6355)
KGV04506.1	BP	30655	beta-lactam antibiotic catabolic process	12.501	0.818079	1	beta-lactam antibiotic catabolic process (30655)
KGV04506.1	MF	8800	beta-lactamase activity	11.2152	0.790963	1	beta-lactamase activity (8800)
KGV04506.1	CC	16021	integral component of membrane	0.00325123	0.312979	1	integral component of membrane (16021)
KGV04506.1	BP	46677	response to antibiotic	9.05357	0.741595	6	response to antibiotic (46677)
KGV09504.1	BP	71705	nitrogen compound transport	4.71783	0.620083	1	nitrogen compound transport (71705)
KGV09504.1	CC	30288	outer membrane-bounded periplasmic space	8.60382	0.730605	1	outer membrane-bounded periplasmic space (30288)
KGV62168.1	CC	16021	integral component of membrane	0.786517	0.433472	1	integral component of membrane (16021)
OMR39540.1	MF	3824	catalytic activity	0.572392	0.414553	1	catalytic activity (3824)
OMR39540.1	CC	16021	integral component of membrane	0.0118447	0.320503	1	integral component of membrane (16021)
OMR39540.1	BP	55114	oxidation-reduction process	0.101051	0.350857	1	oxidation-reduction process (55114)
ONC96520.1	MF	16881	acid-amino acid ligase activity	7.92119	0.71336	1	acid-amino acid ligase activity (16881)
ONC96520.1	MF	5524	ATP binding	2.94426	0.553846	4	ATP binding (5524)
ONC96520.1	BP	7049	cell cycle	6.28739	0.668784	21	cell cycle (7049)
ONC96520.1	BP	51301	cell division	6.23667	0.667313	22	cell division (51301)
ONC96520.1	BP	71555	cell wall organization	6.90212	0.686168	12	cell wall organization (71555)
ONC96520.1	BP	9252	peptidoglycan biosynthetic process	7.1855	0.69392	2	peptidoglycan biosynthetic process (9252)
ONC96520.1	BP	9254	peptidoglycan turnover	10.372	0.772326	1	peptidoglycan turnover (9254)
ONC96520.1	BP	8360	regulation of cell shape	7.10635	0.69177	6	regulation of cell shape (8360)
VBI96880.1	MF	4020	adenylylsulfate kinase activity	10.541	0.776119	1	adenylylsulfate kinase activity (4020)
VBI96880.1	MF	5524	ATP binding	2.5867	0.538228	5	ATP binding (5524)
VBI96880.1	MF	5525	GTP binding	0.526657	0.410073	28	GTP binding (5525)
VBI96880.1	MF	3924	GTPase activity	0.588766	0.416114	26	GTPase activity (3924)
VBI96880.1	BP	70814	hydrogen sulfide biosynthetic process	8.76322	0.734532	2	hydrogen sulfide biosynthetic process (70814)
VBI96880.1	CC	16021	integral component of membrane	0.00222601	0.311551	1	integral component of membrane (16021)
VBI96880.1	BP	16310	phosphorylation	3.10842	0.560698	11	phosphorylation (16310)
VBI96880.1	MF	4781	sulfate adenylyltransferase (ATP) activity	0.78346	0.433221	22	sulfate adenylyltransferase (ATP) activity (4781)
VBI96880.1	BP	103	sulfate assimilation	8.90719	0.738048	1	sulfate assimilation (103)
VCG67913.1	MF	8425	2-polyprenyl-6-methoxy-1,4-benzoquinone methyltransferase activity	11.736	0.802123	3	2-polyprenyl-6-methoxy-1,4-benzoquinone methyltransferase activity (8425)
VCG67913.1	MF	8689	3-demethylubiquinone-9 3-O-methyltransferase activity	12.7009	0.822168	1	3-demethylubiquinone-9 3-O-methyltransferase activity (8689)
VCG67913.1	BP	32259	methylation	5.01802	0.629962	10	methylation (32259)
VCG67913.1	BP	6744	ubiquinone biosynthetic process	9.45547	0.751186	1	ubiquinone biosynthetic process (6744)
WP_004185598.1	MF	16829	lyase activity	0.13169	0.357392	10	lyase activity (16829)
WP_004185598.1	MF	9982	pseudouridine synthase activity	8.5219	0.728572	1	pseudouridine synthase activity (9982)
WP_004185598.1	BP	1522	pseudouridine synthesis	8.2192	0.720976	1	pseudouridine synthesis (1522)
WP_004185598.1	MF	3723	RNA binding	3.43273	0.573721	4	RNA binding (3723)
WP_004185616.1	CC	16021	integral component of membrane	0.150515	0.361032	1	integral component of membrane (16021)
WP_004185616.1	MF	16829	lyase activity	3.78623	0.587234	1	lyase activity (16829)
WP_004188402.1	BP	22900	electron transport chain	4.47973	0.612021	5	electron transport chain (22900)
WP_004188402.1	MF	50660	flavin adenine dinucleotide binding	6.06669	0.662337	5	flavin adenine dinucleotide binding (50660)
WP_004188402.1	CC	5886	plasma membrane	3.01019	0.556621	1	plasma membrane (5886)
WP_004188402.1	MF	8177	succinate dehydrogenase (ubiquinone) activity	11.2852	0.792476	1	succinate dehydrogenase (ubiquinone) activity (8177)
WP_004188402.1	BP	6099	tricarboxylic acid cycle	7.61002	0.705252	1	tricarboxylic acid cycle (6099)
WP_004188537.1	CC	9279	cell outer membrane	0.239514	0.375761	6	cell outer membrane (9279)
WP_004188537.1	MF	15562	efflux transmembrane transporter activity	8.12125	0.718488	1	efflux transmembrane transporter activity (15562)
WP_004188537.1	CC	16021	integral component of membrane	0.719902	0.427898	3	integral component of membrane (16021)
WP_004188537.1	CC	5886	plasma membrane	2.65558	0.541317	1	plasma membrane (5886)
WP_004188537.1	BP	55085	transmembrane transport	2.66506	0.541739	1	transmembrane transport (55085)
WP_004189892.1	CC	9279	cell outer membrane	6.41572	0.672481	1	cell outer membrane (9279)
WP_004189892.1	CC	16021	integral component of membrane	0.78657	0.433476	7	integral component of membrane (16021)
WP_004189892.1	MF	15288	porin activity	7.53218	0.703199	1	porin activity (15288)
WP_004189892.1	BP	55085	transmembrane transport	2.2544	0.522713	1	transmembrane transport (55085)
WP_004189909.1	MF	4312	fatty acid synthase activity	0.0511458	0.337538	14	fatty acid synthase activity (4312)
WP_004189909.1	MF	166	nucleotide binding	0.015196	0.322599	17	nucleotide binding (166)
WP_004189909.1	BP	55114	oxidation-reduction process	2.13556	0.516889	1	oxidation-reduction process (55114)
WP_004189909.1	MF	16491	oxidoreductase activity	2.41756	0.530464	1	oxidoreductase activity (16491)
WP_004190112.1	CC	5623	cell	6.11209	0.663673	2	cell (5623)
WP_004190112.1	BP	45454	cell redox homeostasis	6.98366	0.688414	1	cell redox homeostasis (45454)
WP_004190112.1	MF	16853	isomerase activity	0.409234	0.397586	5	isomerase activity (16853)
WP_004190112.1	BP	55114	oxidation-reduction process	1.41132	0.477196	8	oxidation-reduction process (55114)
WP_004190112.1	CC	42597	periplasmic space	6.96979	0.688033	1	periplasmic space (42597)
WP_004190112.1	MF	15035	protein disulfide oxidoreductase activity	4.95444	0.627894	1	protein disulfide oxidoreductase activity (15035)
WP_004192320.1	CC	16021	integral component of membrane	0.71511	0.427487	3	integral component of membrane (16021)
WP_004192320.1	CC	5886	plasma membrane	2.72743	0.544497	1	plasma membrane (5886)
WP_004192320.1	MF	16740	transferase activity	2.03787	0.511979	1	transferase activity (16740)
WP_004193385.1	BP	7155	cell adhesion	7.4819	0.701866	1	cell adhesion (7155)
WP_004193385.1	CC	9289	pilus	8.92919	0.738583	1	pilus (9289)
WP_004193508.1	CC	16021	integral component of membrane	0.739008	0.429522	2	integral component of membrane (16021)
WP_004193508.1	CC	19867	outer membrane	6.01004	0.660663	1	outer membrane (19867)
WP_004193933.1	MF	5509	calcium ion binding	0.00746548	0.317246	9	calcium ion binding (5509)
WP_004193933.1	BP	7155	cell adhesion	0.00816966	0.317824	8	cell adhesion (7155)
WP_004193933.1	MF	4568	chitinase activity	0.151296	0.361178	6	chitinase activity (4568)
WP_004193933.1	CC	5576	extracellular region	6.02695	0.661164	1	extracellular region (5576)
WP_004193933.1	CC	16021	integral component of membrane	0.00720332	0.317023	3	integral component of membrane (16021)
WP_004193933.1	BP	16042	lipid catabolic process	0.0819134	0.346257	1	lipid catabolic process (16042)
WP_004193933.1	MF	50526	poly(3-hydroxybutyrate) depolymerase activity	5.42855	0.643005	1	poly(3-hydroxybutyrate) depolymerase activity (50526)
WP_004194152.1	MF	4521	endoribonuclease activity	7.60547	0.705133	1	endoribonuclease activity (4521)
WP_004194152.1	CC	16021	integral component of membrane	0.00292276	0.31255	1	integral component of membrane (16021)
WP_004194152.1	MF	46589	ribonuclease T1 activity	2.39647	0.529477	8	ribonuclease T1 activity (46589)
WP_004194152.1	MF	3723	RNA binding	3.38121	0.571695	7	RNA binding (3723)
WP_004194152.1	BP	90502	RNA phosphodiester bond hydrolysis, endonucleolytic	7.35673	0.69853	1	RNA phosphodiester bond hydrolysis, endonucleolytic (90502)
WP_004194773.1	MF	9055	electron transfer activity	4.33186	0.606907	3	electron transfer activity (9055)
WP_004194773.1	BP	22900	electron transport chain	3.95913	0.593613	1	electron transport chain (22900)
WP_004194773.1	MF	20037	heme binding	4.6366	0.617356	1	heme binding (20037)
WP_004194773.1	MF	46872	metal ion binding	2.32162	0.525939	6	metal ion binding (46872)
WP_004197153.1	MF	5524	ATP binding	2.8773	0.550997	10	ATP binding (5524)
WP_004197153.1	CC	16021	integral component of membrane	0.715213	0.427496	1	integral component of membrane (16021)
WP_004197153.1	BP	18106	peptidyl-histidine phosphorylation	0.122028	0.355422	30	peptidyl-histidine phosphorylation (18106)
WP_004197153.1	MF	155	phosphorelay sensor kinase activity	6.49865	0.67485	1	phosphorelay sensor kinase activity (155)
WP_004197153.1	BP	160	phosphorelay signal transduction system	5.11323	0.633033	3	phosphorelay signal transduction system (160)
WP_004197153.1	BP	23014	signal transduction by protein phosphorylation	6.21919	0.666804	1	signal transduction by protein phosphorylation (23014)
WP_004197194.1	MF	51539	4 iron, 4 sulfur cluster binding	6.2866	0.668761	1	4 iron, 4 sulfur cluster binding (51539)
WP_004197194.1	BP	19646	aerobic electron transport chain	9.77308	0.758623	1	aerobic electron transport chain (19646)
WP_004197194.1	MF	9055	electron transfer activity	4.92566	0.626954	4	electron transfer activity (9055)
WP_004197194.1	MF	46872	metal ion binding	2.67617	0.542233	7	metal ion binding (46872)
WP_004204600.1	MF	8080	N-acetyltransferase activity	6.72671	0.681289	1	N-acetyltransferase activity (8080)
WP_004522915.1	BP	72488	ammonium transmembrane transport	10.3734	0.772357	1	ammonium transmembrane transport (72488)
WP_004522915.1	MF	8519	ammonium transmembrane transporter activity	10.4311	0.773656	1	ammonium transmembrane transporter activity (8519)
WP_004522915.1	BP	98662	inorganic cation transmembrane transport	4.70854	0.619772	4	inorganic cation transmembrane transport (98662)
WP_004522915.1	CC	16021	integral component of membrane	0.783281	0.433207	1	integral component of membrane (16021)
WP_004522915.1	MF	15077	monovalent inorganic cation transmembrane transporter activity	5.08019	0.63197	2	monovalent inorganic cation transmembrane transporter activity (15077)
WP_004522915.1	BP	15672	monovalent inorganic cation transport	4.77046	0.621837	3	monovalent inorganic cation transport (15672)
WP_004522915.1	CC	5840	ribosome	0.017606	0.323966	5	ribosome (5840)
WP_004522915.1	MF	3735	structural constituent of ribosome	0.0214447	0.325963	9	structural constituent of ribosome (3735)
WP_004522915.1	BP	6412	translation	0.0177289	0.324033	15	translation (6412)
WP_004523300.1	MF	51287	NAD binding	6.80996	0.683612	2	NAD binding (51287)
WP_004523300.1	MF	50661	NADP binding	7.29485	0.69687	1	NADP binding (50661)
WP_004523300.1	BP	55114	oxidation-reduction process	2.49164	0.533897	1	oxidation-reduction process (55114)
WP_004523300.1	MF	16491	oxidoreductase activity	2.82065	0.548561	5	oxidoreductase activity (16491)
WP_004524330.1	MF	3700	DNA-binding transcription factor activity	4.73258	0.620575	2	DNA-binding transcription factor activity (3700)
WP_004524330.1	BP	6355	regulation of transcription, DNA-templated	3.62036	0.580976	1	regulation of transcription, DNA-templated (6355)
WP_004524330.1	MF	43565	sequence-specific DNA binding	6.27922	0.668548	1	sequence-specific DNA binding (43565)
WP_004524503.1	MF	16836	hydro-lyase activity	6.60322	0.677817	1	hydro-lyase activity (16836)
WP_004525656.1	MF	16787	hydrolase activity	2.28568	0.52422	1	hydrolase activity (16787)
WP_004525898.1	BP	44780	bacterial-type flagellum assembly	9.14601	0.743819	1	bacterial-type flagellum assembly (44780)
WP_004525898.1	CC	16021	integral component of membrane	0.016239	0.323203	2	integral component of membrane (16021)
WP_004525898.1	CC	42597	periplasmic space	0.177102	0.365805	1	periplasmic space (42597)
WP_004526045.1	MF	4563	beta-N-acetylhexosaminidase activity	11.1886	0.790384	1	beta-N-acetylhexosaminidase activity (4563)
WP_004526045.1	BP	5975	carbohydrate metabolic process	4.24758	0.603952	1	carbohydrate metabolic process (5975)
WP_004526045.1	MF	30247	polysaccharide binding	10.6326	0.778163	3	polysaccharide binding (30247)
WP_004526472.1	CC	16021	integral component of membrane	0.786284	0.433453	1	integral component of membrane (16021)
WP_004526830.1	BP	5975	carbohydrate metabolic process	4.2478	0.60396	1	carbohydrate metabolic process (5975)
WP_004526830.1	MF	4553	hydrolase activity, hydrolyzing O-glycosyl compounds	6.31111	0.66947	1	hydrolase activity, hydrolyzing O-glycosyl compounds (4553)
WP_004526889.1	BP	15810	aspartate transmembrane transport	11.762	0.802676	1	aspartate transmembrane transport (15810)
WP_004526889.1	CC	16021	integral component of membrane	0.786528	0.433473	1	integral component of membrane (16021)
WP_004526889.1	BP	15813	L-glutamate transmembrane transport	11.265	0.792039	2	L-glutamate transmembrane transport (15813)
WP_004526889.1	MF	15293	symporter activity	8.36402	0.724627	1	symporter activity (15293)
WP_004527508.1	MF	51287	NAD binding	6.81011	0.683617	2	NAD binding (51287)
WP_004527508.1	BP	55114	oxidation-reduction process	2.49169	0.5339	6	oxidation-reduction process (55114)
WP_004527508.1	BP	271	polysaccharide biosynthetic process	7.22689	0.695039	1	polysaccharide biosynthetic process (271)
WP_004527508.1	MF	3979	UDP-glucose 6-dehydrogenase activity	11.1923	0.790465	1	UDP-glucose 6-dehydrogenase activity (3979)
WP_004527659.1	CC	16021	integral component of membrane	0.785591	0.433396	1	integral component of membrane (16021)
WP_004527659.1	MF	16874	ligase activity	4.87405	0.625262	1	ligase activity (16874)
WP_004527768.1	CC	5623	cell	6.11196	0.663669	1	cell (5623)
WP_004527768.1	BP	45454	cell redox homeostasis	6.9835	0.68841	1	cell redox homeostasis (45454)
WP_004527768.1	CC	16021	integral component of membrane	0.0165708	0.323391	2	integral component of membrane (16021)
WP_004527768.1	BP	55114	oxidation-reduction process	2.49162	0.533896	8	oxidation-reduction process (55114)
WP_004527768.1	MF	16491	oxidoreductase activity	2.82063	0.54856	1	oxidoreductase activity (16491)
WP_004528537.1	CC	16021	integral component of membrane	0.00447615	0.314414	1	integral component of membrane (16021)
WP_004528537.1	BP	6508	proteolysis	4.15688	0.60074	1	proteolysis (6508)
WP_004528537.1	MF	9002	serine-type D-Ala-D-Ala carboxypeptidase activity	9.4565	0.751211	1	serine-type D-Ala-D-Ala carboxypeptidase activity (9002)
WP_004529035.1	BP	6508	proteolysis	4.36921	0.608206	1	proteolysis (6508)
WP_004529035.1	MF	4252	serine-type endopeptidase activity	7.23446	0.695244	1	serine-type endopeptidase activity (4252)
WP_004529364.1	MF	8707	4-phytase activity	0.216078	0.372195	1	4-phytase activity (8707)
WP_004529364.1	CC	43190	ATP-binding cassette (ABC) transporter complex	5.01676	0.629921	1	ATP-binding cassette (ABC) transporter complex (43190)
WP_004529364.1	BP	16311	dephosphorylation	0.0827231	0.346462	5	dephosphorylation (16311)
WP_004529364.1	BP	55085	transmembrane transport	2.29953	0.524884	1	transmembrane transport (55085)
WP_004529401.1	BP	32259	methylation	5.01655	0.629914	1	methylation (32259)
WP_004529401.1	MF	8168	methyltransferase activity	5.15863	0.634487	1	methyltransferase activity (8168)
WP_004529879.1	MF	9055	electron transfer activity	4.90952	0.626426	3	electron transfer activity (9055)
WP_004529879.1	BP	22900	electron transport chain	4.48709	0.612273	1	electron transport chain (22900)
WP_004529879.1	MF	51536	iron-sulfur cluster binding	5.43625	0.643245	1	iron-sulfur cluster binding (51536)
WP_004529973.1	BP	51301	cell division	0.0401388	0.33379	3	cell division (51301)
WP_004529973.1	MF	5507	copper ion binding	7.0895	0.691311	1	copper ion binding (5507)
WP_004529973.1	BP	55114	oxidation-reduction process	2.09704	0.514967	1	oxidation-reduction process (55114)
WP_004529973.1	MF	16491	oxidoreductase activity	2.37395	0.528419	3	oxidoreductase activity (16491)
WP_004531414.1	CC	16021	integral component of membrane	0.098248	0.350212	1	integral component of membrane (16021)
WP_004531414.1	BP	55114	oxidation-reduction process	2.2945	0.524643	1	oxidation-reduction process (55114)
WP_004531414.1	MF	16491	oxidoreductase activity	2.59749	0.538715	1	oxidoreductase activity (16491)
WP_004531414.1	BP	15940	pantothenate biosynthetic process	0.130229	0.357099	3	pantothenate biosynthetic process (15940)
WP_004532251.1	CC	16021	integral component of membrane	0.702027	0.426359	3	integral component of membrane (16021)
WP_004532251.1	CC	5886	plasma membrane	2.69977	0.543278	1	plasma membrane (5886)
WP_004532251.1	BP	55085	transmembrane transport	2.59889	0.538778	1	transmembrane transport (55085)
WP_004532251.1	MF	22857	transmembrane transporter activity	3.1149	0.560964	1	transmembrane transporter activity (22857)
WP_004532434.1	BP	32259	methylation	5.01765	0.62995	1	methylation (32259)
WP_004532434.1	MF	8168	methyltransferase activity	5.15977	0.634524	1	methyltransferase activity (8168)
WP_004533337.1	BP	6754	ATP biosynthetic process	7.57837	0.704419	3	ATP biosynthetic process (6754)
WP_004533337.1	BP	15985	energy coupled proton transport, down electrochemical gradient	7.58968	0.704717	1	energy coupled proton transport, down electrochemical gradient (15985)
WP_004533337.1	MF	46933	proton-transporting ATP synthase activity, rotational mechanism	8.11775	0.718399	1	proton-transporting ATP synthase activity, rotational mechanism (46933)
WP_004533337.1	CC	45261	proton-transporting ATP synthase complex, catalytic core F(1)	8.23737	0.721436	1	proton-transporting ATP synthase complex, catalytic core F(1) (45261)
WP_004533800.1	CC	16021	integral component of membrane	0.0345295	0.331681	1	integral component of membrane (16021)
WP_004533800.1	BP	55114	oxidation-reduction process	2.36587	0.528038	1	oxidation-reduction process (55114)
WP_004533800.1	MF	16491	oxidoreductase activity	2.67828	0.542326	1	oxidoreductase activity (16491)
WP_004533895.1	BP	46144	D-alanine family amino acid metabolic process	1.11687	0.45815	24	D-alanine family amino acid metabolic process (46144)
WP_004533895.1	BP	19478	D-amino acid catabolic process	11.2269	0.791215	1	D-amino acid catabolic process (19478)
WP_004533895.1	MF	8718	D-amino-acid dehydrogenase activity	13.4071	0.83636	1	D-amino-acid dehydrogenase activity (8718)
WP_004533895.1	BP	32259	methylation	0.0242966	0.327333	33	methylation (32259)
WP_004533895.1	MF	8168	methyltransferase activity	0.0249847	0.327651	5	methyltransferase activity (8168)
WP_004533895.1	BP	55114	oxidation-reduction process	2.49169	0.5339	18	oxidation-reduction process (55114)
WP_004533895.1	BP	9080	pyruvate family amino acid catabolic process	1.19258	0.463266	21	pyruvate family amino acid catabolic process (9080)
WP_004534049.1	CC	16021	integral component of membrane	0.786627	0.433481	3	integral component of membrane (16021)
WP_004534049.1	CC	5886	plasma membrane	3.02511	0.557244	1	plasma membrane (5886)
WP_004534049.1	BP	1990961	xenobiotic detoxification by transmembrane export across the plasma membrane	10.866	0.783333	1	xenobiotic detoxification by transmembrane export across the plasma membrane (1990961)
WP_004534049.1	MF	42910	xenobiotic transmembrane transporter activity	9.07975	0.742226	1	xenobiotic transmembrane transporter activity (42910)
WP_004535146.1	CC	9279	cell outer membrane	6.41375	0.672425	1	cell outer membrane (9279)
WP_004535146.1	BP	44718	siderophore transmembrane transport	10.057	0.76517	1	siderophore transmembrane transport (44718)
WP_004535146.1	MF	15344	siderophore uptake transmembrane transporter activity	10.6209	0.777902	1	siderophore uptake transmembrane transporter activity (15344)
WP_004535146.1	MF	38023	signaling receptor activity	7.12023	0.692148	3	signaling receptor activity (38023)
WP_004535373.1	BP	55085	transmembrane transport	2.45161	0.532049	1	transmembrane transport (55085)
WP_004535631.1	CC	43190	ATP-binding cassette (ABC) transporter complex	5.36922	0.641151	1	ATP-binding cassette (ABC) transporter complex (43190)
WP_004535631.1	BP	55085	transmembrane transport	2.46109	0.532488	1	transmembrane transport (55085)
WP_004535805.1	MF	9055	electron transfer activity	4.87897	0.625423	4	electron transfer activity (9055)
WP_004535805.1	BP	22900	electron transport chain	4.45916	0.611315	1	electron transport chain (22900)
WP_004535805.1	MF	20037	heme binding	5.2222	0.636513	2	heme binding (20037)
WP_004535805.1	MF	5506	iron ion binding	6.41836	0.672557	1	iron ion binding (5506)
WP_004536717.1	MF	9055	electron transfer activity	4.47912	0.612	5	electron transfer activity (9055)
WP_004536717.1	BP	22900	electron transport chain	4.09372	0.598482	1	electron transport chain (22900)
WP_004536717.1	MF	20037	heme binding	4.79422	0.622626	3	heme binding (20037)
WP_004536717.1	MF	5506	iron ion binding	5.85682	0.656097	1	iron ion binding (5506)
WP_004536717.1	CC	16020	membrane	0.584196	0.41568	1	membrane (16020)
WP_004536717.1	MF	16614	oxidoreductase activity, acting on CH-OH group of donors	5.29179	0.638716	2	oxidoreductase activity, acting on CH-OH group of donors (16614)
WP_004537213.1	BP	19478	D-amino acid catabolic process	3.50344	0.576478	1	D-amino acid catabolic process (19478)
WP_004537213.1	MF	8718	D-amino-acid dehydrogenase activity	4.66558	0.618331	1	D-amino-acid dehydrogenase activity (8718)
WP_004537213.1	MF	43799	glycine oxidase activity	0.272582	0.380508	5	glycine oxidase activity (43799)
WP_004537213.1	CC	16021	integral component of membrane	0.00332392	0.313071	4	integral component of membrane (16021)
WP_004537213.1	BP	55114	oxidation-reduction process	2.35219	0.527391	3	oxidation-reduction process (55114)
WP_004537213.1	CC	5886	plasma membrane	0.01337	0.321489	1	plasma membrane (5886)
WP_004537213.1	BP	71805	potassium ion transmembrane transport	0.0379433	0.332984	26	potassium ion transmembrane transport (71805)
WP_004537213.1	MF	15079	potassium ion transmembrane transporter activity	0.0389981	0.333374	10	potassium ion transmembrane transporter activity (15079)
WP_004537213.1	MF	8115	sarcosine oxidase activity	0.11214	0.353324	7	sarcosine oxidase activity (8115)
WP_004538457.1	MF	9055	electron transfer activity	4.92571	0.626956	5	electron transfer activity (9055)
WP_004538457.1	BP	22900	electron transport chain	4.50189	0.61278	1	electron transport chain (22900)
WP_004538457.1	MF	20037	heme binding	5.27223	0.638099	3	heme binding (20037)
WP_004538457.1	MF	5506	iron ion binding	6.43373	0.672997	1	iron ion binding (5506)
WP_004538457.1	CC	16020	membrane	0.658212	0.422501	1	membrane (16020)
WP_004538457.1	MF	16614	oxidoreductase activity, acting on CH-OH group of donors	5.9198	0.657981	2	oxidoreductase activity, acting on CH-OH group of donors (16614)
WP_004538458.1	MF	9055	electron transfer activity	4.35531	0.607723	4	electron transfer activity (9055)
WP_004538458.1	BP	22900	electron transport chain	3.98056	0.594394	1	electron transport chain (22900)
WP_004538458.1	MF	20037	heme binding	4.6617	0.618201	2	heme binding (20037)
WP_004538458.1	MF	15002	heme-copper terminal oxidase activity	0.0265038	0.328339	18	heme-copper terminal oxidase activity (15002)
WP_004538458.1	MF	5506	iron ion binding	5.64678	0.649738	1	iron ion binding (5506)
WP_004538458.1	MF	16676	oxidoreductase activity, acting on a heme group of donors, oxygen as acceptor	0.0265331	0.328352	15	oxidoreductase activity, acting on a heme group of donors, oxygen as acceptor (16676)
WP_004538458.1	CC	42597	periplasmic space	6.13793	0.664431	1	periplasmic space (42597)
WP_004538458.1	BP	1902600	proton transmembrane transport	0.0229827	0.326712	7	proton transmembrane transport (1902600)
WP_004538458.1	MF	15078	proton transmembrane transporter activity	0.0241424	0.327261	19	proton transmembrane transporter activity (15078)
WP_004540441.1	MF	51539	4 iron, 4 sulfur cluster binding	6.28655	0.66876	1	4 iron, 4 sulfur cluster binding (51539)
WP_004540441.1	MF	46872	metal ion binding	2.67615	0.542232	6	metal ion binding (46872)
WP_004540441.1	BP	55114	oxidation-reduction process	2.49162	0.533896	1	oxidation-reduction process (55114)
WP_004540441.1	MF	16491	oxidoreductase activity	2.82064	0.54856	5	oxidoreductase activity (16491)
WP_004545891.1	BP	6865	amino acid transport	7.36375	0.698718	1	amino acid transport (6865)
WP_004546221.1	MF	5507	copper ion binding	8.42253	0.726094	1	copper ion binding (5507)
WP_004546221.1	CC	16021	integral component of membrane	0.121679	0.355349	1	integral component of membrane (16021)
WP_004546221.1	BP	55114	oxidation-reduction process	2.49135	0.533884	1	oxidation-reduction process (55114)
WP_004546221.1	MF	16491	oxidoreductase activity	2.82033	0.548546	3	oxidoreductase activity (16491)
WP_004546872.1	MF	30246	carbohydrate binding	7.45352	0.701112	1	carbohydrate binding (30246)
WP_004548048.1	CC	16021	integral component of membrane	0.0214755	0.325978	1	integral component of membrane (16021)
WP_004548048.1	BP	55085	transmembrane transport	2.84457	0.549592	1	transmembrane transport (55085)
WP_004548157.1	MF	4222	metalloendopeptidase activity	7.46414	0.701395	1	metalloendopeptidase activity (4222)
WP_004548157.1	BP	6508	proteolysis	4.27228	0.604821	1	proteolysis (6508)
WP_004548306.1	BP	16311	dephosphorylation	6.67311	0.679786	1	dephosphorylation (16311)
WP_004548306.1	MF	16791	phosphatase activity	7.02221	0.689472	1	phosphatase activity (16791)
WP_004548306.1	MF	16740	transferase activity	0.00980793	0.31908	7	transferase activity (16740)
WP_004550328.1	CC	5623	cell	6.10546	0.663478	1	cell (5623)
WP_004550328.1	BP	45454	cell redox homeostasis	6.97607	0.688206	1	cell redox homeostasis (45454)
WP_004553586.1	MF	46872	metal ion binding	2.6761	0.54223	9	metal ion binding (46872)
WP_004553586.1	BP	6508	proteolysis	4.36912	0.608204	1	proteolysis (6508)
WP_004553586.1	MF	4252	serine-type endopeptidase activity	7.23432	0.69524	1	serine-type endopeptidase activity (4252)
WP_004553625.1	BP	5975	carbohydrate metabolic process	4.11235	0.59915	1	carbohydrate metabolic process (5975)
WP_004553625.1	BP	16998	cell wall macromolecule catabolic process	0.14568	0.36012	10	cell wall macromolecule catabolic process (16998)
WP_004553625.1	MF	16810	hydrolase activity, acting on carbon-nitrogen (but not peptide) bonds	5.61993	0.648917	1	hydrolase activity, acting on carbon-nitrogen (but not peptide) bonds (16810)
WP_004553625.1	MF	16798	hydrolase activity, acting on glycosyl bonds	0.0885566	0.347909	4	hydrolase activity, acting on glycosyl bonds (16798)
WP_004553625.1	CC	16021	integral component of membrane	0.00840552	0.318012	1	integral component of membrane (16021)
WP_004554341.1	CC	16021	integral component of membrane	0.249396	0.377212	1	integral component of membrane (16021)
WP_004554341.1	MF	16853	isomerase activity	3.54205	0.577971	1	isomerase activity (16853)
WP_009950543.1	BP	15031	protein transport	5.70189	0.651418	1	protein transport (15031)
WP_009952932.1	MF	4312	fatty acid synthase activity	0.393958	0.395836	9	fatty acid synthase activity (4312)
WP_009952932.1	BP	55114	oxidation-reduction process	2.49145	0.533888	1	oxidation-reduction process (55114)
WP_009952932.1	MF	16491	oxidoreductase activity	2.82044	0.548551	1	oxidoreductase activity (16491)
WP_009956690.1	BP	6629	lipid metabolic process	4.3526	0.607629	1	lipid metabolic process (6629)
WP_009956690.1	BP	55114	oxidation-reduction process	0.0123297	0.320823	5	oxidation-reduction process (55114)
WP_009956690.1	MF	16491	oxidoreductase activity	0.0139578	0.321854	7	oxidoreductase activity (16491)
WP_009956690.1	MF	8081	phosphoric diester hydrolase activity	7.44891	0.70099	1	phosphoric diester hydrolase activity (8081)
WP_009966896.1	BP	8643	carbohydrate transport	6.96749	0.68797	1	carbohydrate transport (8643)
WP_009972253.1	CC	16021	integral component of membrane	0.786561	0.433475	1	integral component of membrane (16021)
WP_009972253.1	BP	55085	transmembrane transport	2.91183	0.552471	1	transmembrane transport (55085)
WP_009972253.1	MF	22857	transmembrane transporter activity	3.48997	0.575955	1	transmembrane transporter activity (22857)
WP_009981467.1	MF	31176	endo-1,4-beta-xylanase activity	6.86158	0.685046	1	endo-1,4-beta-xylanase activity (31176)
WP_009981467.1	CC	16021	integral component of membrane	0.112733	0.353452	1	integral component of membrane (16021)
WP_009981467.1	BP	45493	xylan catabolic process	1.76893	0.497817	1	xylan catabolic process (45493)
WP_009981622.1	MF	4180	carboxypeptidase activity	8.38522	0.725159	1	carboxypeptidase activity (4180)
WP_009981622.1	MF	9055	electron transfer activity	4.92409	0.626903	5	electron transfer activity (9055)
WP_009981622.1	BP	22900	electron transport chain	4.50041	0.61273	1	electron transport chain (22900)
WP_009981622.1	MF	20037	heme binding	5.2705	0.638044	3	heme binding (20037)
WP_009981622.1	BP	6508	proteolysis	4.36785	0.608159	2	proteolysis (6508)
WP_011203825.1	BP	46417	chorismate metabolic process	8.28385	0.72261	1	chorismate metabolic process (46417)
WP_011203825.1	MF	4106	chorismate mutase activity	11.1767	0.790126	1	chorismate mutase activity (4106)
WP_011204325.1	CC	5737	cytoplasm	2.11759	0.515994	1	cytoplasm (5737)
WP_011204325.1	MF	3677	DNA binding	0.228821	0.374157	22	DNA binding (3677)
WP_011204325.1	MF	4519	endonuclease activity	0.450234	0.402128	19	endonuclease activity (4519)
WP_011204325.1	MF	5506	iron ion binding	6.47991	0.674316	4	iron ion binding (5506)
WP_011204325.1	MF	4222	metalloendopeptidase activity	7.63369	0.705875	2	metalloendopeptidase activity (4222)
WP_011204325.1	MF	61711	N(6)-L-threonylcarbamoyladenine synthase activity	11.2521	0.791762	1	N(6)-L-threonylcarbamoyladenine synthase activity (61711)
WP_011204325.1	BP	90305	nucleic acid phosphodiester bond hydrolysis	0.388519	0.395205	29	nucleic acid phosphodiester bond hydrolysis (90305)
WP_011204325.1	BP	6508	proteolysis	4.36932	0.608211	10	proteolysis (6508)
WP_011204325.1	BP	2949	tRNA threonylcarbamoyladenosine modification	9.58845	0.754315	1	tRNA threonylcarbamoyladenosine modification (2949)
WP_011204795.1	MF	140096	catalytic activity, acting on a protein	0.770848	0.432183	7	catalytic activity, acting on a protein (140096)
WP_011204795.1	MF	16787	hydrolase activity	2.28549	0.524211	1	hydrolase activity (16787)
WP_011204795.1	BP	6508	proteolysis	0.906613	0.442954	1	proteolysis (6508)
WP_011205039.1	CC	9279	cell outer membrane	4.55483	0.614587	1	cell outer membrane (9279)
WP_011205039.1	CC	16021	integral component of membrane	0.558424	0.413205	7	integral component of membrane (16021)
WP_011205039.1	MF	15288	porin activity	1.55083	0.485521	1	porin activity (15288)
WP_011205039.1	BP	55085	transmembrane transport	0.464167	0.403624	1	transmembrane transport (55085)
WP_011205373.1	CC	16021	integral component of membrane	0.661145	0.422763	3	integral component of membrane (16021)
WP_011205373.1	CC	5886	plasma membrane	2.54255	0.536227	1	plasma membrane (5886)
WP_011205373.1	BP	55085	transmembrane transport	2.44754	0.53186	1	transmembrane transport (55085)
WP_011852052.1	MF	46872	metal ion binding	2.07974	0.514097	9	metal ion binding (46872)
WP_011852052.1	BP	6508	proteolysis	3.75209	0.585957	1	proteolysis (6508)
WP_011852052.1	MF	4252	serine-type endopeptidase activity	6.21265	0.666614	1	serine-type endopeptidase activity (4252)
WP_023360415.1	MF	5524	ATP binding	2.94425	0.553846	5	ATP binding (5524)
WP_023360415.1	CC	16021	integral component of membrane	0.218125	0.372514	1	integral component of membrane (16021)
WP_023360415.1	BP	9245	lipid A biosynthetic process	8.76041	0.734463	1	lipid A biosynthetic process (9245)
WP_023360415.1	BP	16310	phosphorylation	3.5136	0.576872	23	phosphorylation (16310)
WP_023360415.1	MF	9029	tetraacyldisaccharide 4'-kinase activity	12.2028	0.81192	1	tetraacyldisaccharide 4'-kinase activity (9029)
WP_023360415.1	MF	16757	transferase activity, transferring glycosyl groups	0.0580357	0.33968	24	transferase activity, transferring glycosyl groups (16757)
WP_024428428.1	BP	9306	protein secretion	7.68847	0.707312	1	protein secretion (9306)
WP_024428446.1	MF	5524	ATP binding	2.9442	0.553844	20	ATP binding (5524)
WP_024428446.1	MF	3677	DNA binding	3.08537	0.559747	19	DNA binding (3677)
WP_024428446.1	BP	32508	DNA duplex unwinding	7.38388	0.699256	4	DNA duplex unwinding (32508)
WP_024428446.1	MF	3678	DNA helicase activity	7.63697	0.705961	6	DNA helicase activity (3678)
WP_024428446.1	BP	724	double-strand break repair via homologous recombination	10.3916	0.772768	1	double-strand break repair via homologous recombination (724)
WP_024428446.1	MF	8854	exodeoxyribonuclease V activity	11.6744	0.800817	1	exodeoxyribonuclease V activity (8854)
WP_024428446.1	CC	9338	exodeoxyribonuclease V complex	11.9296	0.80621	1	exodeoxyribonuclease V complex (9338)
WP_024428446.1	BP	90305	nucleic acid phosphodiester bond hydrolysis	5.2387	0.637037	13	nucleic acid phosphodiester bond hydrolysis (90305)
WP_024428496.1	MF	5509	calcium ion binding	7.52834	0.703097	1	calcium ion binding (5509)
WP_024428498.1	BP	46034	ATP metabolic process	0.0265615	0.328364	4	ATP metabolic process (46034)
WP_024428498.1	MF	71949	FAD binding	6.85125	0.68476	1	FAD binding (71949)
WP_024428498.1	BP	55114	oxidation-reduction process	2.18756	0.519457	1	oxidation-reduction process (55114)
WP_024428498.1	MF	16899	oxidoreductase activity, acting on the CH-OH group of donors, oxygen as acceptor	3.11717	0.561058	4	oxidoreductase activity, acting on the CH-OH group of donors, oxygen as acceptor (16899)
WP_024428498.1	BP	1902600	proton transmembrane transport	0.0274339	0.32875	3	proton transmembrane transport (1902600)
WP_024428546.1	MF	16829	lyase activity	4.19068	0.601941	1	lyase activity (16829)
WP_024428546.1	CC	42597	periplasmic space	6.30073	0.66917	1	periplasmic space (42597)
WP_024428578.1	MF	16787	hydrolase activity	2.28608	0.524239	1	hydrolase activity (16787)
WP_024428578.1	CC	16021	integral component of membrane	0.763567	0.431579	1	integral component of membrane (16021)
WP_024428630.1	MF	16788	hydrolase activity, acting on ester bonds	0.384188	0.394699	1	hydrolase activity, acting on ester bonds (16788)
WP_024428630.1	CC	19867	outer membrane	5.49474	0.645061	1	outer membrane (19867)
WP_024428767.1	BP	71705	nitrogen compound transport	4.71771	0.620079	1	nitrogen compound transport (71705)
WP_024428767.1	CC	30288	outer membrane-bounded periplasmic space	8.60361	0.730599	1	outer membrane-bounded periplasmic space (30288)
WP_024428782.1	CC	19867	outer membrane	5.92864	0.658245	1	outer membrane (19867)
WP_024428782.1	BP	6508	proteolysis	4.36895	0.608197	1	proteolysis (6508)
WP_024428782.1	MF	4252	serine-type endopeptidase activity	7.23403	0.695232	1	serine-type endopeptidase activity (4252)
WP_024428812.1	CC	16021	integral component of membrane	0.681984	0.42461	1	integral component of membrane (16021)
WP_024428855.1	CC	16021	integral component of membrane	0.786375	0.43346	1	integral component of membrane (16021)
WP_024428855.1	BP	55085	transmembrane transport	2.91114	0.552441	1	transmembrane transport (55085)
WP_024428855.1	MF	22857	transmembrane transporter activity	3.48915	0.575923	1	transmembrane transporter activity (22857)
WP_024428916.1	BP	55114	oxidation-reduction process	2.49159	0.533895	1	oxidation-reduction process (55114)
WP_024428916.1	MF	16491	oxidoreductase activity	2.8206	0.548558	1	oxidoreductase activity (16491)
WP_024429081.1	CC	5623	cell	5.62081	0.648944	1	cell (5623)
WP_024429081.1	BP	45454	cell redox homeostasis	6.42232	0.67267	2	cell redox homeostasis (45454)
WP_024429081.1	BP	17004	cytochrome complex assembly	8.02156	0.715941	1	cytochrome complex assembly (17004)
WP_024429081.1	MF	9055	electron transfer activity	0.720214	0.427925	7	electron transfer activity (9055)
WP_024429081.1	BP	6091	generation of precursor metabolites and energy	0.595419	0.416741	19	generation of precursor metabolites and energy (6091)
WP_024429081.1	CC	16021	integral component of membrane	0.72771	0.428564	2	integral component of membrane (16021)
WP_024429081.1	BP	55114	oxidation-reduction process	2.30507	0.525149	16	oxidation-reduction process (55114)
WP_024429081.1	CC	5886	plasma membrane	0.442313	0.401268	5	plasma membrane (5886)
WP_024429081.1	MF	47134	protein-disulfide reductase activity	11.5454	0.798068	1	protein-disulfide reductase activity (47134)
WP_024429096.1	MF	16787	hydrolase activity	1.82363	0.500781	1	hydrolase activity (16787)
WP_024429096.1	MF	4792	thiosulfate sulfurtransferase activity	0.302888	0.384611	3	thiosulfate sulfurtransferase activity (4792)
WP_024430699.1	CC	16021	integral component of membrane	0.78609	0.433437	1	integral component of membrane (16021)
WP_028359473.1	MF	46872	metal ion binding	2.67269	0.542078	1	metal ion binding (46872)
WP_029671417.1	MF	5507	copper ion binding	8.42274	0.726099	1	copper ion binding (5507)
WP_029671417.1	MF	9055	electron transfer activity	4.9252	0.626939	5	electron transfer activity (9055)
WP_029671417.1	BP	22900	electron transport chain	4.50142	0.612764	1	electron transport chain (22900)
WP_029671417.1	MF	20037	heme binding	5.27168	0.638081	2	heme binding (20037)
WP_029671417.1	MF	50421	nitrite reductase (NO-forming) activity	5.12911	0.633542	4	nitrite reductase (NO-forming) activity (50421)
WP_038707916.1	BP	9405	pathogenesis	8.87885	0.737358	1	pathogenesis (9405)
WP_038707916.1	MF	90729	toxin activity	10.8099	0.782096	1	toxin activity (90729)
WP_038708181.1	CC	5576	extracellular region	5.93342	0.658387	1	extracellular region (5576)
WP_038708181.1	CC	16021	integral component of membrane	0.0259025	0.328069	3	integral component of membrane (16021)
WP_038708181.1	MF	4222	metalloendopeptidase activity	7.20247	0.694379	1	metalloendopeptidase activity (4222)
WP_038708181.1	BP	6508	proteolysis	4.1225	0.599513	1	proteolysis (6508)
WP_038708181.1	MF	8270	zinc ion binding	4.87757	0.625377	4	zinc ion binding (8270)
WP_038714058.1	CC	16021	integral component of membrane	0.784611	0.433316	1	integral component of membrane (16021)
WP_038730428.1	CC	5615	extracellular space	8.42805	0.726232	1	extracellular space (5615)
WP_038730428.1	MF	4222	metalloendopeptidase activity	7.63341	0.705868	1	metalloendopeptidase activity (4222)
WP_038730428.1	BP	6508	proteolysis	4.36916	0.608205	1	proteolysis (6508)
WP_038730428.1	MF	8270	zinc ion binding	4.96494	0.628237	4	zinc ion binding (8270)
WP_038730764.1	MF	9055	electron transfer activity	4.61243	0.61654	4	electron transfer activity (9055)
WP_038730764.1	BP	22900	electron transport chain	4.21556	0.602822	1	electron transport chain (22900)
WP_038730764.1	MF	20037	heme binding	4.93691	0.627322	2	heme binding (20037)
WP_038730764.1	MF	5506	iron ion binding	6.02809	0.661198	1	iron ion binding (5506)
WP_038730764.1	CC	42597	periplasmic space	6.48066	0.674338	1	periplasmic space (42597)
WP_038741497.1	CC	5576	extracellular region	0.38785	0.395127	1	extracellular region (5576)
WP_038741497.1	CC	16021	integral component of membrane	0.0502249	0.337241	2	integral component of membrane (16021)
WP_038741497.1	BP	16042	lipid catabolic process	0.505706	0.407956	1	lipid catabolic process (16042)
WP_038741497.1	MF	46872	metal ion binding	0.165054	0.36369	8	metal ion binding (46872)
WP_038741497.1	MF	80030	methyl indole-3-acetate esterase activity	0.278457	0.381321	7	methyl indole-3-acetate esterase activity (80030)
WP_038741497.1	MF	5515	protein binding	0.101314	0.350917	11	protein binding (5515)
WP_038741497.1	MF	4806	triglyceride lipase activity	11.3826	0.794578	1	triglyceride lipase activity (4806)
WP_038749854.1	CC	9279	cell outer membrane	6.33745	0.670231	1	cell outer membrane (9279)
WP_038749854.1	CC	16021	integral component of membrane	0.776974	0.432688	7	integral component of membrane (16021)
WP_038749854.1	BP	44718	siderophore transmembrane transport	9.89816	0.761519	1	siderophore transmembrane transport (44718)
WP_038749854.1	MF	15344	siderophore uptake transmembrane transporter activity	10.4531	0.774149	1	siderophore uptake transmembrane transporter activity (15344)
WP_038749854.1	MF	38023	signaling receptor activity	7.00774	0.689075	3	signaling receptor activity (38023)
WP_038750526.1	CC	5623	cell	6.11074	0.663633	1	cell (5623)
WP_038750526.1	BP	45454	cell redox homeostasis	6.9821	0.688372	1	cell redox homeostasis (45454)
WP_038760383.1	BP	7155	cell adhesion	8.25255	0.72182	1	cell adhesion (7155)
WP_038760383.1	CC	9289	pilus	9.84891	0.760381	1	pilus (9289)
WP_038761248.1	CC	16021	integral component of membrane	0.785721	0.433407	1	integral component of membrane (16021)
WP_038765499.1	BP	7155	cell adhesion	8.21519	0.720874	1	cell adhesion (7155)
WP_038765499.1	CC	9289	pilus	9.80433	0.759348	1	pilus (9289)
WP_038774138.1	MF	16829	lyase activity	4.68467	0.618972	1	lyase activity (16829)
WP_038775093.1	CC	16021	integral component of membrane	0.0129995	0.321255	1	integral component of membrane (16021)
WP_038775093.1	MF	4806	triglyceride lipase activity	11.6741	0.80081	1	triglyceride lipase activity (4806)
WP_038778478.1	MF	30246	carbohydrate binding	7.25519	0.695803	1	carbohydrate binding (30246)
WP_038778478.1	CC	5576	extracellular region	0.169996	0.364567	1	extracellular region (5576)
WP_038778478.1	CC	16021	integral component of membrane	0.0108198	0.319803	2	integral component of membrane (16021)
WP_038778478.1	BP	6508	proteolysis	0.185902	0.367305	1	proteolysis (6508)
WP_038778478.1	MF	4252	serine-type endopeptidase activity	0.307814	0.385258	3	serine-type endopeptidase activity (4252)
WP_038778478.1	MF	36094	small molecule binding	0.0303174	0.329982	14	small molecule binding (36094)
WP_038781359.1	MF	4519	endonuclease activity	5.50175	0.645278	1	endonuclease activity (4519)
WP_038781359.1	BP	90305	nucleic acid phosphodiester bond hydrolysis	4.7476	0.621076	1	nucleic acid phosphodiester bond hydrolysis (90305)
WP_038790363.1	BP	8643	carbohydrate transport	6.95901	0.687737	1	carbohydrate transport (8643)
WP_041189005.1	MF	9055	electron transfer activity	4.40161	0.60933	4	electron transfer activity (9055)
WP_041189005.1	BP	22900	electron transport chain	4.02287	0.595929	1	electron transport chain (22900)
WP_041189005.1	MF	20037	heme binding	4.71125	0.619863	2	heme binding (20037)
WP_041189005.1	MF	5506	iron ion binding	5.70237	0.651432	1	iron ion binding (5506)
WP_041189005.1	CC	42597	periplasmic space	6.19837	0.666197	1	periplasmic space (42597)
WP_041190807.1	CC	5623	cell	1.62223	0.489636	1	cell (5623)
WP_041190807.1	BP	45454	cell redox homeostasis	1.85355	0.502383	1	cell redox homeostasis (45454)
WP_041190807.1	MF	16853	isomerase activity	5.19948	0.63579	1	isomerase activity (16853)
WP_043304483.1	MF	9055	electron transfer activity	4.9253	0.626943	3	electron transfer activity (9055)
WP_043304483.1	BP	22900	electron transport chain	4.50151	0.612767	1	electron transport chain (22900)
WP_043304483.1	MF	20037	heme binding	5.27179	0.638085	1	heme binding (20037)
WP_043304483.1	MF	46872	metal ion binding	2.61175	0.539356	6	metal ion binding (46872)
WP_045597613.1	MF	4040	amidase activity	9.53143	0.752976	2	amidase activity (4040)
WP_045597613.1	MF	43864	indoleacetamide hydrolase activity	12.6269	0.820658	1	indoleacetamide hydrolase activity (43864)
WP_045597613.1	MF	16874	ligase activity	0.0909364	0.348486	8	ligase activity (16874)
WP_045597613.1	MF	50126	N-carbamoylputrescine amidase activity	0.220004	0.372805	7	N-carbamoylputrescine amidase activity (50126)
WP_050040327.1	MF	4089	carbonate dehydratase activity	0.32452	0.387416	8	carbonate dehydratase activity (4089)
WP_050040327.1	MF	3677	DNA binding	3.04161	0.557932	3	DNA binding (3677)
WP_050040327.1	MF	3700	DNA-binding transcription factor activity	4.68503	0.618984	1	DNA-binding transcription factor activity (3700)
WP_050040327.1	BP	6355	regulation of transcription, DNA-templated	3.58398	0.579584	1	regulation of transcription, DNA-templated (6355)
WP_053292838.1	MF	4177	aminopeptidase activity	7.98695	0.715052	1	aminopeptidase activity (4177)
WP_053292838.1	MF	46872	metal ion binding	2.67558	0.542207	6	metal ion binding (46872)
WP_053292838.1	BP	6508	proteolysis	4.36829	0.608174	1	proteolysis (6508)
WP_053293009.1	MF	4565	beta-galactosidase activity	0.788644	0.433646	6	beta-galactosidase activity (4565)
WP_053293009.1	MF	4567	beta-mannosidase activity	11.0337	0.787011	1	beta-mannosidase activity (4567)
WP_053293009.1	BP	5975	carbohydrate metabolic process	0.753721	0.430758	1	carbohydrate metabolic process (5975)
WP_057050932.1	MF	8410	CoA-transferase activity	9.08775	0.742418	1	CoA-transferase activity (8410)
WP_063597677.1	BP	7155	cell adhesion	8.2409	0.721525	1	cell adhesion (7155)
WP_063597677.1	CC	9289	pilus	9.83502	0.760059	1	pilus (9289)
WP_065793661.1	MF	3824	catalytic activity	0.612002	0.418291	1	catalytic activity (3824)
WP_076802983.1	MF	30246	carbohydrate binding	7.11648	0.692046	1	carbohydrate binding (30246)
WP_076802983.1	BP	5975	carbohydrate metabolic process	4.24789	0.603963	1	carbohydrate metabolic process (5975)
WP_076802983.1	BP	16998	cell wall macromolecule catabolic process	0.0165422	0.323375	10	cell wall macromolecule catabolic process (16998)
WP_076802983.1	BP	6032	chitin catabolic process	0.0208309	0.325657	5	chitin catabolic process (6032)
WP_076802983.1	CC	5576	extracellular region	5.95049	0.658895	1	extracellular region (5576)
WP_076802983.1	MF	4553	hydrolase activity, hydrolyzing O-glycosyl compounds	6.09484	0.663166	2	hydrolase activity, hydrolyzing O-glycosyl compounds (4553)
WP_076819717.1	BP	55114	oxidation-reduction process	2.3731	0.528379	1	oxidation-reduction process (55114)
WP_076819717.1	MF	16491	oxidoreductase activity	2.68646	0.542689	1	oxidoreductase activity (16491)
WP_076852667.1	MF	140096	catalytic activity, acting on a protein	0.113104	0.353532	11	catalytic activity, acting on a protein (140096)
WP_076852667.1	CC	5576	extracellular region	4.93842	0.627371	1	extracellular region (5576)
WP_076852667.1	MF	16787	hydrolase activity	1.80932	0.50001	1	hydrolase activity (16787)
WP_076852667.1	CC	16021	integral component of membrane	0.00203617	0.311252	3	integral component of membrane (16021)
WP_076852667.1	BP	6508	proteolysis	0.133025	0.357658	1	proteolysis (6508)
WP_076887541.1	MF	4222	metalloendopeptidase activity	6.7837	0.682881	1	metalloendopeptidase activity (4222)
WP_076887541.1	BP	6508	proteolysis	4.36926	0.608208	1	proteolysis (6508)
WP_076889967.1	MF	16853	isomerase activity	5.19883	0.63577	1	isomerase activity (16853)
WP_076903047.1	MF	9055	electron transfer activity	4.92574	0.626957	3	electron transfer activity (9055)
WP_076903047.1	BP	22900	electron transport chain	4.50191	0.612781	1	electron transport chain (22900)
WP_076903047.1	MF	20037	heme binding	5.27226	0.638099	1	heme binding (20037)
WP_076903047.1	CC	16021	integral component of membrane	0.778708	0.432831	1	integral component of membrane (16021)
WP_076903047.1	MF	46872	metal ion binding	2.47373	0.533072	6	metal ion binding (46872)
WP_076903047.1	MF	16681	oxidoreductase activity, acting on diphenols and related substances as donors, cytochrome as acceptor	0.86893	0.44005	12	oxidoreductase activity, acting on diphenols and related substances as donors, cytochrome as acceptor (16681)
WP_080248664.1	MF	5507	copper ion binding	8.42215	0.726084	1	copper ion binding (5507)
WP_080248664.1	MF	9055	electron transfer activity	4.92486	0.626928	10	electron transfer activity (9055)
WP_080248664.1	BP	22900	electron transport chain	4.5011	0.612753	6	electron transport chain (22900)
WP_080248664.1	MF	20037	heme binding	5.27131	0.63807	7	heme binding (20037)
WP_080248664.1	MF	15002	heme-copper terminal oxidase activity	5.81303	0.65478	5	heme-copper terminal oxidase activity (15002)
WP_080248664.1	CC	16021	integral component of membrane	0.786483	0.433469	1	integral component of membrane (16021)
WP_080248664.1	MF	16676	oxidoreductase activity, acting on a heme group of donors, oxygen as acceptor	5.81947	0.654974	2	oxidoreductase activity, acting on a heme group of donors, oxygen as acceptor (16676)
WP_080248664.1	BP	1902600	proton transmembrane transport	5.04076	0.630698	1	proton transmembrane transport (1902600)
WP_080248664.1	MF	15078	proton transmembrane transporter activity	5.2951	0.638821	6	proton transmembrane transporter activity (15078)
WP_080248669.1	CC	9279	cell outer membrane	6.41573	0.672481	1	cell outer membrane (9279)
WP_080248669.1	BP	44718	siderophore transmembrane transport	10.0601	0.765242	1	siderophore transmembrane transport (44718)
WP_080248669.1	MF	15344	siderophore uptake transmembrane transporter activity	10.6241	0.777975	1	siderophore uptake transmembrane transporter activity (15344)
WP_080248669.1	MF	38023	signaling receptor activity	7.12243	0.692208	3	signaling receptor activity (38023)
WP_080248725.1	MF	16787	hydrolase activity	2.28603	0.524237	1	hydrolase activity (16787)
WP_080248725.1	CC	16021	integral component of membrane	0.101023	0.350851	3	integral component of membrane (16021)
WP_080248725.1	BP	16042	lipid catabolic process	8.19908	0.720466	1	lipid catabolic process (16042)
WP_080248725.1	CC	19867	outer membrane	6.00984	0.660657	1	outer membrane (19867)
WP_080248756.1	CC	16021	integral component of membrane	0.786601	0.433479	1	integral component of membrane (16021)
WP_080300428.1	BP	9758	carbohydrate utilization	15.0385	0.851056	1	carbohydrate utilization (9758)
WP_080300428.1	MF	16787	hydrolase activity	2.28616	0.524243	4	hydrolase activity (16787)
WP_080300428.1	MF	50053	levansucrase activity	15.2571	0.852346	1	levansucrase activity (50053)
WP_085538790.1	BP	9073	aromatic amino acid family biosynthetic process	4.75049	0.621172	4	aromatic amino acid family biosynthetic process (9073)
WP_085538790.1	BP	9423	chorismate biosynthetic process	6.13872	0.664454	1	chorismate biosynthetic process (9423)
WP_085538790.1	BP	55114	oxidation-reduction process	2.48694	0.533681	12	oxidation-reduction process (55114)
WP_085538790.1	MF	4764	shikimate 3-dehydrogenase (NADP+) activity	10.9236	0.784599	1	shikimate 3-dehydrogenase (NADP+) activity (4764)
WP_085546935.1	CC	16021	integral component of membrane	0.786426	0.433464	1	integral component of membrane (16021)
WP_122634654.1	CC	16021	integral component of membrane	0.786535	0.433473	1	integral component of membrane (16021)
WP_122634654.1	BP	55085	transmembrane transport	2.91173	0.552466	1	transmembrane transport (55085)
WP_122651768.1	MF	3993	acid phosphatase activity	9.71185	0.757199	1	acid phosphatase activity (3993)
WP_122651768.1	BP	16311	dephosphorylation	5.96757	0.659403	1	dephosphorylation (16311)
WP_122651768.1	MF	46872	metal ion binding	2.36204	0.527857	5	metal ion binding (46872)
WP_122827599.1	MF	5507	copper ion binding	8.42323	0.726111	1	copper ion binding (5507)
WP_122827599.1	MF	9055	electron transfer activity	4.92549	0.626949	8	electron transfer activity (9055)
WP_122827599.1	BP	22900	electron transport chain	4.50168	0.612773	6	electron transport chain (22900)
WP_122827599.1	MF	20037	heme binding	0.0178992	0.324126	25	heme binding (20037)
WP_122827599.1	MF	15002	heme-copper terminal oxidase activity	5.81377	0.654803	5	heme-copper terminal oxidase activity (15002)
WP_122827599.1	CC	16020	membrane	0.658182	0.422498	1	membrane (16020)
WP_122827599.1	MF	50304	nitrous-oxide reductase activity	0.0963681	0.349775	22	nitrous-oxide reductase activity (50304)
WP_122827599.1	MF	16676	oxidoreductase activity, acting on a heme group of donors, oxygen as acceptor	5.82021	0.654997	2	oxidoreductase activity, acting on a heme group of donors, oxygen as acceptor (16676)
WP_122827599.1	BP	1902600	proton transmembrane transport	5.0414	0.630718	1	proton transmembrane transport (1902600)
WP_122827599.1	MF	15078	proton transmembrane transporter activity	5.29578	0.638842	6	proton transmembrane transporter activity (15078)
WP_122830792.1	MF	16209	antioxidant activity	7.08752	0.691257	1	antioxidant activity (16209)
WP_122830792.1	CC	5623	cell	5.93104	0.658316	1	cell (5623)
WP_122830792.1	BP	45454	cell redox homeostasis	6.77679	0.682689	4	cell redox homeostasis (45454)
WP_122830792.1	BP	98869	cellular oxidant detoxification	6.85252	0.684795	1	cellular oxidant detoxification (98869)
WP_122830792.1	BP	55114	oxidation-reduction process	2.41787	0.530479	17	oxidation-reduction process (55114)
WP_122830792.1	MF	16491	oxidoreductase activity	2.73714	0.544923	2	oxidoreductase activity (16491)
WP_139900217.1	MF	9055	electron transfer activity	4.92573	0.626957	5	electron transfer activity (9055)
WP_139900217.1	BP	22900	electron transport chain	4.5019	0.612781	1	electron transport chain (22900)
WP_139900217.1	MF	20037	heme binding	5.27224	0.638099	3	heme binding (20037)
WP_139900217.1	MF	5506	iron ion binding	6.47987	0.674315	1	iron ion binding (5506)
WP_139900217.1	CC	16020	membrane	0.658213	0.422501	1	membrane (16020)
WP_139900217.1	MF	16614	oxidoreductase activity, acting on CH-OH group of donors	5.96225	0.659245	2	oxidoreductase activity, acting on CH-OH group of donors (16614)
WP_139910601.1	MF	3824	catalytic activity	0.584415	0.415701	1	catalytic activity (3824)
WP_139910601.1	CC	16021	integral component of membrane	0.0036976	0.313529	1	integral component of membrane (16021)
WP_151269450.1	BP	71555	cell wall organization	6.89541	0.685982	5	cell wall organization (71555)
WP_151269450.1	BP	61077	chaperone-mediated protein folding	11.2437	0.791579	1	chaperone-mediated protein folding (61077)
WP_151269450.1	CC	30288	outer membrane-bounded periplasmic space	8.59583	0.730407	1	outer membrane-bounded periplasmic space (30288)
WP_151269450.1	BP	43711	pilus organization	10.2819	0.770289	2	pilus organization (43711)
WP_151277731.1	MF	9055	electron transfer activity	4.91595	0.626637	3	electron transfer activity (9055)
WP_151277731.1	BP	22900	electron transport chain	4.49296	0.612475	1	electron transport chain (22900)
WP_151277731.1	MF	20037	heme binding	5.26178	0.637768	1	heme binding (20037)
WP_151277731.1	MF	46872	metal ion binding	2.67089	0.541998	6	metal ion binding (46872)
WP_161788821.1	BP	6865	amino acid transport	7.36061	0.698634	1	amino acid transport (6865)

## Sheet: Burk.com_virulence_genes_in_263
query acc.ver	subject acc.ver	% identity	alignment length	mismatches	gap opens	q. start	q. end	s. start	s. end	evalue	bit score	query length	subject length	% query coverage per subject	% positives	subject id	subject seq
flagellar_basal_body_P-ring_biosynthesis_protein_FlgA_[WP_011850938.1]_(reference_sequence)	WP_004525898.1	99.018	509	5	0	1	509	1	509	0	943	509	509	100	99.21	WP_004525898.1	MTTDAGRATRTRFAVALALAGWMGAALAQQAGDGGMIVIPGRGESAQTALANANAASARGANGAGAAGPGGADRTASPGGWHAPAAAQAAAAWSGRAGAASGAESAAESGDVRAATEPRTGLIVIEPGPAESNGRIPAAAPSGWHPSAAMPRAESNGGANPVPPRTGSNRSAGSASASAGWTAPPGAASQGNPAANVAPAPRVSAASRAPATTDMQRVAPVIAQDEGAAPAGRPANARAAAQSWPARDPSVAAGGVIPVSLRAQPAPRTLPVRSAPIRAAATSAAGAQPAAASATAAGAVPAAQQDGESIRRAALAFLQQQAAGLPGKTTVTVAPAFPRGLAACTTLEPFLPSGARLWGRTTVGVRCAGERPWTIYLQAKLAVQATYYVAARQIAPGET…
flagellar_protein_[WP_004198637.1]_(reference_sequence)	WP_004198637.1	100	270	0	0	1	270	1	270	0	530	270	270	100	100	WP_004198637.1	MDKRITDQAEGLRRLLAGRASRVVAVTGGPSGVGCTSTVANLAAALTALGKDVLVVDERANVRSIAATLCGSWLRDGEPVRHELGFAVCEASRLARVGYSDAQLDALGDGAADIVLIDAQLDANGALSALARDAHDVLVVTRVSASAITEAYACMKRLHYAHARAQFRVLTNHVQSAADARAAYENLAGVASRYLRVSLSNAGCVAADSLIERARGLAHTVVDAFPSAAAARDYRQIAADLLYWPMRPGPGIGRVRTGSSAFERGAAHAA
Burkholderia_classical_autotransporter_A_BcaA_[YP_110970.1]_(reference_sequence)	WP_024428782.1	99.469	1131	6	0	1	1131	1	1131	0	2237	1131	1131	100	99.56	WP_024428782.1	MLMTRHKKRKTMKRSGAKLLAPVVVAAAAAVAARPGWAQAAPYPDPGRRGDPASWRTPEFTNAWGLGAMHAEYAYAAGYTGANVAIGVLDSGYYAQHPELPDSRFVPVTAAGVSGVLNPNNNNHGTLVSGVVGGARDGVGMHGVAPDATVYEGNTNAIDGFRFGVSDPKFPASDAKYFAEAYDALAAKGVRIISNSWGSQPANENYSTLNKLTDAYKLHEAVRTATGRGTWLDAAAKVSRDGVINNFSSGNTGYDNASLRGAYAYFHPELEGHWMTTTGYDQLSGQVYNQCGIAKWWCVMAPTGVPSTSYSGGAAAPTGATYANFNGTSAAAPHASAALALIMERFPYMTSEQALSVLFTTAQNMEPDPSRPDYTNNGLFSTVHPAKPGASGVPNAFGG…
flagellar_biosynthesis_regulator_protein_FlgM_[WP_004200257.1]_(reference_sequence)	WP_004535631.1	24.038	104	71	3	5	105	324	422	9.7	19.2	114	528	89	38.46	WP_004535631.1	ATPATNPYPPNTWSYAKSIAPYPH--DPAKAKQLLAQAGFPNGFSTTIWVRPTGSVLNPNPKAGA---ELLQADLAKIGVKADVRVIEWGELIKQAKLGQHDLL
reference_III_secretion_system_needle_protein_[WP_004187639.1]_(reference_sequence)	EBA48499.1	29.114	79	44	3	8	84	192	260	1.2	21.2	89	451	87	41.77	EBA48499.1	LGTDYVYPRTTNKILRAFLKSKGVKD-----SDIQEVYT-----PFGHSDYQTIVANIKTFAQGGKTTVISTINGDSNV
chemotaxis_protein_CheY_[WP_004198195.1]_(reference_sequence)	EDO89205.1	21.818	110	61	5	7	114	220	306	3.2	20.8	126	473	86	41.82	EDO89205.1	CIAASAHAKTICTA-IADAGTGKLLLQDGDCGRRASPASTFKIAIS------------------LMGYDAG---FLRNEHDPVLPYRDSYIAWGGEAW-KQPTDPTRWLK
short_chain_dehydrogenase/reductase_family_oxidoreductase_[WP_004194054.1]_(reference_sequence)	KGC51336.1	35.556	225	128	8	12	232	1	212	4.58e-08	46.2	262	235	84	44.89	KGC51336.1	MTGASSGIGRAAAVALRGCGARVVAAARNARELERLAHETGCEPLELDVGCDASVRAALSGERMRDAFDG------LINCAGVTS-LAAAIDTTADEFDRVMAV---NARGAMLVARHVARAMIRAGRGGSIVNVSSQAALVALPSHLAYCASKAALDAMTRVLCVELGPHGIRVNSVNPTVTLTPMAERAWSD-PHASGPMLAA--IPLGRFARVADVVAPILF
flagellar_biosynthesis_regulator_protein_FlgM_[WP_004200257.1]_(reference_sequence)	WP_024428782.1	27.778	90	45	3	22	111	851	920	5.1	20	114	1131	79	38.89	WP_024428782.1	ARGAPGRAGAWARLLGAWGSARGGDVN----GYTSSTGGFLAGADA--------ALLDGVRAGGFA--------GYSHTGVNLRNQPSSA
HrpO_family_reference_III_secretion_protein_[WP_004187417.1]_(reference_sequence)	WP_004193933.1	28.358	67	42	3	13	78	175	236	4.2	19.6	84	492	79	41.79	WP_004193933.1	MTMVLGCIAPDIFAGI-GINAGPPPGTTTLQIGYVPSGYTAQTAANQC----KAWAGSKADQFSTQI
hypothetical_protein_[WP_004530571.1]_(reference_sequence)	WP_038775093.1	25.397	126	75	4	6	127	239	349	1.5	22.3	164	367	74	38.1	WP_038775093.1	SGAPSETVGGNVHLLYS-WSGSAYQPITL------LGLTTGALDKSTIPLVDPANVLDPSTLVFLTAGNI--------MALKQAGLNDGFTSTCSSLYGTVISTDYKWNHFDEINQLLGIRGAYAA
short_chain_dehydrogenase/reductase_family_oxidoreductase_[WP_004194054.1]_(reference_sequence)	WP_004189909.1	24.876	201	132	5	12	201	10	202	0.000276	34.7	262	252	73	37.81	WP_004189909.1	ITGGASGLGAGTARLLTEAGGKVVLA-------DLNQQAGEALARELGGVFVKCDVAREEDAQAAVAAAAKLGTLRGLVNCAGIAPAAKTVGKDGPHPL-ELFAKTITVNLIGTFNMIRVAAAAMAANEPAQTGERGVIVSTASVAAFDGQIGQAAYAASKAGVAGMTLPIARDLSRNAIRVMTIAPGIFETPMLLGMPQD
phosphoheptose_isomerase_[YP_334662.1]_(reference_sequence)	WP_004546872.1	28.671	143	83	7	11	150	112	238	0.076	26.9	197	400	71	44.06	WP_004546872.1	NGIASAWWV-AGSGAAQTAVASIRRF-DGTTQGVAIGGS---AQPHATRANSIHLNYEPASDWTAFRVDVTPEALA-PTTYWEAIGWPGAYTG-----IQSIDGKQDGLVLFSVWDVNGKSPQII-----AKGPGVDCTQFGG
BapC_protein_[WP_004536624.1]_(reference_sequence)	WP_122826861.1	49.242	132	67	0	21	152	7	138	3.65e-43	135	187	161	71	67.42	WP_122826861.1	IVAMFAAGAWSASAPARADCYDEAAKYQKVNPLVLRAIAWQESHNRPEALNKNANGSTDYGLMQINSIHLPTLSRYGITKDTLMEPCKSVYIAAWHLRRKMDKYGNTWQAIGAYHSETPSLRDKYARQIADI
short_chain_dehydrogenase/reductase_family_oxidoreductase_[WP_004194054.1]_(reference_sequence)	WP_004533800.1	31.282	195	109	9	12	194	18	199	5.47e-06	40	262	256	70	47.69	WP_004533800.1	VTGGAAGIGHACARLLAQRGASVALVDRHPETAGIAATLEGGAA--RHSGM-----SLDLRDCSAAQAGVALAASRFGGVDMLVNSAGVALLDKALDVGEAAWDA---TMAINVKASFFVAQAAARQMIAGAR---GGRIVNLASQASVVGLERHAAYCASKAAIVGMTKALALEWAPHGITVNAVSPTIVETAL
chemotaxis_protein_CheY_[WP_004198195.1]_(reference_sequence)	VCQ54129.1	22.989	87	55	4	11	90	710	791	0.49	23.5	126	861	63	47.13	VCQ54129.1	TASLDDVVRVFAGHPAFGYGVPAENVIGMRLTMA---DGKYMNEYLPNWHFNYGPGKTVGIRRELEAKKGY--GPLLVFGDSDGDAW
HrpO_family_reference_III_secretion_protein_[WP_004187417.1]_(reference_sequence)	WP_076819717.1	32	50	32	2	17	66	58	105	0.087	24.3	84	193	60	46	WP_076819717.1	LVIATPGYHGGVSGLVKNALDTLEELRADERPY-LDARAV-GCIVTAYGW
hypothetical_protein_[WP_004200966.1]_(reference_sequence)	AHK68005.1	23.377	77	57	1	31	107	682	756	8.4	19.6	130	772	59	37.66	AHK68005.1	YAYIALPMLKAPIMSLVFIKMVESLRSFDLIYVMTKGGPGIATETLD--MYAYAQGIGLSGKVSYASSMAVLMMVAT
short_chain_dehydrogenase/reductase_family_oxidoreductase_[WP_004194054.1]_(reference_sequence)	WP_009952932.1	27.848	158	102	5	45	194	2	155	0.001	32.3	262	209	57	41.14	WP_009952932.1	EATADAVRAAGAQACVVRGDVAHEADVIHMFDAVQSAFGRLDALVNNAGIVAPSLPLADMDI-ARLKRVFDTNVLGAYLCAREAARRLSTDRGGGGGAIVNVSSIAARLG---SPNEYVDYAGSKGAVDTLTLGLAKELGPHGVRVNAVRPGLIATEI
flagellar_export_protein_FliJ_[WP_004197162.1]_(reference_sequence)	WP_009952932.1	25.581	86	58	3	65	150	117	196	1.6	21.9	150	209	57	43.02	WP_009952932.1	DYAGSKGAVDTLTLGLAKE---LGPHGVRVNAVRPGLIATEIHASGGQ--PGRAERLGAQTPLGRAG-DADEVAETIVWLLSDAAS
acetyltransferase_[YP_109381.1]_(reference_sequence)	WP_011852052.1	25.547	137	88	4	58	184	54	186	1.5	23.1	232	406	55	37.23	WP_011852052.1	PARFSATTVSGLAPATVRHAYGFDSIANQGDGMVVAIVDAYDDPKIE-SDLGV---FSKNFSLPPCTTSNGCFKKLYASGSKPSPNAGWALEMSLDVEWVHAIAPKAKIVLVEAASNSFNDLMTAVDVAVGAGASVV
reference_III_secretion_system_needle_protein_[WP_004187639.1]_(reference_sequence)	WP_057050932.1	39.286	28	15	1	7	34	190	215	1	21.6	89	538	55	53.57	WP_057050932.1	PFLDDDAW--YFTGVNRNKEGIVLDLSR
reference_III_secretion_system_needle_protein_[WP_004187639.1]_(reference_sequence)	WP_057050932.1	42.857	21	12	0	39	59	131	151	6.8	19.2	89	538	55	52.38	WP_057050932.1	AAANHATGPVRPGALAGLKII
autoinducer_synthetase_[WP_004528416.1]_(reference_sequence)	WP_004529364.1	24.59	122	80	5	46	157	153	272	0.13	26.2	206	554	54	43.44	WP_004529364.1	EFVKNASAIIAGKQPPGDL-GIRAIDPYTIEVKTEVPVSYFPELTA-MAPLTPVNKDAVAKFGDAWTRPKNIVSNGPYTLVDWQPNNRIVMAKSDKYWNARNVVIRKVTYLPIENDETALRM
hypothetical_protein_[WP_004203128.1]_(reference_sequence)	WP_004535146.1	26.923	78	50	2	18	93	26	98	2	21.9	147	719	52	48.72	WP_004535146.1	MQRNENVREDTRRLAAGAP-----PAGGELKAISVSAPKDAADDPSVATVGKMPLALREIAQSVSVTTRERIEQQNLF
hypothetical_protein_[WP_004530571.1]_(reference_sequence)	WP_080248725.1	30.556	108	52	4	66	151	245	351	0.046	27.3	164	922	52	44.44	WP_080248725.1	MTAQDMQRRLSQVNLADIAFDVTERSDLPQKKREDERLYIDSLTIGFDSKGFKAPVGLVQG-NRLQALLANWTAAVPTNQPFDRLPIPFRAIATDLQTGQKVVLDHGS
HrpO_family_reference_III_secretion_protein_[WP_004187417.1]_(reference_sequence)	WP_009966896.1	29.787	47	28	2	37	79	207	252	1.9	20.8	84	415	51	51.06	WP_009966896.1	KALVELDQKTLTSD-KMLEVFNTVRKIQGYFDSGRNGRDWNLATAMV
phosphoribosylglycinamide_formyltransferase_[YP_107535.1]_(reference_sequence)	WP_004528537.1	26.549	113	74	4	13	122	147	253	8	20.8	220	333	50	39.82	WP_004528537.1	ANDAALVLAKRIGGSPAGFATMMNDTARRLGMRDSHFVSPSGITTP--DHYSTAHDLSI---LAQRLNRDFPAFYTFSSQRHFAYGAFAKTNKNRLLGADPS-VDGMKTGHTN
chemoreceptor_glutamine_deamidase_CheD_[WP_004198646.1]_(reference_sequence)	WP_063597677.1	22.951	122	65	5	22	137	59	157	2.8	21.9	234	176	50	37.7	WP_063597677.1	KVFANDFSGVGSTTGTTAFKIVLKNCGAS-------TSGATVRFMGTTDSANPAALQTTAGGAGGVALQ-LVDDTGTPISIGSSSKAY---------------TIAEGDNTFNFAARYIATS
autoinducer_synthetase_[WP_004528416.1]_(reference_sequence)	WP_038707916.1	25	112	68	4	98	201	540	643	2.7	22.3	206	676	50	42.86	WP_038707916.1	VWSFENNSSSNVTGYADYL--VGKNILSVPSGSVKFDLYNTTGKAISVTPVLMAAIPGRKDGESASLKVSIGNSVAQVKLSDKDS------DKEDSYIQGIDGEKYLDAASG
hypothetical_protein_[WP_004200966.1]_(reference_sequence)	WP_038760383.1	26.154	65	42	1	30	94	146	204	8.6	19.6	130	342	50	43.08	WP_038760383.1	PGQDSSLNFGAGTVFRIELIKTSEALPSESTISL------GNLSRVYGDDNKTVVDFNAGSVKLR
N-acylhomoserine_lactone_synthase_[YP_110894.1]_(reference_sequence)	WP_004527659.1	25.743	101	71	3	84	183	44	141	0.74	23.9	203	403	49	41.58	WP_004527659.1	PTLFARQQRLPAIVAYWLLSVSSAFLVSAFGDFYANFFVKFVLIQTYVALAFWLFASGVLAMR--SLERTCETL-IYVHATFFIVQLGCYLAFGHFIDFDS
FlgN_family_flagellar_protein_[YP_001064558.1]_(reference_sequence)	WP_004525898.1	25	80	51	1	65	144	430	500	0.3	24.6	164	509	49	40	WP_004525898.1	TALMRVAAGLPLRRDLL---------KSAASVSIGQTVRVVASGQGFTISAEGSVLNNAAPGQQVRVRMAAGQIVTAIVK
chemotaxis_regulator_CheZ_[WP_004524402.1]_(reference_sequence)	WP_004524503.1	24.576	118	62	4	78	195	135	225	3	21.9	242	261	49	38.98	WP_004524503.1	AERYQTIAQIDQP-QTRVIVNPGGTNERFAKQHLT--------------RAKLTVFPD-----NVTIFKQILA-------GNADVMVTDASETLLQQKLNPGLCSVHPDKPFQFGEKA
flagellar_basal_body_L-ring_protein_[WP_004536126.1]_(reference_sequence)	WP_024428614.1	22.764	123	80	3	127	240	224	340	1.1	23.5	240	416	48	34.15	WP_024428614.1	HNRGGLAIMEARDQIVRGNRVWGNTDHGIMLRTIQDSLIENNVVAGNQRGLFIYDAEYNTIRGNLVVDNKIGVHLWGGSIHNDVTGNDFADNREQIRYVA------ASDVAWPGNYWSNYLGW
acyl_carrier_protein_[WP_004525324.1]_(reference_sequence)	WP_004537213.1	31.111	45	31	0	12	56	178	222	0.59	22.3	93	415	48	51.11	WP_004537213.1	ALAPASGLLAGGIHTPSEEVGDCRRFGIELARVLRERLRVAIHYE
phosphoheptose_isomerase_[YP_334662.1]_(reference_sequence)	WP_011204795.1	26.667	105	62	3	72	162	51	154	1.9	22.3	197	427	46	41.9	WP_011204795.1	RFDYGDSGLPPVAANLNETIIRIPVDAAGAITLEATVYKPDGPGPFPLVVFN-HGKNPGDLRAQPRSRPLSFAREFVRRGYAVVAPNREGFAGSGGTYIQEGCDV
senescence_marker_protein-30_(SMP-30)_family_protein_[YP_112077.1]_(reference_sequence)	OMR39540.1	21.296	108	72	3	141	248	50	144	0.064	27.7	296	389	44	41.67	OMR39540.1	LRVPPGFRVQVLADDVPTAREMAWSP--RGILYVGSMNGRVHALVVRDGHVREHHVIASGLE--MPVGVAY---------RSGALFVSAVSRILRLDRIDERLAAPPK
senescence_marker_protein-30_(SMP-30)_family_protein_[YP_112077.1]_(reference_sequence)	OMR39540.1	42.308	26	11	1	111	132	75	100	9.7	21.2	296	389	44	53.85	OMR39540.1	PRGILYVGSMNGRVHALVVRDGHVRE
flagellar_hook-basal_body_complex_protein_[YP_331832.1]_(reference_sequence)	WP_004522915.1	25.641	78	55	2	52	128	118	193	2.5	21.9	175	500	44	39.74	WP_004522915.1	PGLALFYGG--MVRKKNVLATVMQSFAITALITVLWTVVGYSLAFTPGNGFIGGFSRVFLSGMNYIHGDKATTLTVSH
flagellar_protein_FliS_[WP_004203429.1]_(reference_sequence)	WP_004193933.1	27.273	77	43	3	65	128	296	372	0.81	23.1	144	492	44	41.56	WP_004193933.1	EIVVSGMAHAWPAGAGGDNANYVDATHVNYPAFVMDYWVKNNLRANGAPVQAGTPPTGLTVTNATQTSISLAWNPVA
reference_III_secretion_system_needle_protein_[WP_004187639.1]_(reference_sequence)	WP_011203825.1	35.556	45	23	2	1	39	62	106	0.77	21.6	89	197	44	48.89	WP_011203825.1	ISDPPREAALLADVEQRATANGVDPAYARAFFDDQIAASKQVQNA
phosphoheptose_isomerase_[YP_334662.1]_(reference_sequence)	WP_004185616.1	26.437	87	61	2	49	132	129	215	2.7	21.9	197	421	43	37.93	WP_004185616.1	KVDVTGAGVQVLDVEVRGGASAGIFVFGGTDVAVVGNTVRDTLADGIHTTYGSRNVLVRDNTVQNTGDDMVAVVSYKGDGKLSSNVL
short_chain_dehydrogenase/reductase_family_oxidoreductase_[WP_004194054.1]_(reference_sequence)	WP_053293009.1	26.126	111	63	3	23	133	398	489	1.6	23.5	262	839	42	36.94	WP_053293009.1	LGRHMARPSIAVLCGGSEI-----------AQQAAMVGLAPDERRVPATEQWLAELCAAH-----RPDAAYVSDSPHGGVLPFAPREGV---THYYGVGAYLRPPEDARRA
flagellar_motor_switch_protein_FliN_[WP_004184995.1]_(reference_sequence)	WP_038730428.1	28	75	48	1	19	87	149	223	3	21.6	165	567	42	40	WP_038730428.1	ASKAVSGVAAVSSKTQAVDEQQALDRARAYLGVGGFVNVQSQLVAFVDGAGTHTAWKVSGRPQDSLHGDWELIID
flagellar_basal_body_rod_protein_FlgB_[WP_004197250.1]_(reference_sequence)	WP_004537213.1	22.535	71	53	1	90	158	170	240	10	20	163	415	42	39.44	WP_004537213.1	AACVALEPALAPASGLLAGGIHTPSEEVGDCRRFGIELARVLRERLRVAIHYETPVDTLRTEGATIVAART
chemotaxis_protein_CheY_[YP_331487.1]_(reference_sequence)	WP_053292838.1	24.691	81	59	2	36	114	82	162	0.035	27.7	188	408	42	37.04	WP_053292838.1	RTRGHGPGFFVHATFDEARASLQPSAAKQAAAIDYPITYSQQVRNWISQLQASNIVSTIVSLSGFTNRYYTTTHGVAASDW
YscC/HrcC_family_reference_III_secretion_outer_membrane_protein_[WP_004530592.1]_(reference_sequence)	WP_024428428.1	22.348	264	170	7	367	609	248	497	8.46e-13	64.3	625	690	39	43.56	WP_024428428.1	QQVMLEVKVAEVSKTLINQMGSAVNIQGGFGSWTGALVTSLLTGVGSGIAASKSNKLPLNG-----SIDAQNTDQPVKILAEPRLVTISGQEATFLAGGKIFIPVPQSSGIGTNTITLQEEEFGVGLKFTPTVLSNGRISLKVAPEVSELSPTGVTLSAANVGNVSILPLITTRRASTTVQMGDGETFAIGGLIKDNAQGTLKALPGIGELPVLGALFRSTSFQQDRTELVFIITPHLV---------QPLETADVPLPTDSFT
reference_III_secretion_system_protein_PrgH/EprH_[WP_004537326.1]_(reference_sequence)	WP_038750526.1	25.424	177	112	6	202	369	35	200	0.14	26.9	428	204	39	37.85	WP_038750526.1	AQPLAGQSGYHGGLITPPVPVPDMPLRTADGRATRLRALLAGRVTALQLFYTGC---SSTCPIQGAVFHRVQTLLGPHPKPDIQLLSLSISPLEDTPQRMHAWLARFGARPGWIA----AAPELKDVDALQAFFGG----GRTGLDNHGTQVQMIDRRGALVWRTYELPSPETIAAL
reference_III_secretion_system_needle_protein_[WP_004187639.1]_(reference_sequence)	WP_080248725.1	25.714	35	26	0	53	87	479	513	5	19.6	89	922	39	45.71	WP_080248725.1	LARYALSPEQYEAYRAAHARPQQPIRITSIEIRTN
hypothetical_protein_[WP_004184888.1]_(reference_sequence)	WP_009981055.1	24.731	93	57	3	119	204	27	113	7.1	20.8	221	398	39	36.56	WP_009981055.1	SVKIGFITDMSGLYADIDGQGGLEAIKMAVADF------GGKVNGKPIEVVYADHQNKADIAASKAREWMDRGGLDLLVGGTNSATALSMNQV
UDP-3-O-[3-hydroxymyristoyl]_(reference_sequence)_N-acetylglucosamine_deacetylase_[WP_004527661.1]_(reference_sequence)	WP_045597613.1	32.479	117	51	7	107	223	389	477	1	24.3	305	520	38	42.74	WP_045597613.1	LHAQEAGGLDAAA--YRDALARCGRRARD--EGLARVLR---------EHRLDALVAPTEGTAWLI--DLIN-GDSGGDGFSTPAAVA---------GFPHLTVP---AGLVRGLPV
chemotaxis_protein_CheY_[WP_004198195.1]_(reference_sequence)	WP_009950543.1	25	48	36	0	44	91	386	433	0.29	23.9	126	586	38	45.83	WP_009950543.1	ATFLEFVLNDRHYFGSSQFDGSLAYRQGLGWLGSTDSMFAVEGGQTYR
autoinducer-binding_transcriptional_regulator_BmpR_[WP_004188690.1]_(reference_sequence)	VCQ54129.1	31.148	61	39	2	93	153	68	125	5.4	21.6	230	861	38	49.18	VCQ54129.1	RCRRVLAEIEEA--EQELSRSAHAPSGRLRVSLPALSAPVLPVLADFMAAY-PDIQLDLDF
autoinducer-binding_transcriptional_regulator_BmpR_[WP_004188690.1]_(reference_sequence)	VCQ54129.1	24.752	101	53	3	67	147	493	590	5.8	21.2	230	861	38	35.64	VCQ54129.1	ASSPRYRPEHRPYAVFDWDNTSIMNDCEEALLMHQIDGLHYRLTPEQFSAILRQGVPDG---PFDAKLGYTSVDGKPVRMEDIAADVDADYRWLHANYRGL
hypothetical_protein_[WP_004184888.1]_(reference_sequence)	WP_009952932.1	28.571	91	58	3	86	169	67	157	0.51	24.3	221	209	38	36.26	WP_009952932.1	KRVFDTNVLGAYLCAREAARRLSTDRGGGGGAIVNVSSIAARLGSPNEYVDYAGSKGAVDTLTLGLAKELGPHGVRVNAVRPGLIATEIHA
capsular_polysaccharide_export_ABC_transporter_ATP-binding_protein_[WP_004194035.1]_(reference_sequence)	VBI96880.1	28.049	82	40	3	34	114	87	150	5.6	21.2	218	255	37	37.8	VBI96880.1	VWLTGLPGAGKSTL-----------------AIEAERCLHQAGKRTYVLDG-DNLRHGLCRDLGFSADDRAENIRRAGEVAR
flagellar_export_protein_FliJ_[WP_004197162.1]_(reference_sequence)	WP_024429081.1	32.353	68	30	4	10	65	31	94	1.3	22.3	150	627	37	45.59	WP_024429081.1	LAARAADDFLDPAVAF----KFSASEAPGQVDVHFKIADGYYMYRERFAFAVKSGSATLGEPQLPAGH
chemotaxis_protein_CheY_[WP_004198195.1]_(reference_sequence)	WP_011205039.1	32.609	46	26	2	75	120	42	82	0.23	24.3	126	299	37	50	WP_011205039.1	EPSPMFIFASNEG--FVAPSKMAFPQGI---PIDPDALKKLQLGMS
acyl_carrier_protein_[WP_004525324.1]_(reference_sequence)	WP_004526045.1	29.73	37	23	1	30	63	354	390	0.16	23.9	93	833	37	48.65	WP_004526045.1	NFKPPATLRRLIDQMSAYKLNRLHLHLSDDEGWRIEI
flagellar_motor_switch_protein_FliN_[WP_004184995.1]_(reference_sequence)	ABA47916.1	28.814	59	41	1	25	83	358	415	9.1	20	165	524	36	40.68	ABA47916.1	SAREGNAFNWAPIEEVA-KLFAGIFVTIAPVIVILRAGGDGVFAPIVHLVTGADGKPVD
HNS-like_transcriptional_regulator_protein_[YP_335728.1]_(reference_sequence)	WP_122634654.1	41.667	36	19	1	7	42	71	104	0.72	22.3	100	809	36	61.11	WP_122634654.1	TYKQLDALDE--STQALSADVDKLTAALVPTRAQLQ
lipoate-protein_ligase_B_[YP_107039.2]_(reference_sequence)	WP_009952932.1	30.526	95	55	4	141	228	98	188	1.2	23.5	254	209	35	45.26	WP_009952932.1	AIVNVSSIAARLGSPNEYVDYAGSKGA-VDTLTLGLAKELGPHGVRVNA---VRPGLIATEIHASGGQPGRAERLGAQTPLGRAGDADEVAETIV
twitching_motility_protein_PilT_[WP_004530617.1]_(reference_sequence)	ABA51907.1	24.46	139	67	5	50	177	345	456	5.9	21.9	368	776	35	34.53	ABA51907.1	SDESVTPPPNQTLREHIDWLWPKLTRTTTTAPPYSSLIALPKPYVVPGGRFREGYYW-----DTYFTM-------LGLQEAGREDLVDNMLDNFAYLIDTVG---------------HVPNGNRSYYVSRSQPPFFAYM
flagellar_biosynthesis_protein_FliO_[WP_004535869.1]_(reference_sequence)	ABA53699.1	30.233	86	48	3	31	107	87	169	9.2	20.8	221	662	35	40.7	ABA53699.1	PTGRNRKPAARR--AFGRTARQAARRDGRYARHAAPVSFCKSVRGERSRRRCGHGDTSMKSGRAMSLCVQ-CVLLLIVFACSLSAR
flagellar_biosynthetic_protein_FliR_[WP_004533516.1]_(reference_sequence)	ACQ98979.1	27.273	110	58	4	43	134	289	394	1.5	23.5	260	628	35	40.91	ACQ98979.1	KAGLA-RVAATVTRTGPPGSDYSDNSGLSEWDMDSQAIVGAAGGAVKGLVLYAAPSMLLSDITSAYNRAVVDNVAKVINVSLGVCEA---DARASGTQAADDRIFKSAVA
FlgN_family_flagellar_protein_[YP_001064558.1]_(reference_sequence)	WP_004526045.1	29.412	68	37	1	83	139	73	140	0.49	23.9	164	833	35	36.76	WP_004526045.1	ASAGVPCADLGADWASCATGRLILQNRGHSPLTDGGWKLYLHSIRRLLRIDRPGFTLRHLTGDLYELT
flagellar_protein_[WP_004198637.1]_(reference_sequence)	WP_004546221.1	32.323	99	57	4	122	216	166	258	0.24	25.8	270	539	35	42.42	WP_004546221.1	DQDGNPSDLVAPGATRVYRFTLPKGSAGT--YWYHPHPHMATAEQVFRGLAGPIV----VRAADDPLAGWPERHLFVSDLKLARDGAIAPNDMMDWMNG
DNA-binding_response_regulator_[YP_335719.1]_(reference_sequence)	WP_080248669.1	25.974	77	53	1	137	213	48	120	0.91	23.9	223	742	35	45.45	WP_080248669.1	EAKADTAAGGTLPAISVSGAAERDASVGLVARRSMTGTKTDTPIIEIPQTINVVTAQQIEATG----ATDINQAFRY
IpaC/SipC_family_reference_III_secretion_target_protein_[YP_001076106.1]_(reference_sequence)	AFI68205.1	26.923	156	92	6	255	400	200	343	1.8	23.9	421	367	35	40.38	AFI68205.1	DQALALFGPPETVSAT-----VKTRRDGGDA--PDFVHLQLGYPDKDVVLHASALAAIEPARFTVLGTQGGYQKHGLDTQEDQLKAG---LTPDDVEFGGGNPPGVLRGLDGELEVERPVPTLDGQYAEFYRALAASIHDGAPFPV--APQDAVDV
reference_III_secretion_system_protein_[YP_335749.1]_(reference_sequence)	AHK68005.1	31.169	77	39	4	52	120	160	230	3.8	21.6	197	772	35	44.16	AHK68005.1	PVPK------TLDELVAAVRKLNAPPKLYGWVARGQRGSGMNVWRWAPFMLAQGGAWTDPHGQPAFNSPAAVQAAER
hypothetical_protein_[WP_004200966.1]_(reference_sequence)	WP_009950543.1	23.077	52	34	1	66	111	228	279	1.7	21.9	130	586	35	48.08	WP_009950543.1	GDRPGESDVVLDAKRGKPWTVVASIDNSGTRATGKLQGNVSLGIDNPLGLND
D-glycero-d-manno-heptose_17-bisphosphate_phosphatase_[YP_109388.1]_(reference_sequence)	EEH28759.1	27.692	65	41	2	36	100	177	235	8.2	20.4	189	475	34	41.54	EEH28759.1	MAWAHGTVGSADICAPSYAG-----HSERDVRYLSHWLAQGYAIVATDYQGLGASGPHP-YGLTR
flagellar_biosynthesis_protein_FliQ_[WP_004199882.1]_(reference_sequence)	VCG67913.1	37.5	32	19	1	54	84	168	199	4.4	19.6	90	269	34	53.12	VCG67913.1	NIVAACATLVKPGGWVFFSTLNRNLKSYLLAV
BapC_protein_[WP_004536624.1]_(reference_sequence)	WP_004526889.1	25	64	48	0	124	187	164	227	2.4	21.9	187	435	34	39.06	WP_004526889.1	FGTALSALGDAGKRLTGVIEDLAQVMLKVTGAVMWFAPVAVFAALASTITTEGLGILLTFAKFM
acyl_carrier_protein_[WP_004525324.1]_(reference_sequence)	ABA50268.1	37.5	32	19	1	26	57	100	130	9.2	18.9	93	800	34	53.12	ABA50268.1	VPDHRFAAPRLAADQRAHPRGELVEIE-RLDE
reference_III_secretion_system_needle_protein_[WP_004187639.1]_(reference_sequence)	WP_038749854.1	30	30	21	0	29	58	475	504	7	19.2	89	748	34	50	WP_038749854.1	VDDYSTRFTDTRANGGKTYTRDDTLVNWQL
reference_III_secretion_system_protein_[YP_335749.1]_(reference_sequence)	WP_028359473.1	28.788	66	43	1	124	189	145	206	6.6	20.8	197	351	34	40.91	WP_028359473.1	LDAITYESLADPKWKGKVCVRSGQH----PYNTALVAAMIAHDGEAAAEQWLRGVKANLARKATGG
flagellar_hook-basal_body_complex_protein_[YP_331832.1]_(reference_sequence)	WP_004530759.1	33.333	60	35	4	76	133	479	535	2.9	21.6	175	557	33	48.33	WP_004530759.1	QWRATTADAVYAQGATPVPGTAGRGGNWTG-FYTQLRADW-AVTANLAAALEVVH-FQIG
flagellar_basal_body_rod_protein_FlgC_[WP_004197251.1]_(reference_sequence)	WP_080300428.1	34.545	55	28	2	20	66	152	206	4.3	20.8	141	521	33	40	WP_080300428.1	RRAGIPASQRPANGGWTWGGHLFPDGASAKVFGTAPMTNNAEWSGSARLTHGENV
PilA_protein_[WP_004203891.1]_(reference_sequence)	WP_004193933.1	30.882	68	44	3	13	79	112	177	7.9	20.8	207	492	32	41.18	WP_004193933.1	ILAPNATGNVYG-NHCWDYANTSPNRASGHVGVLLDLVSRFVGD-AQYAIDPNQVYVAGLSSGGGMTM
putative_reference_IV_pilus_protein_[YP_001076201.1]_(reference_sequence)	AFR20596.1	45.455	22	12	0	98	119	236	257	2	22.3	196	531	32	63.64	AFR20596.1	ADLAANLLPGYDFISDIPSAND
putative_reference_IV_pilus_protein_[YP_001076201.1]_(reference_sequence)	AFR20596.1	36.585	41	21	1	129	169	364	399	5.6	21.2	196	531	32	51.22	AFR20596.1	NLSLGGYGRTCSSTYQN-----AINEITSRGANVVVAAGNN
flagellar_biosynthesis_protein_FliQ_[WP_004199882.1]_(reference_sequence)	EDO95399.1	27.586	29	21	0	55	83	117	145	5.4	19.6	90	452	32	58.62	EDO95399.1	MLLLAAGHAVSAELHIGSWPDYLPDTLIK
BsaT_protein_[WP_004525314.1]_(reference_sequence)	WP_045597613.1	37.255	51	30	1	22	70	3	53	7.2	20.4	154	520	32	41.18	WP_045597613.1	RRQFLHTLGALGPTHALFASAPASAGQTALDERAGASAPASRAVRESLERI
hypothetical_protein_[WP_004200966.1]_(reference_sequence)	WP_009981622.1	31.707	41	28	0	70	110	23	63	0.44	23.5	130	657	32	43.9	WP_009981622.1	GAAAGTLSGTVSSAGTPLAGAMVTVFDAAQARRDTVYTDHN
reference_IV_pilus_biogenesis_protein_[WP_004187516.1]_(reference_sequence)	WP_004527508.1	23.894	113	58	4	12	123	27	112	6.8	21.9	358	466	31	38.94	WP_004527508.1	FCLDVDPR-----KIDILNNGGMPIHEPGLQEIIARTRAAGRI--------------------AFSTDIEASVAHGEIQFIAVGTPPD--EDGSADLQYVLEAARNIGRHMTG
flagellar_rod_assembly_protein/muramidase_FlgJ_[WP_004197262.1]_(reference_sequence)	EDU07436.1	25.49	102	57	4	48	142	250	339	3.3	22.7	311	347	31	37.25	EDU07436.1	FSLALTKKCSIAVRVDGYFETSQA-----VRDGLLVPQSDSNFGIGIEDRNGHAIAFNRQFVL-------TQMPANVSYQNIVLDAVLKSFGAPKIGPFTGT
flagellar_biosynthesis_sigma_factor_[WP_004198636.1]_(reference_sequence)	WP_122651768.1	28.049	82	46	3	23	97	267	342	5.2	21.6	244	560	31	43.9	WP_122651768.1	RWYSFRVGAVLFVSLDADDVVYQDAAAFVAGPNPLVPAASTGNEAIAPGTSLYVRGYSRG---EQTR---WLEQTLRRASRD
ATP-dependent_transcriptional_regulator_LuxR_[WP_004528412.1]_(reference_sequence)	WP_080248669.1	23.077	91	52	2	135	207	486	576	4.6	21.6	236	742	31	37.36	WP_080248669.1	SQDDIANAASFRQNDHAFSGRVGLTYLGDYGLAPYLSYSTSFNPQIGLKLAGGGLATPTKGRQIEAGLRWQPPGKNLMLNAAVYQINQTNV
Oxygen-regulated_invasion_protein_OrgB_[WP_004528829.1]_(reference_sequence)	ABN94719.1	25.61	82	55	1	111	192	117	192	0.08	27.3	264	406	31	45.12	ABN94719.1	DIVVPTSNYMAKQIQAGVYQKLDKSKLPNLSNLDPTLMKMIADADPGNQYGVP------WAFGTDGLGYNVQAVKKALGENA
imidazole_glycerol_phosphate_synthase_subunit_HisF_[YP_109726.2]_(reference_sequence)	ABN94719.1	27.273	77	49	2	36	111	92	162	0.49	25	257	406	30	42.86	ABN94719.1	IHVKYDNYDSDDTLQAKLLAGSSGYDIVVPTSNYMAKQ------IQAGVYQKLDKSKLPNLSNLDPTLMKMIADADP
cytidylyltransferase_[YP_107021.1]_(reference_sequence)	WP_009966896.1	24.49	49	37	0	107	155	100	148	8.7	20	161	415	30	40.82	WP_009966896.1	QGVLVNIDAAAGDWKQNLPPEIDKIIKYKGNTVAAPFSVHRVNWLYINK
flagellar_biosynthesis_regulator_protein_FlgM_[WP_004200257.1]_(reference_sequence)	WP_155027764.1	44.118	34	19	0	12	45	10	43	4	20.4	114	419	30	52.94	WP_155027764.1	RALASACIGAAGFLAQQAALAQSCGLANGKPATG
flagellar_basal_body_P-ring_protein_[WP_004525902.1]_(reference_sequence)	WP_024428767.1	26.446	121	69	5	260	378	90	192	3.3	22.7	401	258	30	42.98	WP_024428767.1	LTVTDKRREQIDFSDKLYD-------APARMI--AKAGSPLAPSVESLKGKRVGVEQGS------TQETFAKAHWEPKGVTIVPYQNQDQVYADLGSGRL---DATLQDELQADYGFLRTP
chorismate_synthase_[WP_004534774.1]_(reference_sequence)	WP_024428630.1	31.897	116	51	6	117	222	421	518	0.41	25.8	369	610	29	41.38	WP_024428630.1	VRAYAGAGWSRYRLDRAAVLPGAVRASTSGFDFGALVKAGYLFALGGVRL--------------GPVADVGYTQLVARGYTE----DGDPILAQNVGVQRLKGVSAGAGVRFAAPL
endonuclease_III_[YP_107724.1]_(reference_sequence)	WP_080248669.1	25	68	46	1	99	161	44	111	5.3	21.2	214	742	29	36.76	WP_080248669.1	QPGGEAKADTAAGGTLPAISVSGAAERDASVGLVARRSMTGTKTDTPIIEIPQTINVVTAQQIEATGA
flagellar_hook-basal_body_complex_protein_[YP_331832.1]_(reference_sequence)	WP_004538839.1	34	50	32	1	91	140	15	63	8.4	20.4	175	670	29	50	WP_004538839.1	ATFLAGCGSSVDGRFTSGMVA-MGAVAGSTVAAYPIGADGTIGAQPLAVT
flagellar_basal_body_L-ring_protein_[WP_004536126.1]_(reference_sequence)	WP_024428498.1	29.167	72	45	2	97	166	253	320	7.8	21.2	240	586	29	36.11	WP_024428498.1	VEATLQVGANQRLQCESFVDIPAA----ELFAAAGTRGRTVESFVQRSGRIEAIWFPFTDYPWLKVWTVRPN
chemotaxis_protein_CheY_[WP_004198195.1]_(reference_sequence)	EES27008.1	34.211	38	22	2	76	112	338	373	4.1	20.4	126	387	29	55.26	EES27008.1	ATPLVDRRLTANPAIYPDAATMR--TLWVKRPMPPQAI
BapC_protein_[WP_004536624.1]_(reference_sequence)	EDO83840.1	29.73	37	26	0	8	44	139	175	8.6	20.4	187	410	29	48.65	EDO83840.1	SANPVGQGNDLVQLKAAVPDGLLCAGGDTSKAGLDKA
BapC_protein_[WP_004536624.1]_(reference_sequence)	EDO83840.1	41.176	17	10	0	141	157	39	55	9.5	20.4	187	410	29	64.71	EDO83840.1	LEERYMKSLFDAPSSRP
BsaT_protein_[WP_004525314.1]_(reference_sequence)	WP_004194152.1	35.556	45	29	0	20	64	34	78	7.4	20	154	143	29	44.44	WP_004194152.1	AYAREAATVDGAAAQVDTIPASRLPREAATTLSLIAAGGPYPYGK
imidazole_glycerol_phosphate_synthase_subunit_HisF_[YP_109726.2]_(reference_sequence)	AFI68205.1	30.769	91	43	4	140	210	251	341	0.28	25.4	257	367	28	37.36	AFI68205.1	EPARFTVLGTQGGYQKHGLDTQEDQLKAGLTPDDVEFGGGNPPGVLRGLDGELEVERPVPTLDGQYAEFYRALAASIHDGAPFPVAPQDAV
phosphoheptose_isomerase_[YP_334662.1]_(reference_sequence)	WP_004531547.1	25.455	55	39	1	92	146	66	118	3.9	21.6	197	315	28	50.91	WP_004531547.1	VTAVSADYDLNKQFTQIDNFISAHVDMILLNAADPKA--IEPAVRKAQAAGIAVI
flagellar_biosynthesis_sigma_factor_[WP_004198636.1]_(reference_sequence)	ACQ98979.1	29.412	68	43	2	152	219	86	148	1.8	23.1	244	628	28	47.06	ACQ98979.1	NDEARLDRFLRDLHTPGSAAYGRHLTPAEF-AAQYAPTPQQVALVEAHLRRAGFRDI----EVAPNRL
chemotaxis_protein_CheY_[YP_331487.1]_(reference_sequence)	AHK68005.1	22.642	53	41	0	42	94	720	772	6.6	20.8	188	772	28	39.62	AHK68005.1	PGIATETLDMYAYAQGIGLSGKVSYASSMAVLMMVATTLVFTFIWKRVDKWDD
regulator_of_reference_III_secretion_system_effector_proteins_BsaN_(T3SS-3)_[YP_111552.1]_(reference_sequence)	WP_004188402.1	29.577	71	41	2	7	77	12	73	0.99	23.9	252	591	28	39.44	WP_004188402.1	KFDVVIVGAGGSGMRA--SLQLSRAGLSVCVLSKVFPTRSHTVAAQG-------GIGASLGNMSEDNWHYH
hypothetical_protein_[WP_004200965.1]_(reference_sequence)	VCQ54129.1	21.622	74	57	1	94	167	716	788	1.3	23.9	265	861	28	47.3	VCQ54129.1	VVRVFAGHPAFGYGVPAENVIGMRLTMADGKYMNEYLPNWHFNYGPGKTVGIRRELEAKKGY-GPLLVFGDSDG
senescence_marker_protein-30_(SMP-30)_family_protein_[YP_112077.1]_(reference_sequence)	WP_076802983.1	23.457	81	60	1	15	95	228	306	4.6	21.9	296	457	27	38.27	WP_076802983.1	SGIDMGAAAISAAQGLYSQLDTAYKSAGKPQTDAQLKQLVGVTPMIGVN--DVAGEIFTLANAQSVQTTAANNNYGFVGIW
anthranilate_synthase_component_II_[YP_109646.1]_(reference_sequence)	WP_155027764.1	17.308	52	37	1	120	171	174	219	8	20.4	196	419	27	44.23	WP_155027764.1	QQYKATRMVCIA------PNIPSLGAWSCEGPALWGKRNGVSVDTIVMDPDS
phosphoribosylglycinamide_formyltransferase_[YP_107535.1]_(reference_sequence)	EEH28759.1	31.667	60	31	2	142	201	284	333	1.3	23.5	220	475	27	45	EEH28759.1	PELDIGGVVA-------TGTPYSTIRHRADDAEHSKLHRSV---IHNILRLNATPKLLDP
phosphoribosylglycinamide_formyltransferase_[YP_107535.1]_(reference_sequence)	WP_004524330.1	30.986	71	36	3	11	70	88	156	1.4	23.1	220	483	27	40.85	WP_004524330.1	RGSNSKIRIATCRNAAWQALFRYRVTTALACFSRICDEPGIEAGGLVEARFGIACALYEMGRID--DAFDA
8-amino-7-oxononanoate_synthase_[WP_004194209.1]_(reference_sequence)	WP_080248756.1	27.273	143	77	8	98	217	230	368	7.3	21.9	439	495	27	41.26	WP_080248756.1	TWLALIGDQRVDAIAPFAIDLLSTRAALENMYRSYGGNWPLAFYPYYAEGIDRTLDSPAFGLLMRIEDPLSYLGTRHGSRLAVPKYIVNASGDDFFVPD----NSQRYFDKLPGAKALRMVPNSSHSDIRRATLDSLVPFVKR
capsular_polysaccharide_export_ABC_transporter_ATP-binding_protein_[WP_004194035.1]_(reference_sequence)	EDU07436.1	26.562	64	41	2	77	135	200	262	0.49	24.6	218	347	27	50	EDU07436.1	SFQYKLSGLQNLKPTPCMVDVTVTPE-PGIVKFGQVQSSGNGFSPAVPRKPFSLALTKKCSIAV
flagellar_biosynthesis_protein_FliO_[WP_004535869.1]_(reference_sequence)	KGV09504.1	34.848	66	32	3	161	220	178	238	0.79	23.9	221	252	27	40.91	KGV09504.1	AGAKGFLSKPQGAGF-----AFAGDHVSDAEILGTGVGFGMRKNDAQLKSAVNQALKELKADGTID
flagellar_export_protein_FliJ_[WP_004197162.1]_(reference_sequence)	WP_024428630.1	26.667	45	28	2	47	86	81	125	2	21.9	150	610	27	42.22	WP_024428630.1	DDYAINGALSGHGGYLNIIPTRPTWRTLPGFVDQVEQLIAAHPRL
flagellar_export_protein_FliJ_[WP_004197162.1]_(reference_sequence)	WP_038724299.1	30.952	42	28	1	69	109	275	316	2.1	21.9	150	349	27	50	WP_038724299.1	LQGYIPVAVLAIAKQNKTTDPAKIRQILEANPKFQARLSTYG
flagellar_basal_body_rod_protein_FlgC_[WP_004197251.1]_(reference_sequence)	WP_122651768.1	44.737	38	11	2	21	58	128	155	0.25	24.6	141	560	27	52.63	WP_122651768.1	RYEVTADNDANA-------AQPFAAR---FETAPRGRA
flagellar_biosynthesis_regulator_FlhF_[WP_004535477.1]_(reference_sequence)	WP_004531414.1	25.654	191	92	9	115	270	109	284	0.52	26.2	583	329	27	38.74	WP_004531414.1	GLPWWFFDGFGGPLDGAALDAVDPGGVTAAALPPARAIGCVVHLSSATREPGVVVRGRGNRL------IVGAPRAALREPGERVADALAAGGFDVERSADIRTDIWAKLWGNMNMNPLSALTGSAADRL-LDDPHTNALALRMMEE-----ADAIGARLGLSAGMSGAERI---AVTRQLGAFRTSMLQDL
autoinducer-binding_transcriptional_regulator_BpsR_[WP_004184923.1]_(reference_sequence)	AFR16694.1	21.875	64	50	0	7	70	256	319	6.3	21.2	239	432	27	39.06	AFR16694.1	DAIGGFKALKDELADDYWLAELPRRLGLRTVLSEVNVATDVAEPSFAPLWLRETRWLRTIRSLN
autoinducer_synthetase_[WP_004528416.1]_(reference_sequence)	WP_004189720.1	25.455	55	39	1	46	100	170	222	2.1	22.3	206	241	27	40	WP_004189720.1	ELDRAKSDLALTEYHRGDRAQCVAVLSDTIAYRAQQDHSDAFG--LPPCDADNYK
reference_III_secretion_protein_SpaR/YscT/HrcT_[YP_335734.1]_(reference_sequence)	WP_065793661.1	26.087	69	44	2	91	159	213	274	0.67	24.3	251	553	27	42.03	WP_065793661.1	WVNGPSGKGVDDLARTEIN-SIDPATGT------PYTDIYTHTEKFDDYHVQAIVNQIDGKNSTGTAAA
HrpO_family_reference_III_secretion_protein_[WP_004187417.1]_(reference_sequence)	WP_004533800.1	30.435	23	16	0	61	83	134	156	5.3	19.2	84	256	27	65.22	WP_004533800.1	QMIAGARGGRIVNLASQASVVGL
reference_III_secretion_system_protein_[YP_335749.1]_(reference_sequence)	ARK97515.1	27.586	58	35	2	62	115	843	897	4.4	21.6	197	947	27	50	ARK97515.1	QINFSHRIVELVFAVSGGTLTVNAPPN---ANIAPPGYYMMFVLSKLGVPSVSSIVHV
Oxygen-regulated_invasion_protein_OrgA_[YP_001076128.1]_(reference_sequence)	WP_029671417.1	34.483	58	33	1	60	112	430	487	1.9	22.7	200	487	27	41.38	WP_029671417.1	WLASPEAMVASDADARALRAHYPITMPDQNLSDSEIRRYVRYFHWADEASKQRDHAMP
regulator_of_reference_III_secretion_system-3_(T3SS-3)_BprQ_[YP_111560.1]_(reference_sequence)	WP_011205373.1	33.333	39	26	0	59	97	113	151	0.97	22.7	146	282	27	46.15	WP_011205373.1	SGLVIAYGFILTFGRAGFVTTLLAGLGADAAKVGGVIYT
regulator_of_reference_III_secretion_system-3_(T3SS-3)_BprQ_[YP_111560.1]_(reference_sequence)	EEH25224.1	25.641	39	29	0	83	121	564	602	2.4	21.6	146	899	27	43.59	EEH25224.1	GNGSYYIRINPAGRAGTGTDRASFAPTAGPDTPQTLSVK
reference_III_secretion_system_needle_tip_protein_BipD_(T3SS-3)_[YP_111535.1]_(reference_sequence)	ABA48964.1	24.706	85	49	4	62	142	127	200	5.1	21.9	310	473	26	47.06	ABA48964.1	ASLGIPEKNTVALLPKEIGGKRVEYIVLDDASDTSRA-VQNTRKLIDEDHVDAIVGS--------SITPNAL--AMIDVVAQGKT
N-acylhomoserine_lactone_synthase_[YP_110894.1]_(reference_sequence)	WP_004188402.1	31.667	60	34	2	92	144	434	493	7.4	20.8	203	591	26	43.33	WP_004188402.1	PLPADAADFSLSRLAKLEKSTSGEYTQDIANDIRATMQKHAGVFRTSALLKEGVEQMAGL
D-glycero-D-manno-heptose_1-phosphate_guanosyltransferase_[WP_004522168.1]_(reference_sequence)	EDS82086.1	27.119	59	43	0	41	99	4	62	1.8	22.7	230	196	26	47.46	EDS82086.1	RAVPRGSSRRLLSLALVCACALAPVGGSRALAEDAFMLTSDDLHPGGRVGAPHVFNQGD
flagellar_basal_body_protein_FliL_[YP_331655.1]_(reference_sequence)	EDS82086.1	32.609	46	31	0	120	165	6	51	0.69	23.5	180	196	26	47.83	EDS82086.1	VPRGSSRRLLSLALVCACALAPVGGSRALAEDAFMLTSDDLHPGGR
flagellar_biosynthesis_regulator_protein_FlgM_[WP_004200257.1]_(reference_sequence)	WP_122651768.1	43.333	30	15	1	54	83	332	359	8.4	19.6	114	560	26	50	WP_122651768.1	LEQTLRR--ASRDRDIDWIVVQMHQDALSS
chemotaxis_protein_CheR_[WP_009932209.1]_(reference_sequence)	AFI68205.1	24.096	83	59	1	101	183	30	108	8.1	21.2	315	367	26	38.55	AFI68205.1	GFAGATFHAPVITHSGRTRLAAIATGQPERATAAYPEAAVVPDLDALAARDDVECVVIATPNDTHV----DLAKRALEAGKHV
flagellar_motor_protein_MotB_[WP_004524407.1]_(reference_sequence)	WP_011205039.1	27.66	94	57	3	172	259	175	263	0.12	27.3	340	299	26	44.68	WP_011205039.1	ERVELPTDTLFAFDKGGFEDISADGRRQLGDLVASIKAKIFSINHLIVTGYTDRL---GSDE--HNARLSSERARTVADYMIAEGIPAAKITAV
ATP-dependent_transcription_regulator_LuxR_[YP_001066980.1]_(reference_sequence)	ABA52048.1	27.419	62	43	1	141	202	118	177	1.5	23.1	241	408	26	45.16	ABA52048.1	VTAVEYNGEQAKVKAMVEAKHVNWDVVEVES--GDLNRGCDEGLYEKLDWAKIAKKSDLIAE
hypothetical_protein_[WP_004530571.1]_(reference_sequence)	ABA50111.1	26.19	42	31	0	103	144	173	214	5.6	20.8	164	844	26	47.62	ABA50111.1	LSPESARPAIAQRPHAIDRRRAADARESRVRRMPAGRRRTRD
endonuclease_III_[YP_107724.1]_(reference_sequence)	WP_004528537.1	28.125	64	36	1	73	126	64	127	5	21.2	214	333	25	42.19	WP_004528537.1	ADSGKTLGAHNVDARREPASLTKLMTAYVAFDALERDALRWDDTVTVAADDIASVGRDEARMYL
reference_IV_pilus_biogenesis_protein_[WP_004187516.1]_(reference_sequence)	WP_122634654.1	43.333	30	15	1	291	320	132	159	3.2	23.1	358	809	25	56.67	WP_122634654.1	LNARKTQLDAALKQAADE--KESLANLTQQ
reference_IV_pilus_biogenesis_protein_[WP_004187516.1]_(reference_sequence)	WP_122634654.1	33.898	59	34	1	131	189	381	434	6.9	21.9	358	809	25	40.68	WP_122634654.1	VVVVTIGASLLRANRARTALAAAGEPPEARST-----LAGLIHAGVTLTVVAALAALLI
D-glycero-D-manno-heptose_1-phosphate_guanosyltransferase_[WP_004522168.1]_(reference_sequence)	WP_155027764.1	20.69	58	40	1	169	226	87	138	9	20.8	230	419	25	39.66	WP_155027764.1	YLVEDDQWNPETASQVA------SKLVRDRKVLALAGNASFVECGANAKFYEQENVIA
flagellar_hook-basal_body_complex_protein_[YP_331832.1]_(reference_sequence)	WP_024428428.1	31.111	45	30	1	96	139	293	337	6.3	20.8	175	690	25	44.44	WP_024428428.1	GSGIAASKSNKLPLNGSIDAQNTDQPVKILAEPRLVTISGQEATF
flagellar_hook_protein_FlgE_[WP_004197255.1]_(reference_sequence)	WP_038790363.1	29.358	109	67	3	141	245	216	318	3.1	23.1	413	337	25	37.61	WP_038790363.1	LQAGGVYLSPTLQTLRRKQMLYPAGDAKHVAIVSNDGIPQEYEAIRRGDIDATV--SQPADLY----ARYGLFYIKAALAGRTFKPGPTDHGSVIVQRAPGVLEDQLPA
flagellar_basal_body_L-ring_protein_[WP_004536126.1]_(reference_sequence)	WP_038778478.1	27.119	59	43	0	145	203	66	124	8.6	20.8	240	301	25	42.37	WP_038778478.1	GASAMSQMYGTQPEGALYVGKGDRLVMQTDGRLVFYSGNDVVWSNWYYGPAPIPGSYAV
flagellar_basal_body_P-ring_protein_[WP_004525902.1]_(reference_sequence)	WP_139900217.1	19.608	102	63	3	277	378	308	390	7.3	21.9	401	432	25	31.37	WP_139900217.1	KNMQYEPSKQFGTALLE-------QGKKIYADNCATCHGPQG---EGKPTAYPP---------LAQNRSIMMESAVNPIRMVLNGGYPPSTFKNPRPYGMPP
chemoreceptor_glutamine_deamidase_CheD_[WP_004198646.1]_(reference_sequence)	WP_122651768.1	26.984	63	36	3	16	73	487	544	9.4	20.8	234	560	25	44.44	WP_122651768.1	FVRHGADAVEDAIWSARRD----TGTGYGIAVFDYEP-GEHGGRSTITVNYYHAPGADQHPTA
chemotaxis_protein_CheY_[WP_004198195.1]_(reference_sequence)	ARK97515.1	31.579	38	20	1	57	88	737	774	2.1	21.6	126	947	25	52.63	ARK97515.1	PQTNTWTLLASTRIARGYHATALLLPDGRIAITGKDGD
DNA-binding_response_regulator_[YP_335719.1]_(reference_sequence)	WP_004523965.1	28.571	56	39	1	142	197	51	105	5.6	20.8	223	163	25	39.29	WP_004523965.1	SAAGARSYGSPVTSVFEEAKGALPAF-DAKRSGAAGAAGFAHELGAAERRQRLAEE
phosphoribosylglycinamide_formyltransferase_[YP_107535.1]_(reference_sequence)	WP_029671417.1	27.778	54	38	1	134	186	170	223	6.8	21.2	220	487	24	42.59	WP_029671417.1	GQTMHFEFTPNYPGVFMYRCGTPMVLEHIASGMYGVVVVAPRDGYPTRADREYV
hypothetical_protein_[WP_004203128.1]_(reference_sequence)	WP_024428630.1	32.558	43	21	1	5	39	526	568	4.8	20.8	147	610	24	44.19	WP_024428630.1	GELSAEAQLRHDAFGDRTLVTAQRYAPGLPIGTAVDGASATYE
acyl_carrier_protein_[WP_004525324.1]_(reference_sequence)	WP_004535805.1	40.909	22	13	0	1	22	96	117	5.6	19.2	93	121	24	59.09	WP_004535805.1	MPAHPRMSDADVRSVVQWVLAG
IpaC/SipC_family_reference_III_secretion_target_protein_[YP_001076106.1]_(reference_sequence)	WP_038774138.1	28.571	105	50	5	1	101	203	286	5.3	22.3	421	491	24	40.95	WP_038774138.1	MRMPVEALTQAVNLSLNSHLALNQT----RVQQ-----LSNWKALADADAA------------RNAVFSTQLARAGLTGPSPIFEGEAGFFRQVSGPFELETSRF
reference_III_secretion_low_calcium_response_chaperone_LcrH/SycD_[WP_004188618.1]_(reference_sequence)	WP_004525656.1	37.778	45	24	2	130	170	264	308	0.12	25.8	171	425	24	53.33	WP_004525656.1	RCYGIALERRFERDVLTRAGVKVAVLLIGINDINFAAMPARSGLD
reference_III_secretion_protein_SpaR/YscT/HrcT_[YP_335734.1]_(reference_sequence)	WP_024428782.1	31.667	60	40	1	105	164	470	528	4.2	21.9	251	1131	24	40	WP_024428782.1	GASDGDRIDYALGV-ARETAYQAREYQGSLVKSGGGTLTLAGANTYRGPTTVDGGELRID
YscJ/HrcJ_family_reference_III_secretion_apparatus_lipoprotein_[WP_004530593.1]_(reference_sequence)	WP_155027764.1	26.316	95	49	2	79	155	222	313	0.68	24.6	315	419	24	37.89	WP_155027764.1	PTSVVLQAASKNPQAILLGLPKGLMVPILSAAEQ---QNLGRRIHFVSAASGYDLGVPKAIGPYWKGNFDVNLEFQPLDAQTPDNRNWLAVMDKY
N-acylhomoserine_lactone_synthase_[YP_110894.1]_(reference_sequence)	WP_076802983.1	32	50	21	2	93	139	401	440	8.1	20.8	203	457	23	42	WP_076802983.1	IPGQASVWK----------PVGGNVPAWSSTTAYPGGACVTYQGAKYCAK
D-glycero-d-manno-heptose_17-bisphosphate_phosphatase_[YP_109388.1]_(reference_sequence)	WP_024429096.1	37.209	43	26	1	129	171	118	159	3	21.6	189	246	23	53.49	WP_024429096.1	SLLVTDR-TRAEEPWLALTGHTLMIGDLGRTELAESAEAGARN
lipoprotein_[YP_109740.1]_(reference_sequence)	WP_009966896.1	33.333	78	46	3	58	134	165	237	0.099	27.7	336	415	23	41.03	WP_009966896.1	FFQVADKLKAAGIQPVAMGGQPWQDLTLWEDVV---LSQGADFYRKA--LVELDQKTLTSDKMLEVFNTVRKIQGYFD
acetyltransferase_[YP_109381.1]_(reference_sequence)	ONC96520.1	29.091	55	26	2	57	109	413	456	9.8	20.4	232	504	23	40	ONC96520.1	PASLADADLVFGYGAPSGRDALGW-----------SLPDALAPLGGKARAFDDLH
capsular_polysaccharide_biosynthesis_protein_[YP_109394.1]_(reference_sequence)	WP_080248664.1	25.926	81	35	3	56	126	101	166	7.9	21.2	312	373	23	34.57	WP_080248664.1	VLPALALFLGRPASVGLTERGGLGFVYVGSAISTALLLAAL---------VYMLW------VLAAVAKPPRPPAVTIAVTA
flagellar_basal_body_protein_FliL_[YP_331655.1]_(reference_sequence)	WP_076902853.1	32.558	43	27	1	33	73	1	43	1.1	22.7	180	169	23	53.49	WP_076902853.1	MKKLLIATVIGALSATMLASAPSAFAQDSSATAKKATPKRPAP
flagellar_assembly_protein_H_[WP_004197166.1]_(reference_sequence)	EDO83840.1	26.923	52	37	1	167	218	90	140	2.2	22.7	226	410	23	40.38	EDO83840.1	FPIARQY-QCRLEGGYWDPPNGSAIPHDDCRAAYRAGNNSAYPFTQWNEVSA
flagellar_hook-basal_body_complex_protein_[YP_331832.1]_(reference_sequence)	ONC96520.1	39.024	41	21	1	53	93	466	502	1.5	22.7	175	504	23	48.78	ONC96520.1	ARPG----DHVLVMSNGGFGGVHQKLLDALSARGDAAPARS
flagellar_basal_body_rod_protein_FlgG_[WP_004197257.1]_(reference_sequence)	ABN94432.1	32.203	59	25	2	156	214	210	253	0.6	24.6	262	322	23	42.37	ABN94432.1	VVETFQPGRNRGIRI----VGRAGDPVRAAASGRVMYAGT-----------GLNGYGTL
flagellar_hook-associated_protein_FlgL_[WP_004535864.1]_(reference_sequence)	WP_038778478.1	30.851	94	44	5	153	246	80	152	7.9	21.6	410	301	23	37.23	WP_038778478.1	GALYVGK-GDRLVMQTDGRLVFYSGN--DVVWSNWYYGPAPIPGSYAV---VEDFGVVAIYPPQ------------GGY---PTFTWPFASVTP
chemotaxis_protein_CheY_[YP_331487.1]_(reference_sequence)	ABA51121.1	34	50	27	2	142	185	599	648	5.4	21.2	188	660	23	54	ABA51121.1	VTAEQKKQFLLSQPALAQVEAIRARRFIVIPYDAATPGVENAAAVETIAR
chemotaxis_protein_CheR_[WP_009932209.1]_(reference_sequence)	WP_004548157.1	22.368	76	56	1	1	73	89	164	9.7	21.2	315	350	23	46.05	WP_004548157.1	LIPSPLLEQLTDNEYRQTVQDAAQRKRLLPPNNARVKRLRTIVMRLAPYAVKWSERVKGWNWEIEVLRSRSIRAFC
BapC_protein_[WP_004536624.1]_(reference_sequence)	WP_065793661.1	34.884	43	23	1	29	71	499	536	4.2	21.6	187	553	23	44.19	WP_065793661.1	LVSYAGLRQGRTIDAPVLTTQVAPTILRSL-----GLEPRLLH
acyl_carrier_protein_[WP_004525324.1]_(reference_sequence)	WP_004185598.1	38.095	21	13	0	26	46	129	149	7.2	19.2	93	240	23	61.9	WP_004185598.1	VPKTYVATVRHPLDDAQLDAL
hcp_protein_[WP_004525344.1]_(reference_sequence)	WP_004533895.1	31.707	41	26	1	60	98	381	421	3.8	21.2	169	428	23	53.66	WP_004533895.1	TLGWTMSCGSGQLLADLMSGKKPVIRADDLSVHRYLSETDG
cytidylyltransferase_[YP_107021.1]_(reference_sequence)	WP_065793661.1	30.556	36	25	0	93	128	133	168	4.4	21.2	161	553	22	47.22	WP_065793661.1	WNVVFDETTGIDAMNGGALTHLDGGGAFNPQAIPHA
UDP-3-O-[3-hydroxymyristoyl]_(reference_sequence)_N-acetylglucosamine_deacetylase_[WP_004527661.1]_(reference_sequence)	WP_004533895.1	30	70	32	4	224	290	172	227	7.5	21.6	305	428	22	44.29	WP_004533895.1	LKKAEPALAA--VSHKLTGGLRLPG--------DETGDCQL----FTTRLAALAEQLGVKFRFNTRIDAL
capsular_polysaccharide_export_ABC_transporter_ATP-binding_protein_[WP_004194035.1]_(reference_sequence)	WP_004193933.1	37.5	48	26	2	29	76	269	312	0.58	24.3	218	492	22	47.92	WP_004193933.1	AQGSKVSIAGG---GTNTPYSDSNGKVRTHE-IVVSGMAHAWPAGAGG
flagellar_hook-basal_body_complex_protein_[YP_331832.1]_(reference_sequence)	WP_024428546.1	33.333	39	26	0	91	129	45	83	4.3	21.2	175	372	22	43.59	WP_024428546.1	APALQSSEATHAEPGVQALIKSVDAHLNDEPKALPRVHT
flagellar_basal_body_rod_protein_FlgB_[WP_004197250.1]_(reference_sequence)	WP_004529236.1	41.667	36	20	1	70	105	124	158	0.91	22.7	163	162	22	50	WP_004529236.1	AMPIG-APGMDGPVYNGRHMPYDVLLIKRGGQSSVY
flagellar_basal_body_rod_protein_FlgB_[WP_004197250.1]_(reference_sequence)	WP_004535373.1	30.556	36	25	0	113	148	166	201	6	20.8	163	441	22	38.89	WP_004535373.1	PNQPPKTWADVKADAEKLKKAGYACGYTTGWQGWIQ
flagellar_hook_protein_FlgE_[WP_004197255.1]_(reference_sequence)	EDU07436.1	28.713	101	49	3	169	257	62	151	0.56	25.4	413	347	22	33.66	EDU07436.1	PTDAPDGYVIWISAPRTTDGYCYKDLGGAGNLNIVDNIYF-----------YANPDGKNPAAWGLEIGIRYRGVDHFGAGSRPGTGVPTGFAVPPCSQTDF
flagellar_basal_body_L-ring_protein_[WP_004536126.1]_(reference_sequence)	VCQ54129.1	27.869	61	35	1	10	61	296	356	6.2	21.2	240	861	22	36.07	VCQ54129.1	PASRGRGAPMRTGAPPGMRPRRGAPRAATAHRTSSHLIASPRDTPRRCPCRRGPAAPPAAR
methyl-accepting_chemotaxis_protein_[WP_004535496.1]_(reference_sequence)	WP_004533337.1	27.5	160	83	7	101	248	132	270	2.6	23.9	673	282	22	40	WP_004533337.1	WRTPMAARADDVVHLANRITDAL---YAHLAKRGAQPVSIVHAMPGGAARLEVTERRLLP----FDYA--------------RFDTAPRAQPPLVHLPPATLLAELAQAYVFVELCEAAMLAFAAENEARTRAMIAARESVERALGDLLQAYRIARQDEI
HNS-like_transcriptional_regulator_protein_[YP_335728.1]_(reference_sequence)	WP_004550328.1	40.909	22	12	1	45	66	46	66	9.7	18.9	100	202	22	54.55	WP_004550328.1	GFRLTDLHGHTKTP-QDYRGNV
HNS-like_transcriptional_regulator_protein_[YP_335728.1]_(reference_sequence)	WP_041190807.1	36.364	22	14	0	60	81	118	139	10	18.9	100	165	22	50	WP_041190807.1	ERLRAALDPRWRGELPRTLWIG
BipB_protein_[WP_004537550.1]_(reference_sequence)	ABN86005.1	24.118	170	87	6	437	575	56	214	7.3	22.3	620	328	22	34.71	ABN86005.1	AATTGLASTMLAGLGYAPTKTIASVPITFAGIKSKQIDVFLGYWSPTMDPMIAPFTKAGTIKVLAAPNLTGAKYTLAVPDYVYQGGLKSFADIQKYADKLNGRIYGIEPGNDGNALIKK-------MIDGNQFGLGKFKL---VESSEA-GMLVEVNRAIRDKQWIVFLG
reference_III_secretion_protein_SpaR/YscT/HrcT_[YP_335734.1]_(reference_sequence)	WP_024428498.1	31.579	57	38	1	161	216	336	392	3.4	22.3	251	586	22	49.12	WP_024428498.1	FSDSISRELSDLVSRIVLNGEIQLAPLFGKTQYTIAYLGLTNIFRPLTNLWGWSRSV
BsaT_protein_[WP_004525314.1]_(reference_sequence)	WP_011204795.1	38.235	34	21	0	82	115	394	427	1.7	22.3	154	427	22	50	WP_011204795.1	ACQLYAVDERVVWRDAGTQTADESTSAAHALASR
hypothetical_protein_[WP_004184888.1]_(reference_sequence)	WP_004526045.1	39.583	48	28	1	25	72	54	100	0.71	24.3	221	833	22	52.08	WP_004526045.1	AARLANGLAVRVAVDNNHAASAGVPCADL-GADWASCATGRLILQNRG
hypothetical_protein_[WP_004184888.1]_(reference_sequence)	ABA51907.1	32	50	24	2	31	79	519	559	0.74	24.3	221	776	22	44	ABA51907.1	RDESYLEDVKTAQQASGRPAAEV---------WRDLRAAAESGWDFSSRW
senescence_marker_protein-30_(SMP-30)_family_protein_[YP_112077.1]_(reference_sequence)	EBA48499.1	29.231	65	41	2	163	225	125	186	0.52	25	296	451	21	44.62	EBA48499.1	CWTSVSRKSVLPVFEELNGLLYYPVQYEGEEMSRNVFYTG---AAPNQQAIPAVEYMMSAEGGGA
reference_III_secretion_system_needle_tip_protein_BipD_(T3SS-3)_[YP_111535.1]_(reference_sequence)	WP_009981467.1	28.378	74	44	2	197	261	64	137	7.8	21.2	310	298	21	43.24	WP_009981467.1	YLPAGYNPEGARYPVLYLLHGNAGNANDWITQGRLQLTADALIERRDIAPVVIVMPQGGTDWYVDRKEKMQSAF
D-glycero-d-manno-heptose_17-bisphosphate_phosphatase_[YP_109388.1]_(reference_sequence)	WP_004529973.1	35	40	23	1	43	82	391	427	3.2	21.6	189	433	21	50	WP_004529973.1	MGGMFTVVKVRQGLGRNDYRDPGWFRHP---KGTVAYEYA
phosphoserine_aminotransferase_[YP_109115.1]_(reference_sequence)	WP_004526889.1	27.273	77	53	1	182	258	155	228	0.72	25	360	435	21	45.45	WP_004526889.1	LQIVVFSIFFGTALSALGDAGKRLTGVIEDLAQVMLKVTGAVMWFAPVAVFAALASTITTEGL---GILLTFAKFMG
capsular_polysaccharide_export_protein_[YP_334660.1]_(reference_sequence)	VCQ54129.1	25.532	94	68	2	50	141	720	813	8	21.9	435	861	21	38.3	VCQ54129.1	FAGHPAFGYGVPAENVIGMRLTMADGKYMNEYLPNWHFNYGPGKTVGIRRELEAKKGYGPLLVFGDSDGDAWMLRDFADTAVGVIVNRMKKGEI
phosphoheptose_isomerase_[YP_334662.1]_(reference_sequence)	WP_053293009.1	33.333	42	27	1	17	57	419	460	9.3	20.4	197	839	21	47.62	WP_053293009.1	QAAMVGLAPDERRVPATEQWLAELCAAHRPDAAYVSDSPHGG
GDP-6-deoxy-D-lyxo-4-hexulose_reductase_[WP_004194087.1]_(reference_sequence)	WP_024428898.1	24	75	52	1	98	167	253	327	2.7	23.1	337	395	21	41.33	WP_024428898.1	IDVIAVDDCARALMLLALKPSLAHDTYHVSAGDEAPTVTQIVRAMDEAVGLDDEPRYALCSPAEFPSIARDVLGR
NAD-dependent_epimerase/dehydratase_family_protein_[WP_004194206.1]_(reference_sequence)	EEH28759.1	29.63	81	36	2	57	116	79	159	1.5	23.5	280	475	21	46.91	EEH28759.1	TMAVAAAISTPAAFAESAPVSGNGGIPSFYRWTDKVPQTRGQMLRTEVLTPRQGLAAAGQNLRILYTSTDGIDGHTPIVVS
flagellar_basal_body_rod_protein_FlgG_[WP_004197257.1]_(reference_sequence)	WP_065793661.1	28.571	56	28	2	173	228	368	411	1.9	23.1	262	553	21	48.21	WP_065793661.1	LEANGFVDPNG------NFGQNNTASGNPN------DGTGLVGTGFVQTDDVGLVW
flagellar_basal_body_L-ring_protein_[WP_004536126.1]_(reference_sequence)	ARK97515.1	28	50	36	0	42	91	786	835	8.4	20.8	240	947	21	38	ARK97515.1	RVEIFSPPYLFKGPRPAIQSAPASINHGGSFTLGLSSGTSPEDIGSIVIV
chemotaxis_protein_CheY_[YP_331487.1]_(reference_sequence)	AHE31311.1	25	48	28	2	43	82	93	140	2.8	21.9	188	474	21	47.92	AHE31311.1	GIGNVAFHEASFDALLDRDLPPFDFIVMHGIYSWVDAGMRRVIRQLLS
YscJ/HrcJ_family_reference_III_secretion_apparatus_lipoprotein_[WP_004530593.1]_(reference_sequence)	EEH25224.1	32.308	65	41	1	210	274	548	609	1.1	24.3	315	899	21	41.54	EEH25224.1	WQENVAAWTYTSSGAFGNGSYYIRINPAGRAGT---GTDRASFAPTAGPDTPQTLSVKNGGGSHD
hypothetical_protein_[YP_335703.1]_(reference_sequence)	WP_004527659.1	35.088	57	34	1	87	140	179	235	5.9	21.6	256	403	21	43.86	WP_004527659.1	TVVPAGAILLLAKRRMTAATIVAFATALLSFSIAAILICALLGGVHFFAGRTSIRIK
reference_III_secretion_system_protein_HrcU_[WP_004524341.1]_(reference_sequence)	WP_004529364.1	23.611	72	52	2	41	112	239	307	2.3	23.5	352	554	20	51.39	WP_004529364.1	IVMAKSDKYWNA-RNVVIRKVTYLPIEND--ETALRMYQAGQIDYTYSIPAGGFGQISKQFGKELRPGLQLA
D-glycero-d-manno-heptose_17-bisphosphate_phosphatase_[YP_109388.1]_(reference_sequence)	ABA50111.1	36.842	38	20	1	43	80	675	708	1.4	23.1	189	844	20	47.37	ABA50111.1	VGYAGAVAVNQALGG----SFDDFRPALDWFRKLKANQ
hypothetical_protein_[YP_108148.1]_(reference_sequence)	WP_038741497.1	27.451	51	34	1	26	76	261	308	4.9	21.6	249	364	20	37.25	WP_038741497.1	TLSILGVTGATDTSTIPVVDPANVLDASTLAM---LGSGTVMINRGSGAND
phosphoribosylglycinamide_formyltransferase_[YP_107535.1]_(reference_sequence)	WP_076889967.1	34.884	43	28	0	28	70	377	419	6.8	20.8	220	432	20	39.53	WP_076889967.1	PAQPVLPDSGASGAAPPGYGGWHGAHEGSFDHRAPSGATPGDA
MviN-like_protein_[YP_107497.1]_(reference_sequence)	WP_080300428.1	26.364	110	57	2	101	205	394	484	1.3	24.6	516	521	20	37.27	WP_080300428.1	AGIDGPDGVYGFVGNGIRSD-------------------FLPLNGGSGLVLGNPTDFSAPAGAPYAQDPNQNPRAFQSYSHYVMPGGRVESFIDAIGARRGGTLAPTVKI
recombinase_A_[YP_107401.1]_(reference_sequence)	ONC96520.1	31.081	74	46	3	74	145	425	495	6.4	21.9	356	504	20	47.3	ONC96520.1	YG-APSGRDALGWSLPDALAPLGGKARAFDDLHALVKAVTASARPGDHV--LVMSNGGFGGVHQKLLDALSARG
D-glycero-D-manno-heptose_1-phosphate_guanosyltransferase_[WP_004522168.1]_(reference_sequence)	WP_122831074.1	21.277	47	37	0	153	199	234	280	2.3	22.3	230	407	20	42.55	WP_122831074.1	LTHRGLSGPGILQISSYWRSGEPIHVDLAPQIDAANELIRAKAGSRR
flagellar_motor_switch_protein_G_[WP_004197167.1]_(reference_sequence)	ABA50111.1	28.571	70	42	3	27	93	748	812	9.4	21.2	331	844	20	45.71	ABA50111.1	FVIPKEGTISVPYVMSLVKGAPHEANGRKVLDFVLSDEGQK-----LWANAYLRPVRAQALGADVAAQFL
flagellar_hook-basal_body_complex_protein_[YP_331832.1]_(reference_sequence)	WP_009981622.1	28.571	35	25	0	80	114	15	49	5.1	21.2	175	657	20	51.43	WP_009981622.1	LGAQAVSLGAAAGTLSGTVSSAGTPLAGAMVTVFD
flagellar_basal_body_rod_protein_FlgC_[WP_004197251.1]_(reference_sequence)	WP_004537213.1	30.303	33	18	1	15	42	332	364	3	21.2	141	415	20	54.55	WP_004537213.1	LAQQAQEIFPHAGDYAHGETWCGHRPATPDGKP
flagellar_hook_protein_FlgE_[WP_004197255.1]_(reference_sequence)	WP_004538839.1	24.706	85	52	2	290	373	34	107	9.5	21.6	413	670	20	34.12	WP_004538839.1	VAMGAVAGSTVAAYPIGADGTIGAQPLAVTTSDASGAFSLPALDRWPALIRATHGAYVEEATGAA-----------ATLEGDGLE
flagellar_basal_body_rod_protein_FlgG_[WP_004197257.1]_(reference_sequence)	VCG67913.1	22.642	53	39	1	85	137	187	237	2.5	22.3	262	269	20	49.06	VCG67913.1	TLNRNLKSYLLAVIGAEYIAQMLPKGTHDYAR--FIRPSELARFVREAGLQMV
flagellar_protein_[WP_004198637.1]_(reference_sequence)	EEH25224.1	30.189	53	32	1	86	138	264	311	8.4	21.2	270	899	20	43.4	EEH25224.1	FSSATNGNVAQMGWLD-----LGDPSATSVSFDVVLGFGGTQDQALGDANTVL
reference_III_secretion_system_apparatus_protein_YscQ/HrcQ_[WP_004530590.1]_(reference_sequence)	WP_004188537.1	35.714	70	38	3	36	100	216	283	0.32	25.8	323	508	20	52.86	WP_004188537.1	TIASRRD--SLRIFRRRYEEGAISKLDLTQSEILLQQAQTLGSQLQQARDVQQHALDLLVGTNAAARTPA
reference_III_secretion_system_protein_[WP_004187509.1]_(reference_sequence)	WP_004548306.1	40.741	27	16	0	100	126	311	337	0.9	22.7	135	467	20	48.15	WP_004548306.1	LHGTNAKRALEDTVAFDEAIRTALAKV
hypothetical_protein_[WP_004530571.1]_(reference_sequence)	AHK68005.1	37.5	32	20	0	37	68	96	127	2.1	21.9	164	772	20	50	AHK68005.1	VAEFASAGWIAPLLKYYPKEYDYDDFLPGRRA
hypothetical_protein_[WP_004530572.1]_(reference_sequence)	WP_004548157.1	30.556	36	19	1	41	70	195	230	1.7	21.9	153	350	20	52.78	WP_004548157.1	IAHALREHARSSLGEQQAASLGTGATPLPPLFGLSE
hypothetical_protein_[WP_004530572.1]_(reference_sequence)	WP_004531414.1	38.71	31	19	0	10	40	173	203	7.8	20	153	329	20	48.39	WP_004531414.1	GAPRAALREPGERVADALAAGGFDVERSADI
hypothetical_protein_[WP_004184888.1]_(reference_sequence)	EBA51467.1	38.636	44	20	1	22	65	119	155	3.3	21.9	221	484	20	40.91	EBA51467.1	NGMKAKVAGRLTAL-------ALCAGATVAAAKDTQLNVYNWSD
imidazole_glycerol_phosphate_synthase_subunit_HisF_[YP_109726.2]_(reference_sequence)	ABN94432.1	30	50	26	1	158	207	278	318	0.87	23.9	257	322	19	46	ABN94432.1	DVVQQGEQIAEMGTG---------DSTRAGMLFEVRRDGKPVNPMPYLAS
D-glycero-d-manno-heptose_17-bisphosphate_phosphatase_[YP_109388.1]_(reference_sequence)	WP_038708181.1	31.579	38	24	2	3	38	482	519	4.5	21.2	189	645	19	60.53	WP_038708181.1	NQARFIAHEASWLRPEFKVWNLEHEFTHYLDGRYDMAG
anthranilate_synthase_component_II_[YP_109646.1]_(reference_sequence)	WP_011204325.1	30	40	26	1	41	78	70	109	8.8	20.4	196	346	19	50	WP_011204325.1	RDDIDAIAFTQGPGLAGALLVGASIANALAFAWDKPTIGI
cytidylyltransferase_[YP_107021.1]_(reference_sequence)	WP_038727163.1	41.176	34	16	1	23	52	74	107	1.9	21.6	161	123	19	44.12	WP_038727163.1	PTEFTFANGVFCDVKERLCRDDRYYGADGKRSGA
phospholipase_[YP_108475.1]_(reference_sequence)	WP_076887541.1	29.474	95	62	2	353	447	14	103	0.31	26.6	506	411	19	45.26	WP_076887541.1	LAAPLIAAGLTGAASAAPVDMPDLQHAVRQAF-SARLGKQAPAAPAVRDDLI----ESVRSDPEAGWVLGTVTQVVPNDTPAYPVTKLFIARRAS
reference_IV_pilus_biogenesis_protein_[WP_004187516.1]_(reference_sequence)	WP_038707916.1	32.432	74	39	4	280	346	60	129	2.1	23.5	358	676	19	44.59	WP_038707916.1	FPGSDKTVEALLDNAKSKIKSGTFDGSLLATSIEKQNP----ITGLYVILETAAITVTESIPVVGWLISGFLSI
D-glycero-D-manno-heptose_7-phosphate_kinase_[WP_004194045.1]_(reference_sequence)	WP_024428446.1	24.242	66	50	0	123	188	69	134	7.3	21.6	346	898	19	37.88	WP_024428446.1	VCVALRALAQRYDEPYDDVRAALAASGVTAFDGIVRGGECPLVVDRDGRLYLARYFEYETRLANAL
flagellar_assembly_protein_H_[WP_004197166.1]_(reference_sequence)	WP_004533895.1	36.364	55	22	2	127	168	139	193	6.6	21.2	226	428	19	40	WP_004533895.1	QVFRTQQQLDGAAKDIAVLREANVPFELLSSDELKKAEPALAAVSHKLTGGLRLP
flagellar_protein_FliS_[WP_004203429.1]_(reference_sequence)	WP_038760383.1	37.037	27	17	0	49	75	265	291	5	20.4	144	342	19	59.26	WP_038760383.1	DQSLIANAGDAMNLAIRLRDASTQQVL
flagellar_protein_[WP_004198637.1]_(reference_sequence)	WP_004533800.1	38.462	52	23	2	22	71	14	58	0.53	24.6	270	256	19	46.15	WP_004533800.1	RVALVTGGAAGIGHACARLLAQ-------RGASVALVDRHPETAGIAATLEG
flagellar_motor_protein_MotA_[WP_004198197.1]_(reference_sequence)	WP_076848120.1	35.088	57	32	2	221	273	639	694	3.9	22.3	286	919	19	43.86	WP_076848120.1	GRVDSGAEQARAPLTSPFEMNGTPEKVARAVRAAPYAPAFRAAFGARVL-DDDRATF
ATP-dependent_transcriptional_regulator_LuxR_[WP_004528412.1]_(reference_sequence)	ABN86005.1	29.787	47	30	1	129	172	278	324	3.9	21.9	236	328	19	42.55	ABN86005.1	MLPIMNKEDPNKAAAEWLKANPQSLDKWLAGVTTFDGKPGLPAVKHY
IpaC/SipC_family_reference_III_secretion_target_protein_[YP_001076106.1]_(reference_sequence)	WP_024428630.1	26.966	89	55	2	78	156	248	336	6.3	22.3	421	610	19	41.57	WP_024428630.1	TPDVQCRYVPSCSGGSIELQNTYLTADGTHMMTSVHEYIARYLANQLNAPAAISTAPGLGLDVARAGALSALNAADGGPLGPARVAWSD
regulator_of_reference_III_secretion_system_effector_proteins_BsaN_(T3SS-3)_[YP_111552.1]_(reference_sequence)	WP_024429081.1	38.298	47	28	1	43	89	361	406	0.29	25.8	252	627	19	46.81	WP_024429081.1	GAALFSMGIGLGVPLLVIGIGAGTLLPRAGAW-MDGVKVFFGVLLLA
regulator_of_reference_III_secretion_system_effector_proteins_BsaN_(T3SS-3)_[YP_111552.1]_(reference_sequence)	WP_063597677.1	24.49	49	37	0	132	180	94	142	6.2	21.2	252	176	19	42.86	WP_063597677.1	RFMGTTDSANPAALQTTAGGAGGVALQLVDDTGTPISIGSSSKAYTIAE
reference_III_secretion_system_protein_[YP_335749.1]_(reference_sequence)	KGC51336.1	36.842	38	22	1	90	127	115	150	0.88	23.5	197	235	19	57.89	KGC51336.1	RAGRGGSIVNVSSQAALVALP--SHLAYCASKAALDAM
reference_III_secretion_system_protein_[YP_335749.1]_(reference_sequence)	WP_024428940.1	36.957	46	21	2	46	83	372	417	6.8	20.8	197	425	19	41.3	WP_024428940.1	DHQLIQPLYVIEMERAGAPGVRFDNAGSGYGFATVLEAPPTQGAAP
pentapeptide_repeat-containing_protein_[WP_004536499.1]_(reference_sequence)	EQA87624.1	30.556	72	40	3	5	70	102	169	6	21.9	354	251	19	41.67	EQA87624.1	VPTQLIARADS----GLEPTPASLKGKRVGVLQGSIQEAYANAHWAGAGVQVVAYQDQNQAYADLTAGRLDG
reference_III_secretion_system_protein_HrcU_[WP_004524341.1]_(reference_sequence)	WP_038707916.1	21.538	65	47	2	278	341	145	206	9.6	21.6	352	676	18	46.15	WP_038707916.1	EKLIKSIVNKSIDENNYRLMKAAFEGVTQVYGNFSDLAASL---STNKPKPDQKTQLISLFTNTI
guanine_nucleotide_exchange_factor_BopE_(T3SS-3)_[YP_111531.1]_(reference_sequence)	WP_011205039.1	31.915	47	24	2	51	97	109	147	2.4	22.7	261	299	18	51.06	WP_011205039.1	LFQLRAPDGAVHQCQYQ-VRFLGGLAYRG-------YWADSACRDIA
3-dehydroquinate_synthase_[YP_109761.1]_(reference_sequence)	EEH25224.1	22.222	63	44	1	63	125	134	191	1.1	24.6	359	899	18	39.68	EEH25224.1	RTMSWQVTTGNSSHNWQIRKIVFADPNHNAIVQRVTFTALDGRKVGDFN-----LYMLSKPYL
capsular_polysaccharide_biosynthesis/export_protein_[YP_109402.1]_(reference_sequence)	WP_004531414.1	35.211	71	37	3	137	207	133	194	2.5	23.1	387	329	18	45.07	WP_004531414.1	GGVTAAALPPAR-AIGCVVHLSSATREPGVVVRGRGNRL----IVG----APRAALREPGERVADALAAGG
endonuclease_III_[YP_107724.1]_(reference_sequence)	WP_045889382.1	31.707	41	25	1	156	193	273	313	3.1	21.9	214	371	18	43.9	WP_045889382.1	MRSLNVAIEAIDPIRKASSGSHRLIQHGPQHNYVAHMRTNE
PilA_protein_[WP_004203891.1]_(reference_sequence)	WP_009981055.1	34.146	41	23	1	133	169	126	166	9.7	20.4	207	398	18	43.9	WP_009981055.1	AGADTLTNEQCTPYTVHYAYDTMALAKGTGSAVVKQGGKTW
short_chain_dehydrogenase/reductase_family_oxidoreductase_[WP_004194054.1]_(reference_sequence)	WP_139910601.1	27.66	47	34	0	112	158	331	377	7.5	21.2	262	533	18	51.06	WP_139910601.1	LVLSPYFVPHDAGVNALGRLTARGVRVAILTNSLAATDAIAVQAGYA
capsular_polysaccharide_export_protein_[YP_334660.1]_(reference_sequence)	WP_004188402.1	27.848	79	49	2	159	237	435	505	2.1	23.9	435	591	18	41.77	WP_004188402.1	LPADAADFSLSRL----AKLEKSTSGEYTQDIANDIRATMQK----HAGVFRTSALLKEGVEQMAGLKERAAAVHLKDK
capsular_polysaccharide_export_protein_[YP_334660.1]_(reference_sequence)	WP_009981055.1	27.907	86	45	4	307	385	98	173	3.3	23.1	435	398	18	43.02	WP_009981055.1	LVGGTNSATALSMNQVAAEKKKVYINIGAGADTLTNEQCTPYTV----------HYAYDTMALAKGTGSAVVKQGGKTWFFLTADY
flagellar_biosynthesis_protein_FliQ_[WP_004199882.1]_(reference_sequence)	EEH25224.1	43.75	16	9	0	53	68	483	498	7.1	19.2	90	899	18	56.25	EEH25224.1	PKIKLTADYIVNTGPW
flagellar_basal_body_rod_protein_FlgC_[WP_004197251.1]_(reference_sequence)	WP_004523300.1	40	25	15	0	40	64	142	166	2.9	21.2	141	299	18	56	WP_004523300.1	GEPAAVEEVRALLAPMCREIVATGQ
flagellar_motor_protein_MotB_[WP_004524407.1]_(reference_sequence)	WP_009956690.1	29.032	62	28	2	90	151	150	195	3.4	22.7	340	310	18	41.94	WP_009956690.1	DIKSPDADPNRMATALSQVLERT-------------GALSR---VRIYSTEAKYTAAVQAMP
flagellar_motor_protein_MotB_[WP_004524407.1]_(reference_sequence)	WP_004531414.1	30.435	69	40	1	65	125	5	73	3.8	22.3	340	329	18	44.93	WP_004531414.1	PVRAAIVGIGAIGGLFAAGLARAGWDVSALARGATLDALRGRGLRIVGESGGETAVALRASDDAHALGE
autoinducer-binding_transcriptional_regulator_BpsR_[WP_004184923.1]_(reference_sequence)	ABA50111.1	28.571	42	30	0	165	206	518	559	5.9	21.6	239	844	18	45.24	ABA50111.1	VASLALSLGASAAHAQDTAICYNCPPEWADWAAQIAAIKQRT
hypothetical_protein_[WP_004203128.1]_(reference_sequence)	WP_004523965.1	41.935	31	13	1	9	34	25	55	3.8	20.8	147	163	18	48.39	WP_004523965.1	ASGQHRHGAADADELPRAFAAKEMGRSAAGA
HNS-like_transcriptional_regulator_protein_[YP_335728.1]_(reference_sequence)	WP_004535146.1	44.444	18	10	0	36	53	369	386	5.9	19.6	100	719	18	66.67	WP_004535146.1	NVQGPVRAFGLTHELLFG
reference_III_secretion_low_calcium_response_chaperone_LcrH/SycD_[WP_004188618.1]_(reference_sequence)	WP_004198637.1	30	30	21	0	12	41	213	242	5.1	20.8	171	270	18	56.67	WP_004198637.1	RARGLAHTVVDAFPSAAAARDYRQIAADLL
HrpO_family_reference_III_secretion_protein_[WP_004187417.1]_(reference_sequence)	WP_004529401.1	46.667	15	8	0	42	56	226	240	1.4	20.8	84	248	18	73.33	WP_004529401.1	LPKHSLPFGVSLFAV
YscJ/HrcJ_family_reference_III_secretion_apparatus_lipoprotein_[WP_004530593.1]_(reference_sequence)	WP_004188402.1	29.825	57	40	0	29	85	459	515	2.6	23.1	315	591	18	43.86	WP_004188402.1	TQDIANDIRATMQKHAGVFRTSALLKEGVEQMAGLKERAAAVHLKDKSKVFNTARVE
hypothetical_protein_[YP_001076063.1]_(reference_sequence)	WP_038708181.1	32.308	65	33	2	61	124	540	594	1.3	24.3	348	645	18	43.08	WP_038708181.1	LSRKNDNQESIDAARTGAYR----------FSDVLGTLYSSSDYVARAYRWGYMATRFMFERHRA
pentapeptide_repeat-containing_protein_[WP_004536499.1]_(reference_sequence)	WP_076848120.1	31.507	73	41	1	74	137	660	732	7.5	21.9	354	919	18	36.99	WP_076848120.1	GTPEKVARAVRAAPYAPAFRAAFGARVLDDDRATFEAVLQALGTFEQAPDVFYPYTSKYDAYLAGRARLTRAE
hypothetical_protein_[WP_004184888.1]_(reference_sequence)	WP_004189720.1	39.024	41	23	2	17	55	180	220	3.1	21.9	221	241	18	56.1	WP_004189720.1	LTEYHRGDRAQCVAVLSDTIAYRAQQDHSDAFGLPPCDADN
ABC_transporter_membrane_protein_[YP_107666.1]_(reference_sequence)	WP_076889967.1	27.358	106	71	3	326	427	256	359	0.92	25.4	585	432	17	43.4	WP_076889967.1	LRFNRPRVRDGFREFKRA--LVKAAAVFRGSIVVVHPSGEPLADGFRIDRPLRDDKGELVGNLTRVAIAPHARLTHWVRIGVDAAKQPMFNVSMQTVPKYLPQPPA
lipoate-protein_ligase_B_[YP_107039.2]_(reference_sequence)	WP_038778478.1	36.364	44	26	2	54	95	196	239	1.7	23.1	254	301	17	52.27	WP_038778478.1	DSVAMQTDGNLVVYNKGQPVWSTGTSGNPGAYMLVTPVGFVLGK
imidazole_glycerol_phosphate_synthase_subunit_HisF_[YP_109726.2]_(reference_sequence)	WP_041190807.1	28	50	30	1	160	203	68	117	1.8	22.7	257	165	17	46	WP_041190807.1	VEWQRRHPQVRVALVALDSLDEHGQELAGALAQMKLPAAVRQYANAEPMP
cytidylyltransferase_[YP_107021.1]_(reference_sequence)	WP_004185616.1	32.143	28	19	0	131	158	299	326	5.8	20.8	161	421	17	50	WP_004185616.1	VNTWSGKATSVSVTDNRISRARYAGVRA
putative_reference_IV_pilus_protein_[WP_004537125.1]_(reference_sequence)	WP_122831074.1	31.776	107	58	7	114	209	147	249	2.4	23.9	560	407	17	42.06	WP_122831074.1	SAGAIGAQALVVATGGLSI--PKIGATDFAYRIAKQFGHKLVDTRPALVPLTFSADAW-APFAA-LSGVSLEARVSTGAKRGGGEFVEDILLTHRGLSGPGILQISS
short_chain_dehydrogenase/reductase_family_oxidoreductase_[WP_004194054.1]_(reference_sequence)	ABA47916.1	34.091	44	25	1	102	145	366	405	4.8	21.9	262	524	17	43.18	ABA47916.1	NWAPIEEVAKL----FAGIFVTIAPVIVILRAGGDGVFAPIVHL
D-glycero-D-manno-heptose_1-phosphate_guanosyltransferase_[WP_004522168.1]_(reference_sequence)	OMW33686.1	34.783	46	22	2	3	40	207	252	6.9	21.2	230	336	17	52.17	OMW33686.1	ESITLANGESVRPAAPGSAMKRVTTLVARSAVATIAGRPVEAVLLS
capsular_polysaccharide_export_ABC_transporter_ATP-binding_protein_[WP_004194035.1]_(reference_sequence)	WP_076887541.1	30.556	36	19	1	148	183	193	222	8.2	20.8	218	411	17	47.22	WP_076887541.1	QVLAARDGTLYKSC------ERNGSAIVKVVHDNGY
flagellar_biosynthesis_protein_FliO_[WP_004535869.1]_(reference_sequence)	WP_004524503.1	34.211	38	25	0	146	183	172	209	0.22	25.4	221	261	17	47.37	WP_004524503.1	LTVFPDNVTIFKQILAGNADVMVTDASETLLQQKLNPG
flagellar_protein_FliS_[WP_004203429.1]_(reference_sequence)	WP_023360415.1	40	25	15	0	2	26	90	114	2.8	21.2	144	342	17	48	WP_023360415.1	FTPGVVSRGYGAKIAAPTAVTAASP
flagellar_biosynthesis_regulator_protein_FlgM_[WP_004200257.1]_(reference_sequence)	WP_004538839.1	47.368	19	10	0	68	86	485	503	0.8	22.3	114	670	17	68.42	WP_004538839.1	DIDSGNIDAMLPALKPGDL
flagellar_hook_protein_FlgE_[WP_004197255.1]_(reference_sequence)	WP_050040327.1	24.691	81	41	3	241	312	96	165	2.8	23.1	413	300	17	40.74	WP_050040327.1	VSAPAGFGRRHVAPL---VPPFTGAHPDVSVTLDLS--------DRMVDLVNEGFDCAVRLGELPDSSLVSLKLGENRRVC
chemotaxis-specific_methylesterase_[YP_109897.1]_(reference_sequence)	WP_122831074.1	37.143	35	22	0	157	191	199	233	3.3	22.7	367	407	17	48.57	WP_122831074.1	ADAWAPFAALSGVSLEARVSTGAKRGGGEFVEDIL
chemotaxis-specific_methylesterase_[YP_109897.1]_(reference_sequence)	WP_122831074.1	38.462	26	16	0	113	138	24	49	6.8	21.9	367	407	17	69.23	WP_122831074.1	QLGRRVVLLDHSPRLAEKIRISGGGR
autoinducer-binding_transcriptional_regulator_BpsR_[WP_004184923.1]_(reference_sequence)	WP_004526472.1	29.63	54	25	2	69	109	48	101	9.3	20.4	239	206	17	40.74	WP_004526472.1	VNEMHADPLVADCAAHGNFIASTSSAFDHVEFAPNAFDSGSASITPWNDSFDEG
autoinducer_synthetase_[WP_004528416.1]_(reference_sequence)	WP_076889967.1	41.176	34	20	0	37	70	294	327	2.3	22.3	206	432	17	47.06	WP_076889967.1	PLADGFRIDRPLRDDKGELVGNLTRVAIAPHARL
N-acylhomoserine_lactone_synthase_[YP_335777.1]_(reference_sequence)	ABA51907.1	30	50	34	1	123	172	677	725	1.9	23.5	289	776	17	44	ABA51907.1	LATTTYDTAQQWDAPNGWAPLHWIALVGLRHY-GEKSLADDIGTRFLADV
ATP-dependent_transcription_regulator_LuxR_[YP_001066980.1]_(reference_sequence)	EEH25224.1	34.146	41	25	1	3	43	826	864	6.1	21.6	241	899	17	46.34	EEH25224.1	AALGNWNTDLGIPVDPA--SYPVWRNTVNLPAAQAIQYKYY
BapC_protein_[WP_004536624.1]_(reference_sequence)	KGC89431.1	42.424	33	16	2	20	50	2	33	8	20.4	187	313	17	57.58	KGC89431.1	RIAATLALGLFSALH-AHATCSVVSAAAASFGT
reference_III_secretion_system_protein_[WP_004187509.1]_(reference_sequence)	WP_024428614.1	47.826	23	8	1	83	105	36	54	8.2	19.6	135	416	17	52.17	WP_024428614.1	ALAAARP----GDTVLVQHGRYE
reference_III_secretion_system_needle_protein_[WP_004187639.1]_(reference_sequence)	WP_038714058.1	60	15	6	0	14	28	63	77	3.8	19.6	89	181	17	60	WP_038714058.1	WSDYLTADGRATSSG
reference_III_secretion_system_needle_protein_[WP_004187639.1]_(reference_sequence)	EDO89205.1	40	15	9	0	45	59	296	310	4.8	19.6	89	473	17	60	EDO89205.1	KQPTDPTRWLKYSVV
reference_III_secretion_system_protein_[YP_335749.1]_(reference_sequence)	WP_004532434.1	35.294	34	17	1	104	137	22	50	8.1	20.4	197	329	17	52.94	WP_004532434.1	HAVAALQTLGVVDAMAEPTT-----AQTLSAACD
hypothetical_protein_[WP_004530572.1]_(reference_sequence)	EDO95399.1	34.615	26	17	0	123	148	294	319	6.4	20.4	153	452	17	53.85	EDO95399.1	DAKRVLDVLQKQKPFVKTYSNDGTID
hypothetical_protein_[WP_004530572.1]_(reference_sequence)	VCQ54129.1	34.615	26	17	0	20	45	198	223	7.7	20	153	861	17	57.69	VCQ54129.1	LERWPLRPAPGDADVEPPQSMICNNV
senescence_marker_protein-30_(SMP-30)_family_protein_[YP_112077.1]_(reference_sequence)	WP_122634654.1	29.167	48	31	2	181	226	727	773	6.3	21.6	296	809	16	41.67	WP_122634654.1	LLLDAYREHASVLEKPAPSVT-FSQLTPDGITLSVTGYVGSPRIAAAT
guanine_nucleotide_exchange_factor_BopE_(T3SS-3)_[YP_111531.1]_(reference_sequence)	WP_004531414.1	33.333	45	28	1	100	142	199	243	2	22.7	261	329	16	46.67	WP_004531414.1	RSADIRTDIWAKLWGNMNMNPLSALTGSAADRLLDDPHTNALALR
N-acylhomoserine_lactone_synthase_[YP_110894.1]_(reference_sequence)	AFR20596.1	36.111	36	20	1	35	67	252	287	1.4	23.1	203	531	16	52.78	AFR20596.1	IPSANDGNGRDSDASDPGDWVSAQEDGDPSGPFYGC
imidazole_glycerol_phosphate_synthase_subunit_HisF_[YP_109726.2]_(reference_sequence)	EBA51467.1	25	44	29	1	39	78	174	217	3	22.3	257	484	16	43.18	EBA51467.1	RYDNYDSDDTLQAKLLTGNSGYDIVVPTSNYAGKQIQAGIFTPL
imidazole_glycerol_phosphate_synthase_subunit_HisF_[YP_109726.2]_(reference_sequence)	WP_139910601.1	31.707	41	25	1	148	188	478	515	6.8	21.2	257	533	16	43.9	WP_139910601.1	TPGAAQTTGAGAPAWPLVWTEIADGQVRTYSVD---PNAGF
imidazole_glycerol_phosphate_synthase_subunit_HisF_[YP_109726.2]_(reference_sequence)	ARK97515.1	25.49	51	29	1	183	224	314	364	10	20.8	257	947	16	49.02	ARK97515.1	GTKGNFEVLVPLATGGIAHYWRNNDAEGIPWSFTGTIGTGAYVAAGLLQSQ
hypothetical_protein_[YP_108148.1]_(reference_sequence)	WP_004193933.1	21.951	41	32	0	62	102	93	133	2.7	22.3	249	492	16	41.46	WP_004193933.1	NSRGAGFNWKSVADRYGAIILAPNATGNVYGNHCWDYANTS
phosphoribosylglycinamide_formyltransferase_[YP_107535.1]_(reference_sequence)	WP_004188537.1	46.341	41	15	2	161	195	402	441	5.2	21.6	220	508	16	56.1	WP_004188537.1	DVADALAARHWLADQVRIAQETLATQAERARL-AKLRYDSG
cytidylyltransferase_[YP_107021.1]_(reference_sequence)	WP_004532434.1	44	25	14	0	59	83	295	319	1.8	21.9	161	329	16	60	WP_004532434.1	NADAWLAMYRATGCRPLHVIEDRAA
Burkholderia_intracellular_motility_A_BimA_[YP_111499.1]_(reference_sequence)	WP_004188402.1	30	80	44	3	87	166	124	191	1	25	516	591	16	45	WP_004188402.1	FGGHTANYGE-KPVQRACAAADRTGHALLHTLYQ-----QNVAAKTQFFVEWM------ALDLIRDADGDVLGVTALEME
putative_reference_IV_pilus_biogenesis_protein_[WP_004187526.1]_(reference_sequence)	EQA87624.1	22.388	67	49	1	120	186	122	185	4.7	22.3	432	251	16	41.79	EQA87624.1	KGKRVGVLQGSIQEAYANAHWAGAGVQVVAYQDQNQAYADLTAGRLDGTLVL---APAGQRGFLSRP
twitching_motility_protein_PilT_[WP_004530617.1]_(reference_sequence)	WP_024428767.1	31.944	72	32	4	40	97	189	257	8.8	21.2	368	258	16	41.67	WP_024428767.1	LRTPRGKGFAWAGTAVKDPRTLGDGTAMGLRKEDADLKDAINRALASMHKDGTYDR---LSRKYFPYSVYSA
8-amino-7-oxononanoate_synthase_[WP_004194209.1]_(reference_sequence)	WP_004538457.1	27.397	73	49	2	115	183	209	281	6.7	22.3	439	430	16	47.95	WP_004538457.1	AINALGGSSEANAFEGGLIPMQAWYAPSLTSNKEAGLGDWSIADITGLLQAGASHRGAVYGPMAEVVYDSLQY
flagellar_biosynthesis_protein_FliO_[WP_004535869.1]_(reference_sequence)	WP_080248669.1	44.737	38	19	1	177	212	43	80	3.8	21.9	221	742	16	52.63	WP_080248669.1	RQPGGEAKADTAAGGTLPAISVSGAAERDASVGLVARR
flagellar_protein_export_ATPase_FliI_[WP_004525876.1]_(reference_sequence)	ABA52198.1	27.381	84	58	2	255	337	640	721	2.4	23.9	526	922	16	39.29	ABA52198.1	GNSDRQSPFAAYTPQQIDAAADLARRSDVAIVFVTQAAGEDFGELRSLALANPTNQDALV--QAVAQANPRVIVVVESGNPVLM
FlgN_family_flagellar_protein_[YP_001064558.1]_(reference_sequence)	WP_004548306.1	34.615	26	17	0	1	26	307	332	8.1	20	164	467	16	53.85	WP_004548306.1	IDHALHGTNAKRALEDTVAFDEAIRT
flagellar_basal_body_rod_protein_FlgC_[WP_004197251.1]_(reference_sequence)	WP_155027764.1	34.783	23	15	0	56	78	384	406	6.5	20	141	419	16	52.17	WP_155027764.1	GRMAQSTGTGWKTVSTCQAVDDP
flagellar_basal_body_rod_protein_FlgF_[WP_004525901.1]_(reference_sequence)	WP_038714058.1	36.364	44	22	2	85	124	54	95	1.6	22.7	253	181	16	47.73	WP_038714058.1	LDFGAQGPLWSDYLTADGRA--TSSGAVRVVCSPDVNGFLVSID
flagellar_basal_body_rod_protein_FlgF_[WP_004525901.1]_(reference_sequence)	WP_004532251.1	37.209	43	23	2	165	204	151	192	3.4	22.3	253	540	16	51.16	WP_004532251.1	MIDAARAKETDP-VLKRRLDALWAIAALRDADPAKRLEAVRLV
flagellar_basal_body_L-ring_protein_[WP_004536126.1]_(reference_sequence)	WP_038708181.1	40	40	21	2	20	57	10	48	2.6	22.3	240	645	16	55	WP_038708181.1	RWSAVAALSAF-VGLAGAASANTQPMQPTQQKQARMPRLP
flagellar_basal_body_L-ring_protein_[WP_004536126.1]_(reference_sequence)	WP_004526282.1	43.59	39	20	1	11	49	10	46	3.6	21.6	240	169	16	51.28	WP_004526282.1	ARLARAAVF--PVALALAASGMHAAFAQTTPLPPGAKQP
flagellar_basal_body_P-ring_protein_[WP_004525902.1]_(reference_sequence)	KGC89431.1	32.308	65	32	2	219	283	246	298	2.2	23.5	401	313	16	43.08	KGC89431.1	NGANRLQYDIFGPGAAAVWGQSANR---AGSGAAADGR---------SAQQFPYTARLYPDQPTP
flagellar_protein_[WP_004198637.1]_(reference_sequence)	ABN86005.1	38.71	31	15	1	59	85	296	326	3.2	22.3	270	328	16	54.84	ABN86005.1	KANPQSLDKWLAGVTTFDGKPGLPAVKHYLG
flagellar_protein_[WP_004198637.1]_(reference_sequence)	ABN86005.1	46.667	15	8	0	87	101	40	54	6.2	21.6	270	328	16	66.67	ABN86005.1	PTCKAVRFADVGWTD
flagellar_protein_[WP_004198637.1]_(reference_sequence)	ABA53699.1	39.535	43	24	1	16	58	605	645	9.7	20.8	270	662	16	53.49	ABA53699.1	LDGRATRLRLVPV--NVVGFCVTIAAVVAALWGLALDALLRRE
chemotaxis_protein_CheY_[YP_331487.1]_(reference_sequence)	ABA48964.1	32.258	31	21	0	60	90	147	177	7.3	20.8	188	473	16	54.84	ABA48964.1	KRVEYIVLDDASDTSRAVQNTRKLIDEDHVD
flagellar_motor_protein_MotB_[WP_004524407.1]_(reference_sequence)	WP_024428546.1	32.727	55	30	2	192	245	271	319	5.3	21.9	340	372	16	45.45	WP_024428546.1	FNRNWLRE------RAPNGATLAAALDWLAPYARGEKTHEEFVHSPVPFDAKRRE
flagellar_motor_protein_MotA_[WP_004198197.1]_(reference_sequence)	WP_011205373.1	31.25	48	28	2	176	220	77	122	1.8	23.1	286	282	16	60.42	WP_011205373.1	GTLSTCVGVPLALSFAEQPPARRRWLL--ALLGVPLAFSGLVIAYGFI
DNA-binding_response_regulator_[YP_335719.1]_(reference_sequence)	WP_004535631.1	33.333	36	24	0	174	209	372	407	5.2	21.6	223	528	16	47.22	WP_004535631.1	RPTGSVLNPNPKAGAELLQADLAKIGVKADVRVIEW
BapC_protein_[WP_004536624.1]_(reference_sequence)	WP_029671417.1	40	30	9	2	144	173	467	487	9.2	20.4	187	487	16	50	WP_029671417.1	RYVRYFH-------WADEASKQRD--HAMP
HNS-like_transcriptional_regulator_protein_[YP_335728.1]_(reference_sequence)	WP_024428446.1	50	16	8	0	35	50	85	100	1.3	21.6	100	898	16	75	WP_024428446.1	DDVRAALAASGVTAFD
reference_III_secretion_system_protein_[WP_004187509.1]_(reference_sequence)	WP_024428782.1	42.857	21	12	0	46	66	1021	1041	1.5	22.3	135	1131	16	57.14	WP_024428782.1	RQGNHDVTFSTLGVRGETRLG
hypothetical_protein_[YP_001076063.1]_(reference_sequence)	AFR18870.1	29.825	57	39	1	69	124	551	607	4.2	22.3	348	661	16	45.61	AFR18870.1	EYISRKNDDQESIDAVRTNAYRLSDVLQTTYSSGDYVTRAYRWGYMATRFMFERHRA
hypothetical_protein_[WP_004184888.1]_(reference_sequence)	WP_004188537.1	33.333	36	24	0	53	88	196	231	1	23.5	221	508	16	58.33	WP_004188537.1	VADAYLALCAYDERLALTNETIASRRDSLRIFRRRY
guanine_nucleotide_exchange_factor_BopE_(T3SS-3)_[YP_111531.1]_(reference_sequence)	WP_038741497.1	35	40	24	1	69	108	167	204	2.4	22.7	261	364	15	50	WP_038741497.1	VQTVLAYDPTGLSSTVIAAFVN--VFGILTSSTNNTNQDA
reference_III_secretion_system_export_apparatus_protein_BsaZ_(T3SS-3)_[YP_111540.1]_(reference_sequence)	WP_024428546.1	22.667	75	43	3	204	263	181	255	8.2	21.6	411	372	15	42.67	WP_024428546.1	YVQQIDAQKRPLKGTWRNNWQSHRIKLIALAAFTLGDRRMMNAAQRLFVEHLADNIEPDGTTYDFLERDALHYAV
D-glycero-d-manno-heptose_17-bisphosphate_phosphatase_[YP_109388.1]_(reference_sequence)	WP_004545891.1	37.931	29	18	0	70	98	205	233	3.2	21.6	189	371	15	51.72	WP_004545891.1	TDYSAIVTKLKSQGIDFVYFGGYHPEMGL
anthranilate_synthase_component_II_[YP_109646.1]_(reference_sequence)	WP_024428578.1	40	30	17	1	138	167	49	77	1.5	22.3	196	172	15	53.33	WP_024428578.1	PDWLEI-AWWRRTRRLWVTHRTITHWGVGW
anthranilate_synthase_component_II_[YP_109646.1]_(reference_sequence)	WP_004197153.1	34.286	35	17	1	27	55	411	445	8.7	20.4	196	459	15	57.14	WP_004197153.1	RVARDEEGTGLGLAIVEEIAQSHGGAVSLATGPGN
capsular_polysaccharide_biosynthesis/export_protein_[YP_109402.1]_(reference_sequence)	WP_057050932.1	25.882	85	37	2	138	196	431	515	0.63	25.4	387	538	15	37.65	WP_057050932.1	ETRLAGRDGETLARELMAEGVPCGPVRTIDALACDPHTLHRGLVVEMGRYRGAASPIKLSRTPATYRTAPPTLGRDTRAVLDALG
endonuclease_III_[YP_107724.1]_(reference_sequence)	ABA50277.1	30.303	33	22	1	148	179	511	543	5.1	21.6	214	642	15	51.52	ABA50277.1	TGLVPKTRFASVDDVIAERAYTRFYMHRTGHWL
flagellin_[YP_109915.1]_(reference_sequence)	WP_004548157.1	23.333	60	46	0	209	268	182	241	4.6	22.3	388	350	15	41.67	WP_004548157.1	LTDDELGVLFAHEIAHALREHARSSLGEQQAASLGTGATPLPPLFGLSEPLPAPLGVVER
PilA_protein_[WP_004203891.1]_(reference_sequence)	WP_004548157.1	38.71	31	17	1	84	114	279	307	5	21.2	207	350	15	51.61	WP_004548157.1	KLAVATRADKDNGFI--HAHPYDTRRRNDLR
peptidase_A24_N-_domain-containing_protein_[YP_334899.1]_(reference_sequence)	WP_080248756.1	32.787	61	29	2	288	339	227	284	5.2	22.3	351	495	15	42.62	WP_080248756.1	AWTTWLALIGDQRVDAIAPFAIDLLST---RAALENMYRSYGGNWPLAFYPYYAEGIDRTL
putative_reference_IV_pilus_biogenesis_protein_[WP_004187526.1]_(reference_sequence)	WP_004533895.1	23.438	64	49	0	130	193	300	363	3.1	23.1	432	428	15	39.06	WP_004533895.1	AITRFDDRIRVGGMAEIVGFDKRLRDARRGTLEMCVNDLFPGGGDTEKATFWTGLRPMTPDGTP
twitching_motility_protein_PilT_[WP_004530617.1]_(reference_sequence)	WP_045597613.1	32.727	55	29	2	143	196	106	153	1.3	24.3	368	520	15	49.09	WP_045597613.1	TGDRMSTTAGSLALDGVRATRDAHLVA-------RLRRAGAVIVAKANLSEWANF
8-amino-7-oxononanoate_synthase_[WP_004194209.1]_(reference_sequence)	WP_080248725.1	26.667	75	44	2	108	171	733	807	0.6	25.8	439	922	15	44	WP_080248725.1	ISARARLVIDQLDDPTFPRKGYFVEARVERSLSKSNDTFFDSDASFTDVYGRLMVAQRFGRHSVNISVEAGKSFG
sulfatase_[WP_004535400.1]_(reference_sequence)	WP_011852052.1	29.63	81	46	4	24	101	41	113	2	24.3	510	406	15	43.21	WP_011852052.1	VPKGFARPPF-----HTNPARFSATTVSGLAPATVR-HAYGFDSIANQGDGMVV--AIVDAYDDPKIESDLGVFSKNFSLP
D-glycero-D-manno-heptose_7-phosphate_kinase_[WP_004194045.1]_(reference_sequence)	WP_004188402.1	32.727	55	34	2	15	66	250	304	9.3	21.6	346	591	15	49.09	WP_004188402.1	GVAGAGVLITEGVRGEGGILRNANGERFMERYAPTLKDLAPRDFVSRSMDQEIKE
GDP-6-deoxy-D-lyxo-4-hexulose_reductase_[WP_004194087.1]_(reference_sequence)	WP_053292838.1	31.373	51	34	1	252	301	208	258	7.7	21.6	337	408	15	45.1	WP_053292838.1	IGGHLDSTVGRMSENTRAPGADDDASGIASLTEALRVLLANRYQPKRTLKF
capsular_polysaccharide_export_ABC_transporter_ATP-binding_protein_[WP_004194035.1]_(reference_sequence)	WP_038707916.1	32.432	37	21	1	4	36	612	648	3	22.3	218	676	15	56.76	WP_038707916.1	VAQVKLSDKDSDKEDSYIQGIDGEKYLDAASGEKITV
flagellar_biosynthesis_protein_FliO_[WP_004535869.1]_(reference_sequence)	AFR16694.1	45.455	33	13	1	109	141	403	430	0.5	24.6	221	432	15	51.52	AFR16694.1	FGTQVVWRGARMTVV-----GGDARATVVEAGD
flagellar_assembly_protein_H_[WP_004197166.1]_(reference_sequence)	WP_122634654.1	41.176	34	20	0	92	125	277	310	2.4	22.7	226	809	15	55.88	WP_122634654.1	AVQFVYLALTRDYALSSALQDFADELAKLALTCA
flagellar_assembly_protein_H_[WP_004197166.1]_(reference_sequence)	EDO95399.1	34.211	38	21	1	175	208	62	99	8.4	20.8	226	452	15	42.11	EDO95399.1	KCYLDSRHWTFVDSTTDGLGSRQEGCRTDCHAGEIRAV
flagellar_protein_FliS_[WP_004203429.1]_(reference_sequence)	WP_004193508.1	42.857	21	12	0	123	143	35	55	6.2	20	144	241	15	57.14	WP_004193508.1	AITGVFPKASSTNAQNAQTQA
FlgN_family_flagellar_protein_[YP_001064558.1]_(reference_sequence)	WP_011205373.1	44	25	14	0	73	97	94	118	4.5	20.8	164	282	15	56	WP_011205373.1	QPPARRRWLLALLGVPLAFSGLVIA
flagellar_basal_body_rod_modification_protein_[YP_106899.2]_(reference_sequence)	WP_038774138.1	31.111	45	26	2	178	220	332	373	0.17	26.6	283	491	15	53.33	WP_038774138.1	IDVHTTRVGYVTAGSEPEKWKPSTRETADHSLP---YVVARAMLD
flagellar_basal_body_rod_protein_FlgF_[WP_004525901.1]_(reference_sequence)	WP_024428782.1	35.897	39	21	2	172	210	365	399	5.4	21.6	253	1131	15	51.28	WP_024428782.1	MEPDPSRPDYTNNGLFSTV--HP--AKPGASGVPNAFGG
flagellar_basal_body_L-ring_protein_[WP_004536126.1]_(reference_sequence)	WP_004529973.1	41.667	36	20	1	23	58	14	48	0.46	24.6	240	433	15	55.56	WP_004529973.1	GAALLGAALVSKAGAASLPEAP-TMAKAATQPPLAP
flagellar_basal_body_L-ring_protein_[WP_004536126.1]_(reference_sequence)	WP_004532434.1	37.143	35	22	0	26	60	21	55	4.2	21.6	240	329	15	45.71	WP_004532434.1	AHAVAALQTLGVVDAMAEPTTAQTLSAACDLDPEL
flagellar_hook-associated_protein_FlgL_[WP_004535864.1]_(reference_sequence)	ARK97515.1	33.846	65	29	3	158	217	773	828	0.42	26.2	410	947	15	47.69	ARK97515.1	GDYQGSGLQYAETRV--------EIF-SPPYLFKGPRPAIQSAPASINHGGSFTLGLSSGTSPED
flagellar_protein_[WP_004198637.1]_(reference_sequence)	WP_004529364.1	34.146	41	20	2	97	137	476	509	8.2	21.2	270	554	15	58.54	WP_004529364.1	VGYCNPKVDSL------VAEANQKLD-DGARAALLTQAHDL
chemotaxis_protein_CheY_[WP_004198195.1]_(reference_sequence)	ABN94719.1	47.368	19	10	0	91	109	320	338	6.5	20	126	406	15	47.37	ABN94719.1	KDAPHAEAALKWINYIEDP
ATP-dependent_transcriptional_regulator_LuxR_[WP_004528412.1]_(reference_sequence)	WP_057050932.1	30.233	43	23	2	55	90	231	273	9.9	20.8	236	538	15	46.51	WP_057050932.1	VLVENFKPGTLARWGMDYERDLRPRFARLVHCAITGFGADGPL
BapC_protein_[WP_004536624.1]_(reference_sequence)	WP_004553586.1	39.286	28	17	0	11	38	229	256	6	20.8	187	582	15	53.57	WP_004553586.1	PALYNATGVPTAANATVGIITIGGVSQA
IpaC/SipC_family_reference_III_secretion_target_protein_[YP_001076106.1]_(reference_sequence)	WP_038708181.1	24.638	69	46	1	291	353	467	535	1.1	24.6	421	645	15	37.68	WP_038708181.1	DNGGMYLEGDPSAPGNQARFIAHEASWLRPEFKVWNLEHEFTHYLDGRYDMAGDFAASTAKPTVWWIEG
HrpO_family_reference_III_secretion_protein_[WP_004187417.1]_(reference_sequence)	WP_004528277.1	61.538	13	5	0	13	25	5	17	0.98	21.2	84	119	15	84.62	WP_004528277.1	VLIALVCAAPVAA
BsaU_protein_[WP_011853459.1]_(reference_sequence)	WP_009950543.1	35.211	71	37	3	95	158	486	554	1.3	24.6	434	586	15	43.66	WP_009950543.1	FDGERLLAASRGFYWRNELQAPIARTGLSAYAGLDYGRVWGPEPVALVGT--QLAGAVIGVKGSVSTRFGA
reference_III_secretion_system_protein_[YP_335744.1]_(reference_sequence)	WP_080248664.1	30.128	156	92	7	478	624	208	355	0.36	27.3	993	373	15	39.1	WP_080248664.1	HAFWAPQLAGKTQAIPGQINRQWMQAD--RPGVYRGQCTQFCGAQHAQMGFEIVAEPPDAYRRWYASQRRGAEAPRTADALRGQRIFADRCAGCHAVRGTGAAGTQAPDLTHVGAR-----RLLAAG-ALANTPDELRRWIADAQQVKPQSLMPSI
pentapeptide_repeat-containing_protein_[WP_004536499.1]_(reference_sequence)	ABA51731.1	35.593	59	31	3	296	348	167	224	3	22.7	354	379	15	45.76	ABA51731.1	IDVLHANLSHAKFTLAVPDYVAAAGVHSFADLAKYAQRF-GAKIYGIEPGAPANQNISR
hypothetical_protein_[WP_004200965.1]_(reference_sequence)	ABA50111.1	41.463	41	24	0	9	49	482	522	0.37	25.4	265	844	15	58.54	ABA50111.1	PFASPSRRPAVTVRRSLLPRSPLAAVRRACAAMLIPVASLA
chorismate_synthase_[WP_004534774.1]_(reference_sequence)	WP_045597613.1	32.692	52	31	3	144	195	352	399	3.1	23.1	369	520	14	44.23	WP_045597613.1	WLRT-FAPHAR--VRTLADV-IAFNARQHAREMPYFGQELLLHAQEAGGLDA
reference_III_secretion_system_protein_HrcU_[WP_004524341.1]_(reference_sequence)	AHE31311.1	34	50	32	1	299	348	85	133	5.3	22.3	352	474	14	50	AHE31311.1	AARRASRLGIGNVAFHEASFDALLDRDLPPFDFIVMHGIYSWVDA-GMRR
reference_III_secretion_system_protein_HrcU_[YP_335839.1]_(reference_sequence)	WP_038781359.1	27.778	54	39	0	91	144	427	480	9.1	21.6	399	624	14	44.44	WP_038781359.1	GGSRAVTVAVNHLKSKNCPDATGDDLDQGDGQGCWNATRSRAAAKIADWLARNP
3-isopropylmalate_dehydrogenase_[YP_111710.1]_(reference_sequence)	WP_004548306.1	32.692	52	23	3	27	76	172	213	7.4	21.6	355	467	14	44.23	WP_004548306.1	DAQYDIAAQAVPGGAGYNA----------ALGDGVDVLMGGGRNHWTPYDPL
guanine_nucleotide_exchange_factor_BopE_(T3SS-3)_[YP_111531.1]_(reference_sequence)	OMW33686.1	27.027	37	27	0	212	248	121	157	6.1	21.6	261	336	14	54.05	OMW33686.1	EMLQNARPADEGMAYREFRDALRDEQQRWRQRTRDAC
ABC_transporter_membrane_protein_[YP_107666.1]_(reference_sequence)	ABA48964.1	29.762	84	55	1	307	390	61	140	3.6	23.5	585	473	14	41.67	ABA48964.1	GAAACRFDRCAMSPCPLDRVSRSVWRHTMKMNRWIEVAFA----AGCLCTAGLASAQVKIGVTVSATGAAASLGIPEKNTVALL
hypothetical_protein_[YP_107884.1]_(reference_sequence)	ABN94719.1	31.461	89	53	3	144	225	141	228	1	25	580	406	14	41.57	ABN94719.1	SKLPNLSNLDPTLMKMIADADPGNQYGVPWAFGTDGLGYNVQAVKKALGENAPVDSWALVLDPAN-VSKLKGCGVSFLDQAVDVFAATL
D-glycero-d-manno-heptose_17-bisphosphate_phosphatase_[YP_109388.1]_(reference_sequence)	WP_009966896.1	34.615	26	17	0	69	94	262	287	4	21.6	189	415	14	38.46	WP_009966896.1	MGDWAKGEFEAAGKKPGKDYICAAVP
capsular_polysaccharide_glycosyltransferase_biosynthesis_protein_[YP_109403.1]_(reference_sequence)	WP_004536717.1	32.143	56	25	4	186	239	152	196	3.9	22.7	383	452	14	46.43	WP_004536717.1	AYFMHGVEPVRQPPRRN--DIPWYLSM--------RW-PLKIWNLLFLKEGVYQPK
lipoprotein_[YP_109740.1]_(reference_sequence)	WP_024428782.1	35.417	48	25	2	146	191	736	779	8	21.6	336	1131	14	43.75	WP_024428782.1	NAAGGVAGRFDAPSGYLFVNPVLAYGPTTVS----LTIDRNATPFASV
phosphoserine_aminotransferase_[YP_109115.1]_(reference_sequence)	WP_011852052.1	32	50	27	2	30	79	180	222	1.9	23.5	360	406	14	44	WP_011852052.1	GAGASVVSMSFGGSEFSS-----ETSFDSHFGAPSN--VTFVASSGDSGN
reference_IV_fimbrial_biogenesis_proteinPilB_[YP_334897.1]_(reference_sequence)	WP_004538457.1	31.034	58	39	1	299	356	287	343	5.5	22.3	419	430	14	46.55	WP_004538457.1	VRAMSVYLKSLPQRGSDAESAPKTTMAASEQARLSKLGAKIYDAQ-CASCHGKTGRGK
8-amino-7-oxononanoate_synthase_[WP_004194209.1]_(reference_sequence)	ABA52198.1	27.907	43	16	2	289	316	591	633	6.6	22.3	439	922	14	39.53	ABA52198.1	VTGAFPGCGGLTFPTTTGCNWWPNPWLKLDVPIVQAIRDLAPG
8-amino-7-oxononanoate_synthase_[WP_004194209.1]_(reference_sequence)	ABA52198.1	33.962	53	34	1	298	349	326	378	9.7	21.6	439	922	14	49.06	ABA52198.1	GFAMGLGGGTNLAREPRGGRLFEYLGEDPVLAGEMLAARTRGTQDRKVIATIK
UDP-3-O-[3-hydroxymyristoyl]_(reference_sequence)_N-acetylglucosamine_deacetylase_[WP_004527661.1]_(reference_sequence)	WP_024428614.1	34.884	43	22	1	25	67	27	63	0.88	24.3	305	416	14	46.51	WP_024428614.1	VHPGERIGAALAAARPGDTVL------VQHGRYEENLRIDKPL
capsular_polysaccharide_export_protein_[YP_334660.1]_(reference_sequence)	ONC96520.1	30.435	69	39	3	111	170	227	295	5.7	22.3	435	504	14	39.13	ONC96520.1	IFPDLAAIETQFHHLVRTVPGVGRLVTNGRDDALERVLSRGCWSDVERFGVDGGWQALPVENGVPVDGR
D-glycero-D-manno-heptose_1-phosphate_guanosyltransferase_[WP_004522168.1]_(reference_sequence)	ABA53699.1	37.5	32	20	0	76	107	350	381	6.8	21.2	230	662	14	43.75	ABA53699.1	FHRESGKPGKAAALKDALREIRGDIMVVFDAD
phosphoheptose_isomerase_[YP_334662.1]_(reference_sequence)	WP_004554341.1	35.714	28	18	0	28	55	131	158	8.3	20.4	197	176	14	53.57	WP_004554341.1	RTFASFAREADAARFAKAEGGKLYRFGE
NAD-dependent_epimerase/dehydratase_family_protein_[WP_004194206.1]_(reference_sequence)	WP_161788821.1	31.579	38	24	1	72	109	231	266	3.7	22.3	280	405	14	50	WP_161788821.1	RDYTTDTAVNFASILTRVKG--AHAAVIVYGGADAQAG
flagellar_protein_export_ATPase_FliI_[WP_004525876.1]_(reference_sequence)	WP_038741497.1	30.769	91	44	6	241	313	104	193	0.43	26.2	526	364	14	49.45	WP_038741497.1	GRGEQLLAYVQQVLAATGASKVNLIGHSQGGLTSRYVAAVAPQLVASVTTIGTPHRGSEFADFVQTVLAYDPTGLS-STVIAAFVNVFGIL
flagellar_basal_body_rod_modification_protein_[YP_106899.2]_(reference_sequence)	WP_060547731.1	30.435	46	26	1	175	214	35	80	5.1	21.2	283	123	14	43.48	WP_060547731.1	ANGMTLYTFDKDAPNAGKSLCNGPCAANWPPYKASATDRPAGGYTI
flagellar_rod_assembly_protein/muramidase_FlgJ_[WP_004197262.1]_(reference_sequence)	WP_065793661.1	30.189	53	26	2	236	277	318	370	2.2	23.1	311	553	14	49.06	WP_065793661.1	YVDGALGRIVAELRQRGLYDSTVVIVTAKHGQSPTDHTKLVKHGDTLTALLEA
flagellar_rod_assembly_protein/muramidase_FlgJ_[WP_004197262.1]_(reference_sequence)	WP_045597613.1	22.917	48	34	1	253	297	45	92	3	22.7	311	520	14	47.92	WP_045597613.1	AVRESLERIARIDRDGPRLNAIIELNPDAEAIAHALDAERAAGVARGP
flagellar_biosynthesis_protein_FlhB_[YP_331480.2]_(reference_sequence)	WP_004532434.1	21.053	57	45	0	301	357	195	251	5.6	22.3	405	329	14	40.35	WP_004532434.1	IAARVKVFQGDGRHPGASIPPRVLARVRNVVASQFVNEMFRGGTSRAQAWLRRMRRL
flagellar_biosynthesis_protein_FlhB_[YP_331480.2]_(reference_sequence)	AHK68005.1	25.806	62	41	2	76	133	708	768	7.7	21.9	405	772	14	54.84	AHK68005.1	SFDLIYVMTKGGPGIATETLD-MYAYAQGIGLSGKVSYASSMAVLMMVATTLVFTFIWKRVD
chemoreceptor_glutamine_deamidase_CheD_[WP_004198646.1]_(reference_sequence)	WP_038714058.1	35.294	34	20	1	6	37	120	153	9.7	20.4	234	181	14	50	WP_038714058.1	IPYNVYRDAARSVPYVPLMPQSFFVDGGRDDVTL
chemotaxis_protein_CheA_[WP_004536128.1]_(reference_sequence)	WP_004197153.1	27.103	107	53	3	507	612	373	455	0.007	32.7	765	459	14	42.99	WP_004197153.1	GRVTVSARRDGDAVVLEVVDDGPGIPAE-----------------ARPHVFKRFY-------RVARDEEGTGLGLAIVEEIAQSHGGAVSLATGPGNRGVRMTVRLP
hypothetical_protein_[WP_004203128.1]_(reference_sequence)	OMW33686.1	47.619	21	11	0	120	140	297	317	6.4	20.4	147	336	14	47.62	OMW33686.1	AVVVVEYLDRPEGAPFAQAPT
BapC_protein_[WP_004536624.1]_(reference_sequence)	ABA48964.1	40	30	14	1	122	147	255	284	7	20.8	187	473	14	50	ABA48964.1	DAYGDGWYGVFSAAAAANGLRIVANERYNR
BsaW_[WP_004188067.1]_(reference_sequence)	WP_004527659.1	40.625	32	15	1	12	43	194	221	8.8	20.8	226	403	14	56.25	WP_004527659.1	MTAATIVAFATA----LLSFSIAAILICALLG
BsaT_protein_[WP_004525314.1]_(reference_sequence)	WP_004553586.1	38.095	21	13	0	38	58	3	23	6.9	20.4	154	582	14	61.9	WP_004553586.1	RTADFALSLSPLCKRLACVWP
YscJ/HrcJ_family_reference_III_secretion_apparatus_lipoprotein_[WP_004530593.1]_(reference_sequence)	AHK68005.1	35.417	48	28	2	238	282	207	254	2.5	23.1	315	772	14	50	AHK68005.1	GGAWTDPHGQPAFNSPAAVQAAERYRDLFKYAPPGAATYDWSNALEAF
putative_transcriptional_regulator_[WP_004533443.1]_(reference_sequence)	WP_038749854.1	34.783	46	28	2	271	315	368	412	0.93	24.6	323	748	14	43.48	WP_038749854.1	NQTELFGEFRTGPFKHSFTTGIEL-SREWGKRDSYSVATGTGKICQ
hypothetical_protein_[WP_004536934.1]_(reference_sequence)	ABA50993.1	30.556	72	41	4	73	142	291	355	7.9	22.3	514	574	14	51.39	ABA50993.1	GVRVQKIKRN-----ECQVMSYPRPADIATL--KADSNVDMPSLPGFNLGYLAYNVQHKPVDKLEVRQALDM
hypothetical_protein_[WP_004530571.1]_(reference_sequence)	WP_038749854.1	41.667	24	13	1	40	62	269	292	0.61	23.9	164	748	14	66.67	WP_038749854.1	FYTTANKPANVDTIYPANVDRHNF
hcp_protein_[WP_004525344.1]_(reference_sequence)	OMR39540.1	33.333	24	16	0	11	34	82	105	2.2	21.9	169	389	14	58.33	OMR39540.1	GSMNGRVHALVVRDGHVREHHVIA
hcp_protein_[WP_004525344.1]_(reference_sequence)	WP_038740236.1	41.667	24	14	0	47	70	132	155	7.7	20	169	187	14	50	WP_038740236.1	EGATPPAGAPCTFALPRRIVASHP
ATP-dependent_Clp_protease_ATP-binding_subunit_ClpB_[WP_004528794.1]_(reference_sequence)	CFK95952.1	26.012	173	99	6	188	338	245	410	2.7	24.6	1042	439	14	39.88	CFK95952.1	NEFEKKAKALGL-KVVSHDATNDKAVDFRAILTKIKGENPDAVMYGGMDATGGPFAKQAKQLGLRAKIFAGDGVCTEKLADLAGDATDNVVCSEAGASLEKMPGGAAFKAKYEKRFGQPI-QIYAPFT-----YDAVYIIVDAMKRANSTDPAKIVAAMPKTNYTGVIGTTTF
anthranilate_synthase_component_I_[YP_001067814.1]_(reference_sequence)	WP_004553586.1	30.189	53	35	1	451	503	417	467	0.82	25.4	522	582	13	41.51	WP_004553586.1	GGTTLYTTSSGAFSNETVWNEGLDGNGKLW--ATGGGVSTILPNPSWQSGSHR
anthranilate_synthase_component_I_[YP_001067814.1]_(reference_sequence)	WP_004553586.1	35.294	68	39	3	448	514	305	368	3.1	23.5	522	582	13	45.59	WP_004553586.1	GAAGGQLGQLIFY-MADLDASGNTGLTQAFNQAVSDNAAKVINVSL---GWCETDANADGTLSAEEQI
phosphoribosylaminoimidazole_synthetase_[WP_011852152.1]_(reference_sequence)	WP_038714058.1	31.818	44	28	1	102	145	8	49	7.9	21.2	351	181	13	47.73	WP_038714058.1	VVSGAAFMLFFAAVSAGQL--TGTMQVNLQVSRGCEVAGVAASG
reference_III_secretion_system_protein_HrcU_[YP_335839.1]_(reference_sequence)	WP_004197153.1	38.889	54	29	2	311	363	365	415	0.31	26.2	399	459	13	46.3	WP_004197153.1	AVRYA---HEGGRVTVSARRDGDAVVLEVVDDGPGIPAEARPHVFKRFYRVARD
3-isopropylmalate_dehydrogenase_[YP_111710.1]_(reference_sequence)	ABA50111.1	22	50	36	1	235	281	565	614	2	23.5	355	844	13	54	ABA50111.1	FDNKNSGQAIAQLIAEQKSPVADVVYLGVSSAFQAKDKGVVAPYKPAHWS
3-isopropylmalate_dehydrogenase_[YP_111710.1]_(reference_sequence)	EBA48499.1	26.531	49	32	1	125	169	396	444	7.6	21.6	355	451	13	44.9	EBA48499.1	VMIGEIRGDGQFNVVWKTKTAIRAQPWSPFIAGNQGKPDVVGSIPEFLR
guanine_nucleotide_exchange_factor_BopE_(T3SS-3)_[YP_111531.1]_(reference_sequence)	WP_004540441.1	34.211	38	20	1	196	228	111	148	0.11	26.6	261	196	13	52.63	WP_004540441.1	QPEYRAAGSDKWQPISWSDALDRIAKLMKADRDANFVE
N-acylhomoserine_lactone_synthase_[YP_110894.1]_(reference_sequence)	ABA51907.1	37.037	27	17	0	166	192	530	556	6.2	21.2	203	776	13	40.74	ABA51907.1	AQQASGRPAAEVWRDLRAAAESGWDFS
ABC_transporter_membrane_protein_[YP_107666.1]_(reference_sequence)	WP_024428428.1	34.545	55	34	1	353	405	382	436	0.68	25.8	585	690	13	47.27	WP_024428428.1	SLKVAPEVSELSPTGVTLSAANVGNVSILPLITTRRASTTVQMGDGETFAIGGLI
ABC_transporter_membrane_protein_[YP_107666.1]_(reference_sequence)	WP_024428428.1	34.783	23	15	0	204	226	338	360	9.5	22.3	585	690	13	65.22	WP_024428428.1	LAGGKIFIPVPQSSGIGTNTITL
3-dehydroquinate_synthase_[YP_109761.1]_(reference_sequence)	WP_004546221.1	29.167	48	34	0	160	207	216	263	0.4	25.8	359	539	13	41.67	WP_004546221.1	PIVVRAADDPLAGWPERHLFVSDLKLARDGAIAPNDMMDWMNGRQGQF
endonuclease_III_[YP_107724.1]_(reference_sequence)	WP_038783934.1	33.333	27	18	0	131	157	52	78	5.4	20.4	214	88	13	44.44	WP_038783934.1	GGPSQQIDDHAFTSRNYTALVCSSGLR
UDP-3-O-[3-hydroxymyristoyl]_(reference_sequence)_N-acetylglucosamine_deacetylase_[WP_004527661.1]_(reference_sequence)	WP_004550328.1	32.653	49	22	2	249	288	5	51	9.5	20.8	305	202	13	46.94	WP_004550328.1	SMMRRKALGALCSLALAGAPVGSR--AATPFYSLPLSSKDWHKGFRLTD
capsular_polysaccharide_export_protein_[YP_334660.1]_(reference_sequence)	EDO83840.1	29.825	57	35	1	328	384	311	362	0.23	26.9	435	410	13	42.11	EDO83840.1	AFVEPGIAPRAGQQVRFRVMINDARGAEVVDVRQPITP-----YNAERSVWAKQIAD
flagellar_motor_switch_protein_FliN_[WP_004184995.1]_(reference_sequence)	WP_038741088.1	50	22	10	1	137	157	65	86	8.9	19.6	165	128	13	59.09	WP_038741088.1	GETVDWVNDGRGTKLAAKLTPS
flagellar_biosynthetic_protein_FliR_[WP_004533516.1]_(reference_sequence)	WP_004553586.1	37.143	35	20	1	70	102	293	327	0.15	26.6	260	582	13	65.71	WP_004553586.1	QGEWDLDSQSIVGAAGGQLGQLIFYMADLDASGNT
flagellar_biosynthetic_protein_FliR_[WP_004533516.1]_(reference_sequence)	WP_038774138.1	36.111	36	22	1	169	203	184	219	4.1	21.9	260	491	13	47.22	WP_038774138.1	GWDHTCYSLPAAALAAGKLMRMPVEALTQAVNLSLN
flagellar_motor_switch_protein_G_[WP_004197167.1]_(reference_sequence)	WP_024428782.1	27.907	43	31	0	243	285	693	735	8.8	21.6	331	1131	13	51.16	WP_024428782.1	DRIVAGGRAQIDGGALALALENTPPPLTPEQSRSVLGRRFEIL
flagellar_basal_body_rod_protein_FlgG_[WP_004197257.1]_(reference_sequence)	ABA50277.1	27.273	33	24	0	72	104	522	554	2.4	22.7	262	642	13	54.55	ABA50277.1	VDDVIAERAYTRFYMHRTGHWLGMDVHDCGDYR
flagellar_protein_[WP_004198637.1]_(reference_sequence)	WP_004533895.1	29.412	34	24	0	130	163	19	52	7	21.2	270	428	13	55.88	WP_004533895.1	LARAGHEVTVIDREAGPALDTSFANAGQISPGYA
flagellar_biosynthesis_protein_FlhB_[YP_331480.2]_(reference_sequence)	WP_151269450.1	30.769	52	33	1	326	377	108	156	6.9	21.9	405	242	13	44.23	WP_151269450.1	FYLNI---REVPPKTDTPNALQIALHTQMKLFYRPAGVQPARDEDPTLPMTL
chemotaxis_protein_CheY_[YP_331487.1]_(reference_sequence)	WP_011852052.1	36	25	16	0	86	110	363	387	0.85	23.5	188	406	13	52	WP_011852052.1	YHDVTSGTNGSCGMICTASGGYDYV
chemotaxis_protein_CheY_[YP_331487.1]_(reference_sequence)	EDO95399.1	42.308	26	14	1	104	128	174	199	1.3	23.1	188	452	13	69.23	EDO95399.1	GGGYDVVIAGDYYVPVLVKSGLLQKL
flagellar_motor_protein_MotA_[WP_004198197.1]_(reference_sequence)	WP_004535373.1	41.667	36	16	2	130	165	392	422	0.95	24.3	286	441	13	61.11	WP_004535373.1	LRL---GNMP--QIRTIVDEELEQVWAQKKTPKAAL
N-acylhomoserine_lactone_synthase_[YP_335777.1]_(reference_sequence)	WP_004535373.1	31.707	41	25	1	217	254	44	84	8.7	21.2	289	441	13	51.22	WP_004535373.1	VNEIAAQFNASQSDYKIVPVFKGTYDQALAAGIAAYRSGNA
autoinducer-binding_transcriptional_regulator_BmpR_[WP_004188690.1]_(reference_sequence)	WP_004550328.1	30	30	21	0	106	135	163	192	1.4	23.1	230	202	13	60	WP_004550328.1	IDHGVQTYVFDPQGRLRLIARAGIEPEYVA
AraC_family_transcriptional_regulator_[YP_335715.1]_(reference_sequence)	WP_024428630.1	31.915	47	30	1	47	93	308	352	6.2	21.9	373	610	13	38.3	WP_024428630.1	LDVARAGALSALNAADGGPLGPARVAWSDRLSLFADV--GYTRNFHG
Chaperone_protein_BicP_[WP_004187648.1]_(reference_sequence)	WP_024428630.1	45	20	11	0	60	79	578	597	2.1	21.9	151	610	13	55	WP_024428630.1	PAKRWRGKLVVQTDLGTAQR
HNS-like_transcriptional_regulator_protein_[YP_335728.1]_(reference_sequence)	WP_004529364.1	53.846	13	6	0	72	84	66	78	9.4	18.9	100	554	13	61.54	WP_004529364.1	DPAHIESWTGNTI
ATP_synthase_SpaL_[WP_004533187.1]_(reference_sequence)	WP_024428498.1	30	60	38	2	151	208	241	298	1.4	24.3	435	586	13	45	WP_024428498.1	GPFLAHVGRAFVVEATLQVGANQRLQCESFVDIPAAELFAAA--GTRGRTVESFVQRSGR
ATP_synthase_SpaL_[WP_004533187.1]_(reference_sequence)	WP_024428855.1	32.759	58	31	2	64	118	296	348	7.3	21.9	435	389	13	48.28	WP_024428855.1	LLFVLGAAAGSVYTLSLVACGERFRGSALVTASSLVSASWSA-----ASFGGPLVAGA
YscJ/HrcJ_family_reference_III_secretion_apparatus_lipoprotein_[WP_004530593.1]_(reference_sequence)	ABA50993.1	37.209	43	26	1	253	294	76	118	2.7	23.1	315	574	13	46.51	ABA50993.1	GSPAGFDSAQFTTGVDFTASTFPIYNRLVEFERGGTKVEPGLA
YscJ/HrcJ_family_reference_III_secretion_apparatus_lipoprotein_[WP_004530593.1]_(reference_sequence)	WP_009950543.1	26.531	49	29	1	270	311	198	246	6.2	21.9	315	586	13	36.73	WP_009950543.1	GDVLNLRDIEQGLEQMKRVSSQDVSMRIAPGDRPGESDVVLDAKRGKPW
pentapeptide_repeat-containing_protein_[WP_004536499.1]_(reference_sequence)	WP_004548157.1	31.373	51	30	1	307	352	185	235	3.2	22.7	354	350	13	41.18	WP_004548157.1	DELGVLFAHEIAHALREHARSSLGEQQAASLGTGATPLPPLFGLSEPLPAP
hypothetical_protein_[WP_004184888.1]_(reference_sequence)	WP_004548306.1	34.483	29	19	0	173	201	112	140	3.4	21.9	221	467	13	48.28	WP_004548306.1	APGSDANGNKTVNRCGVGNGTPAATLLEL
3-isopropylmalate_dehydrogenase_[YP_111710.1]_(reference_sequence)	WP_004536717.1	27.907	43	26	1	68	110	107	144	1.1	24.3	355	452	12	48.84	WP_004536717.1	IGDWSFADFERAVR-----HGVAKNGDNLYPAMPYVSYTKVTD
guanine_nucleotide_exchange_factor_BopE_(T3SS-3)_[YP_111531.1]_(reference_sequence)	ARK97515.1	41.935	31	18	0	136	166	913	943	1.5	23.5	261	947	12	48.39	ARK97515.1	TRQPRVATVSIEQAGDAPRCAPLTVAEKQSI
phospholipase_C_precursor_[YP_110092.1]_(reference_sequence)	EQA87624.1	29.245	106	52	5	492	580	68	167	1.7	24.6	736	251	12	39.62	EQA87624.1	IPALQGRKFDAINSAMNATDQRRQAIDFTTVIYRVP--TQLIARADSGLEPT---PASLKGKRVG-VLQGSIQEAYANAHWAGAGVQVVAYQDQNQAYADLTAGRL
imidazole_glycerol_phosphate_synthase_subunit_HisF_[YP_109726.2]_(reference_sequence)	AHK68005.1	30	30	21	0	141	170	178	207	3.1	22.3	257	772	12	53.33	AHK68005.1	PPKLYGWVARGQRGSGMNVWRWAPFMLAQG
D-glycero-d-manno-heptose_17-bisphosphate_phosphatase_[YP_109388.1]_(reference_sequence)	WP_139900217.1	45.455	22	10	1	47	68	89	108	0.76	23.5	189	432	12	72.73	WP_139900217.1	NITPDDQAGIGK--WTSDDFYR
capsular_polysaccharide_biosynthesis/export_protein_[YP_109402.1]_(reference_sequence)	EBA48499.1	33.333	45	30	0	220	264	81	125	2.1	23.5	387	451	12	40	EBA48499.1	INKNGGVLGRPLQPVVVDPASNWPLFAEKARQLLTQEKVACVFGC
capsular_polysaccharide_biosynthesis/export_protein_[YP_109402.1]_(reference_sequence)	WP_009981622.1	31.25	48	23	2	99	146	46	83	3.1	23.1	387	657	12	50	WP_009981622.1	TVFDAAQAR--------RDTVYTDH--NGRYRITVDFAGELRVRARTP
endonuclease_III_[YP_107724.1]_(reference_sequence)	ABN94719.1	40.741	27	14	1	12	36	227	253	6.1	21.2	214	406	12	55.56	ABN94719.1	TLQYMGRNPNSTNPADYQAAFEVLKKV
phosphoserine_aminotransferase_[YP_109115.1]_(reference_sequence)	WP_004533800.1	35.714	42	19	2	191	232	87	120	8.2	21.6	360	256	12	54.76	WP_004533800.1	FGGVDMLVNSAGVA-------LLDKALDVGEAAWD-ATMAIN
putative_reference_IV_pilus_biogenesis_protein_[WP_004187526.1]_(reference_sequence)	OMR39540.1	34.615	52	31	1	56	107	269	317	6.2	22.3	432	389	12	40.38	OMR39540.1	GRGHTCSSYAPPVLKLGAHVA---ALGMRFYTGGMFPPEYRDNIFIAEHGSW
hypothetical_protein_[YP_335816.1]_(reference_sequence)	ABA52198.1	27.928	111	69	4	493	600	528	630	5	23.9	888	922	12	40.54	ABA52198.1	GTIDFAAANRFVQYAAEQSIVLLKNQDRQ------LPLDAAGLKRIAVIGGHADAAVLAG--GGSGNTRHPVTGAFPGCGGLTFPTTTGCNWWPNPWLKLDVPIVQAIRDL
acetyltransferase_[YP_109381.1]_(reference_sequence)	WP_004192320.1	37.037	27	17	0	27	53	7	33	0.57	23.9	232	123	12	55.56	WP_004192320.1	FCIVTGVMLNACAQLLLKAGVRAVGHF
8-amino-7-oxononanoate_synthase_[WP_004194209.1]_(reference_sequence)	WP_139910601.1	23.529	51	39	0	39	89	303	353	2.8	23.5	439	533	12	45.1	WP_139910601.1	KIAAPDDSYKSPPMQRLFALTRDAQREFLVLSPYFVPHDAGVNALGRLTAR
D-glycero-D-manno-heptose_1-phosphate_guanosyltransferase_[WP_004522168.1]_(reference_sequence)	WP_004188402.1	37.037	27	17	0	121	147	359	385	3.9	21.9	230	591	12	55.56	WP_004188402.1	YQMGGIPTNIHGQVVGTSRDHKEPING
GDP-6-deoxy-D-lyxo-4-hexulose_reductase_[WP_004194087.1]_(reference_sequence)	WP_004533895.1	38.298	47	22	2	239	280	364	408	0.045	28.5	337	428	12	51.06	WP_004533895.1	IVGRTPVPNLFLNTGHGTLGWTMSCGSGQLLADL--MSGKKPVIRAD
NAD-dependent_epimerase/dehydratase_family_protein_[WP_004194206.1]_(reference_sequence)	WP_085546935.1	35.135	37	21	1	238	271	66	102	8.2	21.2	280	281	12	51.35	WP_085546935.1	SVPPGAFTDLKPLEGRVVRTSLARGEPVLGTKLAPVG
lipopolysaccharide_ABC_transporter_ATP-binding_protein_[YP_001067374.1]_(reference_sequence)	AFI68205.1	29.825	57	38	1	34	88	247	303	2.4	23.5	465	367	12	47.37	AFI68205.1	LAAIEPARFTVLGTQGGYQKHGLDTQEDQLKAGLTPDDVEFGGGNPPGVLRGLDGEL
lipopolysaccharide_ABC_transporter_ATP-binding_protein_[YP_001067374.1]_(reference_sequence)	WP_024429081.1	31.579	57	37	1	274	330	321	375	5.8	22.3	465	627	12	42.11	WP_024429081.1	RFAAVATMGALSALVVGACMTAPLFAVLAFIAHTGNALFGGAALFSMGI--GLGVPL
capsule_polysaccharide_exporter_[WP_004196469.1]_(reference_sequence)	ABA52198.1	28.571	63	40	1	424	486	808	865	5.4	22.7	515	922	12	42.86	ABA52198.1	HGLSYTHFSYSGLEVKQRPDAATTVSFALTNDGPVAGAEVPQVYLGDLDDPQEP-----PKRL
flagellar_basal_body_protein_FliL_[YP_331655.1]_(reference_sequence)	WP_011204795.1	42.857	21	12	0	56	76	362	382	9.7	20	180	427	12	57.14	WP_011204795.1	FAVSSEGAWSWAEGGDDPMAL
flagellar_hook-length_control_protein_[YP_331826.1]_(reference_sequence)	WP_024428767.1	24.719	89	60	2	447	528	40	128	1.9	24.3	677	258	12	37.08	WP_024428767.1	APSGEIVGFDVDLAKEVCKRINAKCTWTPQDLDGIIPALKAKKFDVIVSSLTVTDKRREQIDFSDKLYDAPARMIAKAGSPLAPSVESL
flagellar_basal_body_P-ring_biosynthesis_protein_FlgA_[WP_011850938.1]_(reference_sequence)	WP_011852052.1	31.746	63	37	2	245	307	29	85	3.9	23.1	509	406	12	41.27	WP_011852052.1	PAHPPSYVEGTRVPKGF-ARP-----PFHTNPARFSATTVSGLAPATVRHAYGFDSIANQGDG
flagellar_hook-associated_protein_FlgK_[YP_001057329.1]_(reference_sequence)	OMW33686.1	26.733	101	52	5	471	558	203	294	8.3	22.7	714	336	12	45.54	OMW33686.1	AIEGESITLANGESVRPAAP----GSAMKRVTTLVARSAVATIAGRPVEAVLLSDDPGGSGRFLYVATAQPGGGAPAVLLGDRVK-----PVSVSIERAAT
flagellar_protein_[WP_004198637.1]_(reference_sequence)	WP_004185598.1	46.875	32	13	1	101	132	143	170	7	21.2	270	240	12	59.38	WP_004185598.1	DAQLDALRAG----VLLHGEPKPVAALAAVAR
flagellar_protein_[WP_004198637.1]_(reference_sequence)	WP_004537213.1	30.303	33	23	0	130	162	19	51	9.8	20.8	270	415	12	57.58	WP_004537213.1	LAREGHDVTVLEARPDAVLDASFANGGQLSYSY
chemoreceptor_glutamine_deamidase_CheD_[WP_004198646.1]_(reference_sequence)	KGC51336.1	46.429	28	12	2	189	215	160	185	7.5	20.8	234	235	12	53.57	KGC51336.1	PHGIRVNSVNPTVTL--TPMAERAWSDP
chemotaxis_protein_CheR_[WP_009932209.1]_(reference_sequence)	WP_017881844.1	25.641	39	29	0	267	305	191	229	7.2	21.6	315	442	12	41.03	WP_017881844.1	AGWGENMAYVSTVVNTFGGRWFDENWNAQLTSPEWKKAI
flagellar_motor_protein_MotB_[WP_004524407.1]_(reference_sequence)	WP_004548157.1	30	40	27	1	211	250	130	168	6.2	21.9	340	350	12	55	WP_004548157.1	IVMRLAPYAVKWSERVKGW-NWEIEVLRSRSIRAFCLPGG
IpaC/SipC_family_reference_III_secretion_target_protein_[YP_001076106.1]_(reference_sequence)	AFR18870.1	26.923	52	38	0	302	353	497	548	1.6	24.3	421	661	12	38.46	AFR18870.1	ARFIAHEASWLRPEFKVWNLEHEFTHYLDGRYDMAGDFAASTAKPTVWWIEG
reference_III_secretion_low_calcium_response_chaperone_LcrH/SycD_[WP_004188618.1]_(reference_sequence)	WP_004524330.1	38.095	21	13	0	40	60	133	153	4.1	21.2	171	483	12	61.9	WP_004524330.1	LVEARFGIACALYEMGRIDDA
YscC/HrcC_family_reference_III_secretion_outer_membrane_protein_[WP_004530592.1]_(reference_sequence)	WP_063597677.1	31.507	73	41	2	303	375	97	160	0.59	25.8	625	176	12	42.47	WP_063597677.1	GTTDSANPAALQTTAGG-AGGVALQLVD--------DTGTPISIGSSSKAYTIAEGDNTFNFAARYIATSATV
putative_transcriptional_regulator_[WP_004533443.1]_(reference_sequence)	WP_004528537.1	32.5	40	27	0	76	115	140	179	6.6	21.6	323	333	12	42.5	WP_004528537.1	RGLIVASANDAALVLAKRIGGSPAGFATMMNDTARRLGMR
regulator_of_reference_III_secretion_system-3_(T3SS-3)_BprQ_[YP_111560.1]_(reference_sequence)	WP_004535631.1	41.176	17	10	0	65	81	304	320	9.5	19.6	146	528	12	70.59	WP_004535631.1	EALNLAFDRATYLKVVF
hypothetical_protein_[WP_004530572.1]_(reference_sequence)	WP_024428546.1	52.632	19	9	0	105	123	273	291	5.7	20.4	153	372	12	63.16	WP_024428546.1	RNWLRERAPNGATLAAALD
Burkholderia_classical_autotransporter_A_BcaA_[YP_110970.1]_(reference_sequence)	WP_024428630.1	30.07	143	90	3	874	1013	355	490	8.7e-07	46.2	1131	610	12	39.86	WP_024428630.1	GGMNAFDSDVEMFSIGADYKLSEASRAGALLSSGNANGSLAGGQGRIGLHAYRLGVYHAFERASLFVRAYAGAGWSRYRLDRAAVLPGAVRASTSGFD------FGALVKAGYLFAL-GGVRLGPVADVGYTQLVARGYTEDG
chorismate_synthase_[WP_004534774.1]_(reference_sequence)	WP_024429081.1	35.897	39	22	1	146	184	71	106	0.12	27.7	369	627	11	53.85	WP_024429081.1	RERFAFAVKSGSATLGEPQLPA---GHVKFDPTFQKNVE
senescence_marker_protein-30_(SMP-30)_family_protein_[YP_112077.1]_(reference_sequence)	WP_151271354.1	41.176	34	19	1	60	93	168	200	9.2	20.8	296	274	11	58.82	WP_151271354.1	VALSVTPRVG-APRALDAYLALYENGVESQVRAG
hypothetical_protein_[YP_107884.1]_(reference_sequence)	WP_139910601.1	28.767	73	45	2	432	497	427	499	0.26	27.3	580	533	11	45.21	WP_139910601.1	IGSMNLDPRSAHLNTELALVIHSPRLANEIANLFDEVTKPTISYRVTLAPDTPGAAQTTGAGAPAWPLVWTEI
hypothetical_protein_[YP_107884.1]_(reference_sequence)	ABN85841.1	31.818	66	36	2	65	128	114	172	1.6	24.3	580	235	11	40.91	ABN85841.1	PEVDDVCASALLAADGSTGVVDTVTLQLAS-------VGATSLTFRYHTLSGYLPATAGNWVGLWR
lipoate-protein_ligase_B_[YP_107039.2]_(reference_sequence)	WP_038707916.1	40	35	15	1	154	182	481	515	1.9	23.1	254	676	11	45.71	WP_038707916.1	PGYYISGLVVAESNAKRGSCAADSGLSIDFICSVH
lipoate-protein_ligase_B_[YP_107039.2]_(reference_sequence)	ABA50268.1	37.931	29	18	0	64	92	652	680	5	21.6	254	800	11	51.72	ABA50268.1	IGAVEHRPPATPAQSADTIRAFLAHSGLP
capsular_polysaccharide_glycosyltransferase_biosynthesis_protein_[YP_109403.1]_(reference_sequence)	WP_024430699.1	26.829	41	30	0	338	378	18	58	1.9	23.1	383	123	11	48.78	WP_024430699.1	WTMCAKSSSRYDNHDPRGYLARLDGWRARAFAAHQNSWEAF
capsular_polysaccharide_glycosyltransferase_biosynthesis_protein_[YP_109403.1]_(reference_sequence)	WP_004189720.1	37.778	45	24	2	133	173	118	162	5.5	21.9	383	241	11	51.11	WP_004189720.1	GEYRRPGAACTDRARDVRTERSHRQYAAHDYDAARTTLKALLAEC
lipoprotein_[YP_109740.1]_(reference_sequence)	WP_038707916.1	22.222	45	28	1	79	116	273	317	6.1	21.9	336	676	11	44.44	WP_038707916.1	WRMHKKAREVVVELLDNVGDLSLDYPSVWAKKNSIIRQIYLSGLG
peptidase_A24_N-_domain-containing_protein_[YP_334899.1]_(reference_sequence)	EQA87624.1	42.857	42	19	2	5	43	153	192	9.8	21.2	351	251	11	50	EQA87624.1	QDQNQAYADLTAGRLDGTLVLA--PAGQRGFLSRPEAKGFAF
putative_reference_IV_pilus_protein_[YP_001076201.1]_(reference_sequence)	VBC72697.1	45.455	22	9	1	131	152	66	84	3.7	21.2	196	138	11	59.09	VBC72697.1	TVTGAGRAY---FHSAPASACI
reference_IV_pilus_biogenesis_protein_[WP_004187516.1]_(reference_sequence)	WP_004529035.1	38.462	39	22	2	233	270	325	362	7.1	21.6	358	408	11	51.28	WP_004529035.1	SNNTIIGSLMTGGSSGGPWLVNLGMPPTLSGTTFG-NSG
acetyltransferase_[YP_109381.1]_(reference_sequence)	WP_038749854.1	42.308	26	15	0	97	122	487	512	9.7	20.8	232	748	11	50	WP_038749854.1	ANGGKTYTRDDTLVNWQLGLVFKPAR
D-glycero-D-manno-heptose_1-phosphate_guanosyltransferase_[WP_004522168.1]_(reference_sequence)	ARL94721.1	30.769	26	18	0	94	119	307	332	2.1	22.7	230	434	11	53.85	ARL94721.1	PLSQGCHALIRDGAKLVETAADVLDE
lipopolysaccharide_ABC_transporter_ATP-binding_protein_[YP_001067374.1]_(reference_sequence)	WP_004548306.1	26.415	53	39	0	154	206	377	429	4.4	22.7	465	467	11	39.62	WP_004548306.1	QPNKDADGNPYTTLVFGNGANRPNARVPVDSSTATNDAYLQEVGVRMGSAGSE
flagellar_biosynthesis_protein_FliP_[YP_001064317.1]_(reference_sequence)	KGC89431.1	29.032	31	22	0	225	255	63	93	0.97	23.9	276	313	11	58.06	KGC89431.1	FVIGDQINASITSANGGKLVGPTGDAVPYTV
flagellar_basal_body_rod_protein_FlgC_[WP_004197251.1]_(reference_sequence)	WP_004527768.1	40	15	9	0	106	120	89	103	6.5	20	141	186	11	66.67	WP_004527768.1	VEEMPELVKLSREYE
flagellar_basal_body_rod_protein_FlgF_[WP_004525901.1]_(reference_sequence)	WP_122634654.1	41.379	29	17	0	225	253	133	161	1.3	23.5	253	809	11	55.17	WP_122634654.1	NARKTQLDAALKQAADEKESLANLTQQYS
flagellar_basal_body_rod_protein_FlgF_[WP_004525901.1]_(reference_sequence)	WP_139900217.1	35.484	31	16	1	116	142	324	354	9.8	20.8	253	432	11	48.39	WP_139900217.1	EQGKKIYADNCATCHGPQGEGKPTAYPPLAQ
flagellar_motor_protein_MotA_[WP_004198197.1]_(reference_sequence)	WP_122830792.1	42.857	35	17	1	167	198	26	60	0.35	25	286	182	11	57.14	WP_122830792.1	KVGDAAPDFSAQASLGGKTYTYSLADALKKGPVVL
flagellar_hook-associated_protein_[WP_004530401.1]_(reference_sequence)	ACQ98979.1	25.455	55	39	1	114	168	406	458	8.8	21.9	506	628	11	54.55	ACQ98979.1	AGAYECSVSRVSGGQGVPARSNYSVSEPATSPYVVAVGG--TTLSTDRTTLAYAG
ATP-dependent_transcriptional_regulator_LuxR_[WP_004528412.1]_(reference_sequence)	WP_076887541.1	36.667	30	16	1	95	121	151	180	9.6	20.8	236	411	11	50	WP_076887541.1	PAQTGLALPWQQGTAWYWTGGAHGWSGDSR
N-acylhomoserine_lactone_synthase_[YP_335777.1]_(reference_sequence)	WP_009950543.1	39.394	33	19	1	84	115	528	560	3	22.7	289	586	11	54.55	WP_009950543.1	EPVALVGTQLAGAVIGVKGSVSTRFGAYAYDLF
N-acylhomoserine_lactone_synthase_[YP_335777.1]_(reference_sequence)	WP_004526889.1	39.394	33	12	1	151	183	35	59	6.5	21.6	289	435	11	45.45	WP_004526889.1	AKEIAGYVS--------LLSDVFLRLIKMIIAP
hypothetical_protein_[WP_004203128.1]_(reference_sequence)	WP_004529879.1	50	16	8	0	108	123	3	18	6.5	19.6	147	77	11	56.25	WP_004529879.1	IYLDRRALEVADGTTV
IpaC/SipC_family_reference_III_secretion_target_protein_[YP_001076106.1]_(reference_sequence)	WP_004547886.1	31.915	47	26	1	11	57	87	127	4.3	22.7	421	326	11	44.68	WP_004547886.1	GFFVGHAPSLRLVAA------NLPLRSNGRTLGECDFLIETARGERL
reference_III_secretion_protein_SpaR/YscT/HrcT_[YP_335734.1]_(reference_sequence)	WP_024429081.1	35.714	28	18	0	62	89	316	343	7.9	21.2	251	627	11	57.14	WP_024429081.1	PRKGGRFAAVATMGALSALVVGACMTAP
BsaU_protein_[WP_011853459.1]_(reference_sequence)	WP_024428855.1	31.915	47	32	0	239	285	222	268	7	21.9	434	389	11	42.55	WP_024428855.1	SLLPIFAMARGVASEAAVLFAAILLFGDTAMQFPIGWLADKLGRERV
ATP_synthase_SpaL_[WP_004533187.1]_(reference_sequence)	ABN86005.1	33.333	48	27	2	100	147	226	268	0.53	25.4	435	328	11	50	ABN86005.1	IDYLSGGDDVFG--PNYGEA---KVLTATPPDYAARCPNVAKFVSNLQ
YscC/HrcC_family_reference_III_secretion_outer_membrane_protein_[WP_004530592.1]_(reference_sequence)	WP_045597613.1	29.73	74	45	2	300	366	11	84	8.9	22.3	625	520	11	44.59	WP_045597613.1	GALGPTHALFASAPASAGQTALDERAGASAPASRAVRESLERIARIDRDGPRLNAIIELNPDAEAIAHALDAER
reference_III_secretion_system_protein_PrgH/EprH_[WP_004537326.1]_(reference_sequence)	WP_151269450.1	27.083	48	35	0	210	257	88	135	9.6	21.6	428	242	11	50	WP_151269450.1	NVLRIARMPGATLPADRESVFYLNIREVPPKTDTPNALQIALHTQMKL
reference_III_secretion_system_protein_[YP_335749.1]_(reference_sequence)	ABN94719.1	40.909	22	13	0	103	124	323	344	8.6	20.4	197	406	11	59.09	ABN94719.1	PHAEAALKWINYIEDPKVNAAI
Oxygen-regulated_invasion_protein_OrgA_[YP_001076128.1]_(reference_sequence)	WP_004185616.1	47.619	21	11	0	18	38	376	396	0.74	23.9	200	421	11	61.9	WP_004185616.1	PAGCSATDGLTITGANVARMP
putative_transcriptional_regulator_[WP_004533443.1]_(reference_sequence)	WP_004527768.1	29.73	37	26	0	279	315	61	97	7.6	21.2	323	186	11	48.65	WP_004527768.1	VDGKPQRLAAFKGQKLVVNFWASWCGPCVEEMPELVK
regulator_of_reference_III_secretion_system-3_(T3SS-3)_BprQ_[YP_111560.1]_(reference_sequence)	WP_004550328.1	43.75	16	9	0	130	145	121	136	4.6	20.4	146	202	11	62.5	WP_004550328.1	WLASFGDDNIGLRDSE
regulator_of_reference_III_secretion_system-3_(T3SS-3)_BprQ_[YP_111560.1]_(reference_sequence)	WP_004530215.1	43.75	16	9	0	9	24	12	27	7.1	19.6	146	113	11	62.5	WP_004530215.1	AAFVSPAAFADAPAGK
hypothetical_protein_[YP_001076063.1]_(reference_sequence)	OMW33686.1	37.838	37	23	0	3	39	292	328	2.3	23.1	348	336	11	56.76	OMW33686.1	AATGGAVVVVEYLDRPEGAPFAQAPTIKIVRRFALEQ
ATP-dependent_Clp_protease_ATP-binding_subunit_ClpB_[WP_004528794.1]_(reference_sequence)	WP_080248756.1	29.31	116	71	4	854	964	122	231	2.8	24.6	1042	495	11	38.79	WP_080248756.1	ETPRTPNDFLPDTLADIAR------STRTAVISVSDVPNQLLSYADNGKPKAEDDSVARSWTLFMQSPHTRGAMPLHVPMAASIWRAMSLAERELTSLGIHRFVVSGISKRAWTTW
Rhs_element_Vgr_protein_[WP_004533112.1]_(reference_sequence)	WP_004188402.1	27.523	109	67	4	196	302	419	517	3.5	24.3	1007	591	11	40.37	WP_004188402.1	GNHIVEHVKNQRDHKPLPADAADFSLSRLAKLEKSTSGEYTQDIANDIRATMQKHAGVF-----RTSALLKEGVEQMA--GLKERAAA---VHLKDKSKVFNTARVEAL
Rhs_element_Vgr_protein_[WP_004533112.1]_(reference_sequence)	WP_009950543.1	23.423	111	64	3	889	999	463	552	6.6	23.5	1007	586	11	39.64	WP_009950543.1	QYTGNTVSYLDSVTIGSRYTVRGFDGERLLAASRGFYW-----RNELQAPIARTGLSA---YAGLDYGRVW-------------GPEPVALVGTQLAGAVIGVKGSVSTRF
pentapeptide_repeat-containing_protein_[WP_004536499.1]_(reference_sequence)	WP_057050932.1	38.462	39	24	0	57	95	258	296	0.18	26.9	354	538	11	48.72	WP_057050932.1	RLVHCAITGFGADGPLGGLPGYDAVIQAMAGLMSVNGDA
hypothetical_protein_[YP_335703.1]_(reference_sequence)	WP_009966896.1	44.444	27	15	0	112	138	180	206	5.9	21.6	256	415	11	48.15	WP_009966896.1	VAMGGQPWQDLTLWEDVVLSQGADFYR
hypothetical_protein_[WP_004200965.1]_(reference_sequence)	WP_004532434.1	36.842	38	14	1	202	229	265	302	7.2	21.2	265	329	11	44.74	WP_004532434.1	RLGHGFQTPHRETLLHDYAQLISGQGVPPPNADAWLAM
hypothetical_protein_[WP_004200965.1]_(reference_sequence)	WP_004185616.1	40.625	32	11	2	134	162	60	86	8	21.2	265	421	11	59.38	WP_004185616.1	RLVLAPGQYVVGRSLLVKNAQV-----VVSGY
chorismate_synthase_[WP_004534774.1]_(reference_sequence)	WP_009981622.1	41.667	36	17	2	40	75	246	277	3.8	22.7	369	657	10	58.33	WP_009981622.1	DKIWELDRK---TGR-LTEWKEPDVDLPVGGIFSGV
phosphoribosylaminoimidazole_synthetase_[WP_011852152.1]_(reference_sequence)	WP_004548157.1	38.889	36	22	0	250	285	191	226	4.9	22.3	351	350	10	44.44	WP_004548157.1	FAHEIAHALREHARSSLGEQQAASLGTGATPLPPLF
phosphoribosylaminoimidazole_synthetase_[WP_011852152.1]_(reference_sequence)	WP_065793661.1	28.571	35	25	0	245	279	175	209	8.7	21.6	351	553	10	48.57	WP_065793661.1	VSVYPHDYVKTNTVFEVVKEHLRGSHTAWADKHAW
reference_III_secretion_system_protein_HrcU_[WP_004524341.1]_(reference_sequence)	EDO83218.1	37.143	35	20	1	313	347	289	321	8.5	21.6	352	335	10	48.57	EDO83218.1	CARAVLSIARERGVDMPITEAVCAVL--FDGVAPR
guanine_nucleotide_exchange_factor_BopE_(T3SS-3)_[YP_111531.1]_(reference_sequence)	ONC96520.1	44.444	27	15	0	8	34	478	504	5.4	21.6	261	504	10	48.15	ONC96520.1	GGFGGVHQKLLDALSARGDAAPARSGA
reference_III_secretion_system_export_apparatus_protein_BsaZ_(T3SS-3)_[YP_111540.1]_(reference_sequence)	ABA48964.1	34.146	41	19	1	131	171	241	273	8	21.9	411	473	10	46.34	ABA48964.1	AKHGVKTVGFIG--------FADAYGDGWYGVFSAAAAANG
3-dehydroquinate_synthase_[YP_109761.1]_(reference_sequence)	WP_038708181.1	32.432	37	25	0	22	58	205	241	3.7	22.7	359	645	10	48.65	WP_038708181.1	LYRENARAPSTANELMKLITNMKDEAFYLPTLKARIA
anthranilate_synthase_component_II_[YP_109646.1]_(reference_sequence)	WP_004533337.1	52.632	19	9	0	19	37	255	273	0.92	23.5	196	282	10	63.16	WP_004533337.1	LGDLLQAYRIARQDEITAD
phosphoribosylglycinamide_formyltransferase_[YP_107535.1]_(reference_sequence)	WP_004535373.1	47.826	23	10	1	111	133	59	79	2.1	22.7	220	441	10	69.57	WP_004535373.1	KIVPVFKG--TYDQALAAGIAAY
phosphoribosylglycinamide_formyltransferase_[YP_107535.1]_(reference_sequence)	ABA48964.1	45.455	22	11	1	45	65	435	456	7.9	20.8	220	473	10	50	ABA48964.1	DLPVSHGVINTTPADHNGFDTR
capsular_polysaccharide_biosynthesis/export_protein_[YP_109402.1]_(reference_sequence)	WP_004185598.1	38.462	39	23	1	178	216	153	190	2.3	23.1	387	240	10	56.41	WP_004185598.1	VLLHGEPKPVAALAAVARGERLLE-MTIAEGKYHQVKRM
endonuclease_III_[YP_107724.1]_(reference_sequence)	WP_024428428.1	38.095	21	13	0	150	170	165	185	7.8	20.8	214	690	10	66.67	WP_024428428.1	VAVGADAGGLQASLRQLMPRE
MviN-like_protein_[YP_107497.1]_(reference_sequence)	ABN85841.1	33.333	54	26	4	294	343	183	230	5.7	22.3	516	235	10	55.56	ABN85841.1	SVARVKVAADVTDDSVVME---GVTL---SPGEIYTAIYFMGEPLTTAAVLLNF
reference_IV_fimbrial_biogenesis_proteinPilB_[YP_334897.1]_(reference_sequence)	WP_038727163.1	36.585	41	24	1	11	51	12	50	4.1	21.9	419	123	10	53.66	WP_038727163.1	PLVAIAASAHAQPRHPAVY--SPAAGVLCDRYVCADDQGIS
reference_IV_pilus_biogenesis_protein_[WP_004187516.1]_(reference_sequence)	WP_043294325.1	31.429	35	24	0	217	251	8	42	8.5	20.8	358	115	10	48.57	WP_043294325.1	FLALAGSIVAFSVAQANGDASLKPQQEIQLTKNAW
reference_IV_pilus_protein_PilQ_[WP_004537540.1]_(reference_sequence)	KGV62168.1	35.849	53	22	2	282	334	124	164	0.41	26.2	536	382	10	47.17	KGV62168.1	GTLHV---GDPADYP---------ANQPFRRPILAALAASPTLALELSPDDLL
reference_IV_pilus_protein_PilQ_[WP_004537540.1]_(reference_sequence)	AFR16694.1	33.929	56	30	2	193	248	265	313	0.55	25.8	536	432	10	50	AFR16694.1	KDELADDYW---LAELPRRLG----LRTVLSEVNVATDVAEPSFAPLWLRETRWLR
reference_IV_pilus_protein_PilQ_[WP_004537540.1]_(reference_sequence)	AHK68005.1	30.357	56	39	0	406	461	518	573	2.9	23.9	536	772	10	42.86	AHK68005.1	KNRVLRYADSDYVGLRNFVRLASDRRFLNAIEVSALWESVTVAGAVAVGIVLAVFL
putative_reference_IV_pilus_biogenesis_protein_[WP_004187526.1]_(reference_sequence)	ABA51121.1	32	50	28	2	129	172	432	481	4.3	22.7	432	660	10	46	ABA51121.1	EALVDARADFYFAGWNYGMHPGGPVTPASLERFGIRTYELTESCSLVMRR
UDP-3-O-[3-hydroxymyristoyl]_(reference_sequence)_N-acetylglucosamine_deacetylase_[WP_004527661.1]_(reference_sequence)	WP_004535373.1	41.935	31	16	1	167	197	2	30	9.6	21.2	305	441	10	54.84	WP_004535373.1	KYKMLVRS--LAFGGALWFGAQQAACAATEI
D-glycero-D-manno-heptose_1-phosphate_guanosyltransferase_[WP_004522168.1]_(reference_sequence)	WP_038781359.1	34.783	23	15	0	128	150	169	191	6.8	21.2	230	624	10	65.22	WP_038781359.1	TLTVTEVYELGRYGSVLLSNGRL
glycoside_hydrolase_family_protein_[WP_004527665.1]_(reference_sequence)	AFI68205.1	24.138	58	39	1	210	267	176	228	2.9	23.9	598	367	10	46.55	AFI68205.1	VRTRWREEAARGGGLLFDLGPHL-----IDQALALFGPPETVSATVKTRRDGGDAPDF
capsule_polysaccharide_exporter_[WP_004196469.1]_(reference_sequence)	WP_004533895.1	26	50	37	0	290	339	190	239	9.4	21.9	515	428	10	46	WP_004533895.1	LRLPGDETGDCQLFTTRLAALAEQLGVKFRFNTRIDALAVAGGKIAGVQC
protein_WcbA_[YP_334674.1]_(reference_sequence)	WP_009950543.1	32.895	76	39	4	441	510	502	571	1.9	24.6	671	586	10	40.79	WP_009950543.1	NELQAPIARTGLSAYAGLDYGR---VWGPEP---VALVGTQLAGAVIGVKGSVSTRFGAYAYDLFAGTPVYKPSGF
mannose-1-phosphate_guanylyltransferase_[WP_004533609.1]_(reference_sequence)	WP_024428498.1	29.31	58	31	1	145	192	240	297	0.67	25.4	475	586	10	41.38	WP_024428498.1	IGPFLAHVGRAFVVEATLQVGANQRLQCESFVDIPAAELFAAAGTRGRTVESFVQRSG
flagellar_motor_switch_protein_FliN_[WP_004184995.1]_(reference_sequence)	WP_038707916.1	50	16	8	0	91	106	645	660	3.5	21.6	165	676	10	81.25	WP_038707916.1	KITVPVGRSSISIENV
flagellar_biosynthesis_protein_FliP_[YP_001064317.1]_(reference_sequence)	WP_024428767.1	37.931	29	16	1	25	51	54	82	3.3	22.3	276	258	10	48.28	WP_024428767.1	KEVCKRINAKCTWTPQDLDGIIPALKAKK
flagellar_assembly_protein_H_[WP_004197166.1]_(reference_sequence)	CFL10512.1	34.783	23	15	0	163	185	471	493	4.1	21.9	226	516	10	65.22	CFL10512.1	DPADVPVMKAYRTEQWSDFTFST
flagellar_MS-ring_protein_[WP_004523066.1]_(reference_sequence)	WP_060547731.1	27.586	58	34	1	199	256	39	88	9.6	21.6	598	123	10	44.83	WP_060547731.1	TLYTFDKDAPNA--------GKSLCNGPCAANWPPYKASATDRPAGGYTIIKRDDGTL
flagellar_basal_body_P-ring_biosynthesis_protein_FlgA_[WP_011850938.1]_(reference_sequence)	WP_004535146.1	40.351	57	25	3	213	262	24	78	4.1	23.1	509	719	10	49.12	WP_004535146.1	NDMQRNENVREDTRRLAAGAPPAG--GELKAISVSAPKDAADDPSVATVGKMPLALR
flagellar_basal_body_rod_protein_FlgF_[WP_004525901.1]_(reference_sequence)	ABA47916.1	33.333	33	15	1	172	197	384	416	6.4	21.2	253	524	10	45.45	ABA47916.1	IAPVIVILRAGGDGVFAPIVHLVTGADGKPVDA
flagellar_basal_body_rod_protein_FlgG_[WP_004197257.1]_(reference_sequence)	WP_080248725.1	38.462	26	16	0	7	32	240	265	4.5	21.9	262	922	10	61.54	WP_080248725.1	LYATGMTAQDMQRRLSQVNLADIAFD
flagellar_basal_body_rod_protein_FlgG_[WP_004197257.1]_(reference_sequence)	WP_080310460.1	41.379	29	12	2	108	134	110	135	6.7	20.8	262	142	10	55.17	WP_080310460.1	PEGATARCRDGAYSFSRHRRG---TCSGH
flagellar_basal_body_rod_protein_FlgG_[WP_004197257.1]_(reference_sequence)	WP_038781359.1	44	25	13	1	206	230	234	257	7.2	21.2	262	624	10	64	WP_038781359.1	PALSAANTLRAGYT-AADVEGVLEL
flagellar_biosynthesis_sigma_factor_[WP_004198636.1]_(reference_sequence)	WP_004537213.1	35.714	28	14	1	6	29	242	269	6	21.2	244	415	10	64.29	WP_004537213.1	RGEIAADAFVLSAGNGSAPMLRRLGMRL
flagellar_protein_[WP_004198637.1]_(reference_sequence)	EBA51467.1	46.154	26	14	0	86	111	214	239	1.6	23.5	270	484	10	57.69	EBA51467.1	FTPLDKSKLPNLKYLDAQLMALVAGA
flagellar_biosynthesis_protein_FlhB_[YP_331480.2]_(reference_sequence)	WP_045588731.1	38.462	39	24	0	359	397	11	49	8.8	21.2	405	155	10	46.15	WP_045588731.1	AQAGAMSRGPVPLDVKRIDGKPAACIPTSDEGQAEMRLG
chemotaxis_regulator_CheZ_[WP_004524402.1]_(reference_sequence)	AFR17326.1	41.667	24	11	1	91	114	315	335	2.3	22.7	242	363	10	58.33	AFR17326.1	VQVEKSGEAAKI---YSKWFENPI
chemotaxis_regulator_CheZ_[WP_004524402.1]_(reference_sequence)	WP_004527508.1	40	25	15	0	42	66	441	465	5.4	21.6	242	466	10	56	WP_004527508.1	DAMAELGIDYHAIGRPYVEPFSSER
methyl-accepting_chemotaxis_protein_[WP_004535496.1]_(reference_sequence)	WP_004546872.1	30.864	81	44	2	488	556	306	386	4.8	23.1	673	400	10	41.98	WP_004546872.1	SFVEDWATQGASCLGATQRAGQYGNVWALDRASAQWRTVKRASTSAVYTPDHNEVCSNYQFSVVNGRFRMSTGGHAVGQPL
chemotaxis_protein_CheY_[WP_004198195.1]_(reference_sequence)	AFR17326.1	46.154	13	7	0	100	112	328	340	3.2	20.8	126	363	10	53.85	AFR17326.1	SKWFENPIPPKGL
flagellar_motor_protein_MotB_[WP_004524407.1]_(reference_sequence)	WP_024428498.1	31.429	35	24	0	190	224	330	364	0.89	24.6	340	586	10	48.57	WP_024428498.1	EPYNYPFSDSISRELSDLVSRIVLNGEIQLAPLFG
autoinducer_synthetase_[WP_004528416.1]_(reference_sequence)	WP_004527508.1	42.857	21	12	0	35	55	157	177	6.5	20.8	206	466	10	57.14	WP_004527508.1	PEFLKEGAAVDDFMRPDRIII
ATP-dependent_transcription_regulator_LuxR_[YP_001066980.1]_(reference_sequence)	ABA48964.1	50	24	9	1	30	53	59	79	1.4	23.5	241	473	10	54.17	ABA48964.1	ETGAAACRFDRCAMS---PCPLDR
HNS-like_transcriptional_regulator_protein_[YP_335728.1]_(reference_sequence)	WP_011204795.1	60	10	4	0	51	60	100	109	7	19.2	100	427	10	70	WP_011204795.1	VFNHGKNPGD
IpaC/SipC_family_reference_III_secretion_target_protein_[YP_001076106.1]_(reference_sequence)	ABN91854.1	35	40	17	1	201	240	59	89	9.1	21.2	421	168	10	52.5	ABN91854.1	AVATGQVSAAVGGGALQIECSPG---------STLKMTID
reference_III_secretion_protein_SpaR/YscT/HrcT_[YP_335734.1]_(reference_sequence)	WP_151277731.1	34.615	26	17	0	201	226	80	105	4.9	21.2	251	118	10	53.85	WP_151277731.1	DRHFPSMNAIAESLTDQDIADLASYY
reference_III_secretion_system_apparatus_protein_YscQ/HrcQ_[WP_004530590.1]_(reference_sequence)	WP_053293009.1	50	32	15	1	17	47	217	248	6.5	21.9	323	839	10	50	WP_053293009.1	PLPRTARAQLVCGEHAAPLEATGPRTARATLR
BsaT_protein_[WP_004525314.1]_(reference_sequence)	ABA51907.1	62.5	16	6	0	7	22	66	81	1.4	22.3	154	776	10	68.75	ABA51907.1	ARTMTAVFHRRGSALR
YscC/HrcC_family_reference_III_secretion_outer_membrane_protein_[WP_004530592.1]_(reference_sequence)	WP_028359473.1	33.333	69	37	2	28	92	44	107	4.2	23.5	625	351	10	42.03	WP_028359473.1	PKLIQPLVDAFTKQSGIAVNTVFVKDGLLERVKAEGARSPAD-----VLMTVDIGNLLDLVDGGLTQPV
regulator_of_reference_III_secretion_system_effector_proteins_BsaN_(T3SS-3)_[YP_111552.1]_(reference_sequence)	EEH25189.1	30.769	26	17	1	192	216	218	243	7	21.2	252	359	10	65.38	EEH25189.1	GTTEERLLRQWNAEKGMAMQIISAKD
reference_III_secretion_system_needle_protein_[WP_004187639.1]_(reference_sequence)	WP_004193933.1	66.667	9	3	0	61	69	375	383	9.5	18.9	89	492	10	77.78	WP_004193933.1	SSYNVYRNG
Oxygen-regulated_invasion_protein_OrgA_[YP_001076128.1]_(reference_sequence)	EQA86889.1	47.368	19	10	0	87	105	63	81	5.6	20.8	200	238	10	68.42	EQA86889.1	RTAASLIERGELLFLDSGS
Oxygen-regulated_invasion_protein_OrgB_[WP_004528829.1]_(reference_sequence)	ABA50268.1	44.444	27	15	0	194	220	545	571	4.1	21.9	264	800	10	51.85	ABA50268.1	GSCDAARPTLVTDANGELTASFAGDYP
hypothetical_protein_[WP_004200971.1]_(reference_sequence)	ABA52198.1	24.138	58	44	0	435	492	134	191	6.4	22.7	580	922	10	41.38	ABA52198.1	PTQPPLTPDSSPAARGRSVTHDRVSSVTRLTAPVAARSRGVSRRAERQNQANIHGDKR
hypothetical_protein_[YP_001076063.1]_(reference_sequence)	WP_004550328.1	38.235	34	21	0	306	339	9	42	4	22.3	348	202	10	50	WP_004550328.1	RKALGALCSLALAGAPVGSRAATPFYSLPLSSKD
hypothetical_protein_[YP_335703.1]_(reference_sequence)	ABA51907.1	40	25	15	0	119	143	668	692	9.5	20.8	256	776	10	52	ABA51907.1	QKALLKPGGLATTTYDTAQQWDAPN
BpaE_[YP_110917.1]_(reference_sequence)	WP_009981622.1	32.53	83	45	3	47	120	35	115	2.7	24.3	771	657	10	43.37	WP_009981622.1	SAGTPLAGAMVTVFDAAQARRDTVYTDHNGRYRITVDFAGELRVRARTPYFKDAAQDLALAPDASKTL--DFSLARQTVADEL
anthranilate_synthase_component_I_[YP_001067814.1]_(reference_sequence)	WP_065793661.1	35.417	48	28	2	368	412	224	271	1.1	25	522	553	9	47.92	WP_065793661.1	DLARTEINSIDPATGTPYTDIYTHTEKFDDYHVQAIVNQIDGKNSTGT
anthranilate_synthase_component_I_[YP_001067814.1]_(reference_sequence)	EEH25189.1	30.612	49	30	1	25	73	139	183	2.8	23.5	522	359	9	40.82	EEH25189.1	NRPNLTVREIPITSQNRIPLVQNGTVDLECGSTTHTK----ERANQVSF
reference_III_secretion_system_protein_HrcU_[YP_335839.1]_(reference_sequence)	WP_004546872.1	26.471	34	25	0	314	347	353	386	1.8	23.9	399	400	9	50	WP_004546872.1	YTPDHNEVCSNYQFSVVNGRFRMSTGGHAVGQPL
reference_III_secretion_system_protein_HrcU_[YP_335839.1]_(reference_sequence)	WP_161788821.1	37.5	40	21	1	332	367	363	402	3.2	23.1	399	405	9	52.5	WP_161788821.1	GALATTRYDGVIGRIRFSPQGDNLNGAVTVYRVQRGALVP
senescence_marker_protein-30_(SMP-30)_family_protein_[YP_112077.1]_(reference_sequence)	EEH25224.1	42.424	33	14	2	222	249	563	595	1.8	23.5	296	899	9	54.55	EEH25224.1	FGNGSYYIRINPAGRAGTGTDRASFAPTAGPDT
guanine_nucleotide_exchange_factor_BopE_(T3SS-3)_[YP_111531.1]_(reference_sequence)	WP_004545891.1	33.333	24	16	0	169	192	297	320	2	23.1	261	371	9	66.67	WP_004545891.1	PNGTFQMPAYSGVKIIADSIAGAK
ABC_transporter_membrane_protein_[YP_107666.1]_(reference_sequence)	WP_029671417.1	27.586	58	35	1	11	61	32	89	0.42	26.6	585	487	9	41.38	WP_029671417.1	TSRPSGERYAPSRMDFNPGPAIVTQTRHTGPFASGSALSFDAALQPLDAARDQAIRLD
hypothetical_protein_[YP_107884.1]_(reference_sequence)	WP_038774138.1	35.849	53	28	2	29	81	370	416	5.7	22.7	580	491	9	49.06	WP_038774138.1	AMLDGDIRTTSFSDAALR-----DPVLHALIAKIRV-EEDPALTAGYPARAAN
hypothetical_protein_[YP_109420.1]_(reference_sequence)	WP_053293009.1	37.705	61	36	2	511	570	197	256	2.6	24.3	672	839	9	45.9	WP_053293009.1	LRATLDGRDGVLDATLEFAAPLPRTARAQLVCGEHA-APLEATGPRTARATLRIANVTPWW
anthranilate_synthase_component_II_[YP_109646.1]_(reference_sequence)	WP_004535631.1	44.444	18	10	0	119	136	31	48	9.5	20.4	196	528	9	55.56	WP_004535631.1	PDGFDVVQYNSLVTTNAS
capsular_polysaccharide_biosynthesis/export_protein_[YP_109402.1]_(reference_sequence)	WP_024428446.1	26.087	46	23	1	211	245	213	258	8.7	21.6	387	898	9	39.13	WP_024428446.1	HPELRIALAAPTGKAAQRMQEALHARAGSLPAELAARLPRTSCTLH
MviN-like_protein_[YP_107497.1]_(reference_sequence)	WP_011852052.1	31.25	48	26	1	107	154	209	249	0.97	25	516	406	9	45.83	WP_011852052.1	SNVTFVASSGDSGNGTEYPAAS-------PYVVAVGGTTLSADASGNY
cytidylyltransferase_[YP_107021.1]_(reference_sequence)	VBI96880.1	46.667	15	8	0	110	124	227	241	6	20.4	161	255	9	60	VBI96880.1	HPDVYVNTGKESLDA
acetolactate_synthase_3_catalytic_subunit_[YP_107818.1]_(reference_sequence)	WP_053292838.1	27.027	74	32	3	321	374	103	174	0.86	25.4	587	408	9	40.54	WP_053292838.1	LQPSAAKQAAAIDYPIT--YSQQVRNWISQLQASNIVSTIVSLSGFTNRYYTTTHGVAASDWIAQQWKQLAGSR
flagellin_[YP_109915.1]_(reference_sequence)	EBA48499.1	30.556	36	25	0	218	253	106	141	0.71	25	388	451	9	50	EBA48499.1	FAEKARQLLTQEKVACVFGCWTSVSRKSVLPVFEEL
lipoprotein_[YP_109740.1]_(reference_sequence)	WP_004532251.1	38.71	31	18	1	86	115	90	120	4.2	22.3	336	540	9	64.52	WP_004532251.1	RDALTNAPAQAGDAQPVMLNNLLRTKIANAL
phosphoserine_aminotransferase_[YP_109115.1]_(reference_sequence)	WP_004189909.1	38.235	34	19	1	194	225	159	192	4.6	22.3	360	252	9	55.88	WP_004189909.1	AASKAGVAGMTLPIARDLSRNAIRVMTIAPGIFE
Burkholderia_intracellular_motility_A_BimA_[YP_001063112.1]_(reference_sequence)	WP_080248664.1	43.59	39	18	1	263	297	307	345	2	23.5	378	373	9	51.28	WP_080248664.1	AAGTQAPDLTHVGARRLLAAGALANTPDELRRWIADAQQ
PilA_protein_[WP_004203891.1]_(reference_sequence)	WP_038750526.1	38.889	18	11	0	88	105	35	52	5.2	21.2	207	204	9	66.67	WP_038750526.1	AQPLAGQSGYHGGLITPP
reference_IV_pilus_biogenesis_protein_PilC_[WP_004527777.1]_(reference_sequence)	WP_024429081.1	37.838	37	21	1	122	156	2	38	7.7	21.9	405	627	9	45.95	WP_024429081.1	FNRIPRHAQSRFCFLIAVVAMLGVLFGTSLAARAADD
reference_IV_pilus_biogenesis_protein_PilC_[WP_004527777.1]_(reference_sequence)	ARL94721.1	47.222	36	13	2	54	89	166	195	9	21.6	405	434	9	58.33	ARL94721.1	SRGATPQGLADA---TRFARELS---DAGLAIVSGL
twitching_motility_protein_PilT_[WP_004530617.1]_(reference_sequence)	WP_004188402.1	30.303	33	23	0	10	42	175	207	4.8	22.3	368	591	9	54.55	WP_004188402.1	IRDADGDVLGVTALEMETGDVYILEGKTTLFAT
UDP-3-O-[3-hydroxymyristoyl]_(reference_sequence)_N-acetylglucosamine_deacetylase_[WP_004527661.1]_(reference_sequence)	ACQ98979.1	42.308	26	15	0	175	200	97	122	5.1	21.9	305	628	9	53.85	ACQ98979.1	DLHTPGSAAYGRHLTPAEFAAQYAPT
sulfatase_[WP_004535400.1]_(reference_sequence)	ABA50268.1	35.417	48	30	1	248	295	654	700	0.72	25.8	510	800	9	52.08	ABA50268.1	AVEHRPPATPAQSADTIRA-FLAHSGLPTDGLALENGSGLSRDERVSA
short_chain_dehydrogenase/reductase_family_oxidoreductase_[WP_004194054.1]_(reference_sequence)	OMR39540.1	37.5	24	15	0	185	208	52	75	3	22.3	262	389	9	54.17	OMR39540.1	VPPGFRVQVLADDVPTAREMAWSP
NAD-dependent_epimerase/dehydratase_family_protein_[WP_004194206.1]_(reference_sequence)	EBA48499.1	38.462	26	16	0	122	147	9	34	8.7	21.2	280	451	9	50	EBA48499.1	TPTGKGNSMKRRSLLKFGSMAGVMAL
glycoside_hydrolase_family_protein_[WP_004527665.1]_(reference_sequence)	WP_038708181.1	26.415	53	38	1	541	592	528	580	8.3	22.3	598	645	9	50.94	WP_038708181.1	PTVWWIEGLAEYLSRKNDNQESIDAARTGAYRFSDVLGTLYSSSDYVARAYRW
protein_WcbF_[YP_334668.1]_(reference_sequence)	WP_004547886.1	28.889	45	32	0	316	360	146	190	9.3	21.9	498	326	9	42.22	WP_004547886.1	SLADFVGPNLADRFDLKRAKLVDHQLRLTARDEFASLGHAGPWRA
lipopolysaccharide_ABC_transporter_ATP-binding_protein_[YP_001067374.1]_(reference_sequence)	WP_004530759.1	41.463	41	17	2	95	134	154	188	1.1	25	465	557	9	56.1	WP_004530759.1	VPLFGRVDSYLSLGAGL------RERLELNDAPLFGLGRAR
capsular_polysaccharide_export_ABC_transporter_ATP-binding_protein_[WP_004194035.1]_(reference_sequence)	WP_004554341.1	45.833	24	9	1	186	205	140	163	8	20.4	218	176	9	50	WP_004554341.1	ADAARFAKAEGGKLYRFGEITPEM
capsule_polysaccharide_exporter_[WP_004196469.1]_(reference_sequence)	WP_004545891.1	36.364	44	24	1	442	485	42	81	4.7	22.7	515	371	9	50	WP_004545891.1	YGDMVKAGALTAVEQVNAAGGAGGNKLEVVMM----DDACEPKQ
flagellar_biosynthesis_protein_FliO_[WP_004535869.1]_(reference_sequence)	WP_004546221.1	57.143	21	8	1	148	167	175	195	5.6	21.2	221	539	9	61.9	WP_004546221.1	VAPGATRVYRFTLPKGSAGTY
flagellar_biosynthetic_protein_FliR_[WP_004533516.1]_(reference_sequence)	WP_009952932.1	41.667	24	14	0	159	182	2	25	7.2	21.2	260	209	9	50	WP_009952932.1	EATADAVRAAGAQACVVRGDVAHE
flagellar_hook-length_control_protein_[YP_331826.1]_(reference_sequence)	EQA87624.1	29.231	65	40	1	48	106	169	233	8.9	22.3	677	251	9	46.15	EQA87624.1	GTLVLAPAGQRGFLSRPEAKGFAFVGPPVRDDKILGSGIAFGLRKGDDALKARLNAAIDKLKADG
flagellar_protein_export_ATPase_FliI_[WP_004525876.1]_(reference_sequence)	WP_004531547.1	32.609	46	30	1	76	121	88	132	4.1	23.1	526	315	9	54.35	WP_004531547.1	AHVDMILLNAADPKAIEPAVRKAQAAGIAVIAVDVAAS-GADATVQ
flagellar_motor_switch_protein_G_[WP_004197167.1]_(reference_sequence)	WP_004535631.1	35.484	31	18	1	147	177	83	111	5.9	21.9	331	528	9	54.84	WP_004535631.1	YTFHLRPNVAFQ--TTDSFKPTRALDADDVV
flagellar_basal_body_P-ring_biosynthesis_protein_FlgA_[WP_011850938.1]_(reference_sequence)	WP_004529364.1	27.273	44	32	0	63	106	389	432	1.2	24.6	509	554	9	40.91	WP_004529364.1	GHGDANPLTFTLTYNTNDLHKKVALFAASEWRTKLGVTAKLENV
flagellar_basal_body_rod_protein_FlgF_[WP_004525901.1]_(reference_sequence)	VCG67913.1	45.455	22	12	0	87	108	197	218	0.96	23.9	253	269	9	63.64	VCG67913.1	LAVIGAEYIAQMLPKGTHDYAR
flagellar_basal_body_rod_protein_FlgF_[WP_004525901.1]_(reference_sequence)	WP_023360415.1	34.783	23	15	0	160	182	76	98	7.3	21.2	253	342	9	56.52	WP_023360415.1	PTVIALVDALRAAGFTPGVVSRG
flagellar_basal_body_P-ring_protein_[WP_004525902.1]_(reference_sequence)	WP_004189892.1	36.111	36	23	0	55	90	30	65	0.51	25.4	401	224	9	50	WP_004189892.1	QAVNDNWVNGTGEWVWMNGTNELCWRDAFWTPATAN
flagellar_basal_body_P-ring_protein_[WP_004525902.1]_(reference_sequence)	WP_139910601.1	36.111	36	23	0	218	253	198	233	0.95	24.6	401	533	9	52.78	WP_139910601.1	FNASPTLQFRDLDVLAAGPVTRAVSASFDAYWSSAL
flagellar_basal_body_P-ring_protein_[WP_004525902.1]_(reference_sequence)	WP_004531547.1	37.143	35	15	1	134	168	29	56	5.5	22.3	401	315	9	54.29	WP_004531547.1	KPLKSIGITVGSLGN-------PYFVTVVKGAQAQ
flagellar_rod_assembly_protein/muramidase_FlgJ_[WP_004197262.1]_(reference_sequence)	ABA50277.1	32.143	28	19	0	85	112	614	641	5.9	21.9	311	642	9	60.71	ABA50277.1	ELITRGVPVAADEIEALMRDARPAPRPQ
flagellar_biosynthesis_sigma_factor_[WP_004198636.1]_(reference_sequence)	WP_017881844.1	36.364	22	14	0	23	44	100	121	5.8	21.6	244	442	9	68.18	WP_017881844.1	KRGWLAPMSNLPADYDLNDVIK
flagellar_biosynthesis_regulator_FlhF_[WP_004535477.1]_(reference_sequence)	EEH25224.1	34.615	52	29	2	179	230	848	894	5	23.1	583	899	9	44.23	EEH25224.1	RNTVNLPAAQAIQYKYYRKNADGSVTWEN---RSGNRQL--QTPASGTLALN
chemoreceptor_glutamine_deamidase_CheD_[WP_004198646.1]_(reference_sequence)	WP_024428546.1	40.909	22	13	0	185	206	65	86	9.9	20.4	234	372	9	54.55	WP_024428546.1	KSVDAHLNDEPKALPRVHTEGT
chemotaxis_protein_CheY_[WP_004198195.1]_(reference_sequence)	WP_004526282.1	63.636	11	4	0	52	62	131	141	0.6	22.7	126	169	9	81.82	WP_004526282.1	TDNHCPRNNGV
flagellar_hook-associated_protein_[WP_004530401.1]_(reference_sequence)	WP_004554469.1	35.556	45	29	0	151	195	92	136	0.22	26.6	506	186	9	44.44	WP_004554469.1	GAQLLSISIDPANDTAVAMTAWLRRFGAQPGWQAAIPASGDLARL
flagellar_hook-associated_protein_[WP_004530401.1]_(reference_sequence)	WP_139910601.1	29.787	47	31	1	83	129	460	504	7.5	22.3	506	533	9	46.81	WP_139910601.1	FDEVTKPTISYRVTLAPDTPGAAQTTGAGAPA--WPLVWTEIADGQV
ATP-dependent_transcriptional_regulator_LuxR_[WP_004528412.1]_(reference_sequence)	ABN94719.1	53.846	26	8	2	79	100	183	208	3.2	21.9	236	406	9	65.38	ABN94719.1	AVKKALGENAPVDSWALVLDPANVSK
ATP-dependent_transcriptional_regulator_LuxR_[WP_004528412.1]_(reference_sequence)	ABA51731.1	56.522	23	9	1	147	168	349	371	4.4	21.6	236	379	9	60.87	ABA51731.1	NPSLVEAWLDGVRTASGAPGLPA
N-acylhomoserine_lactone_synthase_[YP_335777.1]_(reference_sequence)	WP_017881844.1	36	25	16	0	94	118	131	155	0.89	24.3	289	442	9	64	WP_017881844.1	GQLYALPFYVESSMTFYRKDLFAAK
DNA-binding_response_regulator_[YP_335719.1]_(reference_sequence)	ABN86005.1	52.174	23	8	1	61	80	277	299	4	21.6	223	328	9	60.87	ABN86005.1	VMLPIMNKEDPNKAAAEWLKANP
reference_III_secretion_protein_SpaR/YscT/HrcT_[YP_335734.1]_(reference_sequence)	WP_004524503.1	31.818	22	15	0	13	34	103	124	7.1	21.2	251	261	9	54.55	WP_004524503.1	GGISTTLERQKRVFFTQPYVSD
BsaU_protein_[WP_011853459.1]_(reference_sequence)	ARK97515.1	30.769	39	27	0	188	226	799	837	9.1	21.9	434	947	9	46.15	ARK97515.1	PRPAIQSAPASINHGGSFTLGLSSGTSPEDIGSIVIVAC
reference_III_secretion_system_protein_PrgH/EprH_[WP_004537326.1]_(reference_sequence)	WP_024428446.1	40.541	37	20	1	276	312	203	237	7.2	21.9	428	898	9	51.35	WP_024428446.1	VGVIACLLDA--HPELRIALAAPTGKAAQRMQEALHA
YscJ/HrcJ_family_reference_III_secretion_apparatus_lipoprotein_[WP_004530593.1]_(reference_sequence)	KGX12970.1	39.394	33	16	1	223	251	80	112	1.3	23.1	315	133	9	48.48	KGX12970.1	ASGCTGLAYLRRERVSVYDDGDDTVQNVVARVD
Oxygen-regulated_invasion_protein_OrgA_[YP_001076128.1]_(reference_sequence)	WP_004525656.1	35.294	17	11	0	43	59	361	377	4.8	21.2	200	425	9	52.94	WP_004525656.1	NEWIRTSGAFDGVVDFD
Oxygen-regulated_invasion_protein_OrgA_[YP_001076128.1]_(reference_sequence)	WP_004554341.1	38.889	18	11	0	70	87	108	125	9.1	20	200	176	9	55.56	WP_004554341.1	VGHWIDAKRAIYVIGSKK
Oxygen-regulated_invasion_protein_OrgB_[WP_004528829.1]_(reference_sequence)	WP_011204795.1	34.783	23	15	0	209	231	170	192	5	21.6	264	427	9	65.22	WP_011204795.1	GYMSKLSYVDARHVVVAGTSHGG
hypothetical_protein_[YP_335692.1]_(reference_sequence)	ABA50111.1	39.474	76	35	4	90	156	143	216	1.4	25.4	760	844	9	46.05	ABA50111.1	DRHRVARDQRAA-HRPS-GDARKDPRGDRRAALSPESARPAIAQRPHAIDRRRAADARESRVRRMPAGRRRTRDAG
hypothetical_protein_[WP_011857709.1]_(reference_sequence)	KGU91512.1	24.265	136	82	4	852	966	31	166	5.1	24.3	1334	293	9	34.56	KGU91512.1	SRQIQTLESWLGTSLFEKDGQRMVPSVHARAFAQELGGALDALTDVVQRYGKGSARQALRVSVPTTFGMRWLIPRLAAFRDVHPDATIQVLTVTTQQQPSGGNCDVAIRRDDQVFNPESAIRFLSDHHTVVASPSL
reference_III_secretion_system_protein_HrcU_[YP_335839.1]_(reference_sequence)	WP_004535805.1	31.25	32	22	0	302	333	57	88	0.47	24.6	399	121	8	56.25	WP_004535805.1	LVGPSFQQIAERYKNDKQAEPKLAKKVKDGGS
hypothetical_protein_[YP_107884.1]_(reference_sequence)	WP_024429081.1	27.083	48	35	0	491	538	91	138	1.2	25	580	627	8	45.83	WP_024429081.1	PAGHVKFDPTFQKNVETYRGDLTIHLPIKQASGPFELAVTSQGCADEG
hypothetical_protein_[YP_109420.1]_(reference_sequence)	WP_038708181.1	26.316	57	41	1	348	403	48	104	2.7	24.3	672	645	8	42.11	WP_038708181.1	PQNLPVSPEQAEYNLPLSEQDRAALTRPSPLKQPAKRGKRSAPGADCRDMSVMTQYR
capsular_polysaccharide_biosynthesis/export_protein_[YP_109402.1]_(reference_sequence)	KGU91512.1	40	30	18	0	7	36	5	34	1.4	23.9	387	293	8	50	KGU91512.1	RTFLVACRAGSFTAAADELCVTHSAVSRQI
MviN-like_protein_[YP_107497.1]_(reference_sequence)	WP_004526889.1	30.769	39	24	1	230	268	53	88	3.6	23.1	516	435	8	53.85	WP_004526889.1	IKMIIAPLVFATLTVGIAHMG---DTGAVGRVGVKALGW
acetolactate_synthase_3_catalytic_subunit_[YP_107818.1]_(reference_sequence)	AHK68005.1	27.083	48	35	0	264	311	539	586	8.5	22.3	587	772	8	45.83	AHK68005.1	ASDRRFLNAIEVSALWESVTVAGAVAVGIVLAVFLFERVHGRWRHAAA
acetolactate_synthase_3_catalytic_subunit_[YP_107818.1]_(reference_sequence)	VBC72697.1	32.653	49	24	2	94	141	61	101	8.9	21.6	587	138	8	42.86	VBC72697.1	PPLTATVTGAGRAYFHSAP--------ASACIARRVFVVPGDTVTVYKP
phosphoserine_aminotransferase_[YP_109115.1]_(reference_sequence)	WP_011204795.1	33.333	27	18	0	157	183	50	76	7.7	21.6	360	427	8	59.26	WP_011204795.1	ERFDYGDSGLPPVAANLNETIIRIPVD
phospholipase_[YP_108475.1]_(reference_sequence)	WP_038781359.1	31.707	41	26	1	23	61	391	431	8.3	22.3	506	624	8	46.34	WP_038781359.1	VALIYDSRKVKPIGNAATLAIDDKNRQPLAQTFRPLGGSRA
acetyltransferase_[YP_109381.1]_(reference_sequence)	WP_017881844.1	42.105	19	11	0	191	209	276	294	6.9	21.2	232	442	8	68.42	WP_017881844.1	NKQQSQVAEKIGFAAAPVA
short_chain_dehydrogenase/reductase_family_oxidoreductase_[WP_004194054.1]_(reference_sequence)	WP_038775093.1	45	20	11	0	50	69	83	102	6.7	21.2	262	367	8	60	WP_038775093.1	DLQQHGATVFVADLSGFQSD
D-glycero-D-manno-heptose_1-phosphate_guanosyltransferase_[WP_004522168.1]_(reference_sequence)	ABA51121.1	36.842	19	12	0	114	132	568	586	6.6	21.2	230	660	8	68.42	ABA51121.1	MDDVPRGWTQVGWESVVAR
D-glycero-D-manno-heptose_7-phosphate_kinase_[WP_004194045.1]_(reference_sequence)	WP_004548306.1	39.394	33	16	1	12	40	421	453	5.1	22.3	346	467	8	51.52	WP_004548306.1	VRMGSAGSETHGGGDVMLFADGAGAKAFKGTLD
glycoside_hydrolase_family_protein_[WP_004527665.1]_(reference_sequence)	EEC34719.1	38	50	28	2	92	140	123	170	0.58	25.8	598	339	8	52	EEC34719.1	LPVIVVIHEVFGVHAHIADICRRFAK--LGYLAIAPDLYARQGDPSKHAS
glycoside_hydrolase_family_protein_[WP_004522161.1]_(reference_sequence)	ARK97515.1	26.829	41	30	0	128	168	610	650	5.7	22.7	507	947	8	48.78	ARK97515.1	WSATLYKTVSDNSRTYPFMGGTAVLPLRPSENYRVKVVVAG
mannose-1-phosphate_guanylyltransferase_[WP_004533609.1]_(reference_sequence)	WP_004529035.1	33.333	39	26	0	395	433	27	65	4.5	22.7	475	408	8	53.85	WP_004529035.1	IQMKNFVAKIYIVALGSLIVTSSHSQQIRTHGAVTQITL
mannose-1-phosphate_guanylyltransferase_[WP_004533609.1]_(reference_sequence)	ABA52198.1	32.5	40	23	2	323	361	710	746	7.5	22.3	475	922	8	55	ABA52198.1	IVVVESGNPVLMPWRDQ---VPAIVQAWFPGEGGGNAIAN
flagellar_MS-ring_protein_[WP_004523066.1]_(reference_sequence)	EDO83840.1	23.214	56	36	1	116	164	82	137	8.7	22.3	598	410	8	44.64	EDO83840.1	ADAHGAVGFPIARQYQCRLEGGYWDPPNGSAIPHDDCRAAYRAGNNSAYPFTQWNE
flagellar_basal_body_rod_protein_FlgC_[WP_004197251.1]_(reference_sequence)	ABA47916.1	72.727	11	3	0	35	45	406	416	6.4	20.4	141	524	8	72.73	ABA47916.1	VTGADGKPVDA
flagellar_hook_protein_FlgE_[WP_004197255.1]_(reference_sequence)	WP_004525898.1	37.143	35	18	1	303	333	467	501	9.4	21.6	413	509	8	51.43	WP_004525898.1	FTISAEGSVLNNAAPGQQVRVRMAAGQIVTAIVKD
flagellar_hook-associated_protein_FlgL_[WP_004535864.1]_(reference_sequence)	WP_004538457.1	35.294	34	19	1	21	54	330	360	8	21.9	410	430	8	55.88	WP_004538457.1	AQCASCHGKTGRG---KTPAFPPLAGNQSIQMTS
flagellar_biosynthesis_protein_FlhA_[WP_004198639.1]_(reference_sequence)	WP_004548157.1	29.825	57	35	2	463	517	162	215	4.2	23.5	700	350	8	50.88	WP_004548157.1	AFCLPGGKVLVDSGLLERLRL---TDDELGVLFAHEIAHALREHARSSLGEQQAASL
chemotaxis_regulator_CheZ_[WP_004524402.1]_(reference_sequence)	WP_041190807.1	57.895	19	5	1	88	106	113	128	4.9	21.2	242	165	8	73.68	WP_041190807.1	AEPMPERLR---AALDPRW
chemotaxis-specific_methylesterase_[YP_109897.1]_(reference_sequence)	WP_122634654.1	40	30	18	0	185	214	730	759	7.6	21.9	367	809	8	53.33	WP_122634654.1	DAYREHASVLEKPAPSVTFSQLTPDGITLS
chemotaxis_protein_CheA_[WP_004536128.1]_(reference_sequence)	AFR20596.1	28.333	60	40	2	663	721	176	233	2.8	24.3	765	531	8	36.67	AFR20596.1	EYAEPDARMHPFVVPNDTRYSEQWGYFN--PTAGANLPKAWDRTTGSARVVVAVIDTGYR
flagellar_motor_protein_MotB_[WP_004524407.1]_(reference_sequence)	WP_004535373.1	34.483	29	16	1	44	69	314	342	4.2	22.3	340	441	8	58.62	WP_004535373.1	LWVLAGKDPATYKGVAKFLAYLSSPAVAA
autoinducer-binding_transcriptional_regulator_BpsR_[WP_004184923.1]_(reference_sequence)	WP_076852667.1	35	20	13	0	154	173	81	100	4.7	21.6	239	339	8	75	WP_076852667.1	SVANTDLCRGLVPNMVPDSG
autoinducer-binding_transcriptional_regulator_BpsR_[WP_004184923.1]_(reference_sequence)	WP_043294325.1	42.105	19	11	0	88	106	93	111	8.9	20.4	239	115	8	57.89	WP_043294325.1	VQFVSAENSDQQGLWTDAR
autoinducer_synthetase_[WP_004528416.1]_(reference_sequence)	WP_161788821.1	61.111	18	6	1	167	183	93	110	5.6	21.2	206	405	8	66.67	WP_161788821.1	PPTIDGKPVKFALVVEDD
ATP-dependent_transcriptional_regulator_LuxR_[WP_004528412.1]_(reference_sequence)	ABA50111.1	45	20	11	0	48	67	69	88	5	21.6	236	844	8	60	ABA50111.1	PRSRPPRLLSASCPPRVAER
LuxR_family_transcriptional_regulator_[YP_337020.1]_(reference_sequence)	WP_060547731.1	33.333	30	20	0	327	356	73	102	3.8	21.9	394	123	8	53.33	WP_060547731.1	RPAGGYTIIKRDDGTLQWAYQGKPLYFFAK
DNA-binding_response_regulator_[YP_335719.1]_(reference_sequence)	WP_024428498.1	52.941	17	8	0	129	145	136	152	8.4	20.8	223	586	8	64.71	WP_024428498.1	VSVDPSTTPARVVAQAG
hypothetical_protein_[YP_335726.1]_(reference_sequence)	WP_080248725.1	28	75	41	2	398	472	487	548	6.8	23.5	913	922	8	38.67	WP_080248725.1	EQYEAYRAAHARPQQPIRITSIEIRTNGASV----PKQIVRNALRVKP---------GDVYDPQAVSADLLSLTT
HNS-like_transcriptional_regulator_protein_[YP_335728.1]_(reference_sequence)	ARK97515.1	87.5	8	1	0	76	83	93	100	3	20.4	100	947	8	87.5	ARK97515.1	GATWTGMG
YscC/HrcC_family_reference_III_secretion_outer_membrane_protein_[WP_004530592.1]_(reference_sequence)	KGU91512.1	26.316	57	32	2	356	402	176	232	0.65	25.8	625	293	8	43.86	KGU91512.1	EDLVRHTILETETRPRHWDDWFAEAKLSASRFTRRQRFDHFHVTFQGIVDDLGVGIG
regulator_of_reference_III_secretion_system_effector_proteins_BsaN_(T3SS-3)_[YP_111552.1]_(reference_sequence)	WP_038762696.1	47.619	21	11	0	32	52	103	123	6.4	21.2	252	248	8	57.14	WP_038762696.1	VSETADGDMWQGGMVHATYID
regulator_of_reference_III_secretion_system_effector_proteins_BsaN_(T3SS-3)_[YP_111552.1]_(reference_sequence)	WP_080248725.1	35	20	13	0	58	77	582	601	9.4	20.8	252	922	8	60	WP_080248725.1	LLFGLGMSSSSTDEGGFRLH
reference_III_secretion_system_protein_PrgH/EprH_[WP_004537326.1]_(reference_sequence)	ONC96520.1	44.118	34	18	1	265	297	346	379	3.8	23.1	428	504	8	55.88	ONC96520.1	RNVKRRMEVRGSVDGVTVYDDFAHHPTAIETTIA
YscJ/HrcJ_family_reference_III_secretion_apparatus_lipoprotein_[WP_004530593.1]_(reference_sequence)	WP_024428614.1	44	25	12	1	191	215	392	414	3.1	22.7	315	416	8	56	WP_024428614.1	VPSVVDDAPRMRAAHAG--WPQWVG
hypothetical_protein_[WP_004536934.1]_(reference_sequence)	WP_004538457.1	37.778	45	19	3	391	430	45	85	5.3	22.7	514	430	8	53.33	WP_004538457.1	LKRGEY----LARAGDCVACHTVPGEKLFAGGRAMPTPFGTLYSP
hypothetical_protein_[WP_004184888.1]_(reference_sequence)	ARL94721.1	50	18	9	0	49	66	103	120	2.4	22.3	221	434	8	66.67	ARL94721.1	PAADFEQRVDAALAWLDE
hypothetical_protein_[WP_004184888.1]_(reference_sequence)	WP_080248725.1	55.556	18	8	0	181	198	671	688	3.7	21.9	221	922	8	72.22	WP_080248725.1	RFQTSRVGLDLGLPLARL
trimeric_autotransporter_adhesin_BpaC_[YP_108245.1]_(reference_sequence)	KGC89431.1	46	50	23	2	889	934	233	282	0.2	28.5	1124	313	8	58	KGC89431.1	GANPHASGRRQMANGANRLQYDIFGPGAAAVWGQSANRAGSGAAADGRSA
trimeric_autotransporter_adhesin_BpaC_[YP_108245.1]_(reference_sequence)	KGC89431.1	43.478	46	22	2	838	879	238	283	4.5	23.9	1124	313	8	52.17	KGC89431.1	ASGRRQMANGANRLQYDIFGPGAAAVWGQSANRAGSGAAADGRSAQ
phosphoribosylaminoimidazole_synthetase_[WP_011852152.1]_(reference_sequence)	OMR39540.1	43.478	23	13	0	234	256	277	299	6	21.9	351	389	7	52.17	OMR39540.1	YAPPVLKLGAHVAALGMRFYTGG
senescence_marker_protein-30_(SMP-30)_family_protein_[YP_112077.1]_(reference_sequence)	WP_024428782.1	41.667	24	12	1	219	240	673	696	6	21.9	296	1131	7	58.33	WP_024428782.1	DVRFAPGSIYAVEVSPGGAGDRIV
reference_III_secretion_system_export_apparatus_protein_BsaZ_(T3SS-3)_[YP_111540.1]_(reference_sequence)	AFR16694.1	37.931	29	14	1	65	93	319	343	9.9	21.6	411	432	7	58.62	AFR16694.1	NPAGFAF----LFITFTAPWLVIGAALAA
hypothetical_protein_[YP_107884.1]_(reference_sequence)	ABA51907.1	30	40	28	0	11	50	416	455	7	22.7	580	776	7	45	ABA51907.1	EDLVDNMLDNFAYLIDTVGHVPNGNRSYYVSRSQPPFFAY
hypothetical_protein_[YP_109420.1]_(reference_sequence)	WP_004553586.1	32.692	52	30	1	207	253	79	130	0.24	27.7	672	582	7	48.08	WP_004553586.1	LRNAEQLKAVARNVNDPHSAQYRQYITSAQFLANYAPTEAQVKQVVAYLRKN
hypothetical_protein_[YP_109420.1]_(reference_sequence)	WP_023360415.1	38.776	49	26	1	357	405	86	130	4.1	23.5	672	342	7	44.9	WP_023360415.1	RAAGFTPGVVSRGYGAKIAAPTAVT----AASPPQQAGDEPLLIARRTL
anthranilate_synthase_component_II_[YP_109646.1]_(reference_sequence)	WP_045588731.1	35.714	14	9	0	119	132	101	114	2.6	21.6	196	155	7	78.57	WP_045588731.1	PKRFDIGKWYNFAV
flagellin_[YP_109915.1]_(reference_sequence)	WP_053292838.1	40.741	27	16	0	22	48	210	236	2	23.5	388	408	7	55.56	WP_053292838.1	GHLDSTVGRMSENTRAPGADDDASGIA
flagellin_[YP_109915.1]_(reference_sequence)	WP_038707916.1	38.462	26	16	0	133	158	560	585	2	23.9	388	676	7	61.54	WP_038707916.1	GKNILSVPSGSVKFDLYNTTGKAISV
PilA_protein_[WP_004203891.1]_(reference_sequence)	WP_151269450.1	50	14	7	0	114	127	218	231	9.9	20.4	207	242	7	64.29	WP_151269450.1	HVDDYGGQVTVEYT
reference_IV_fimbrial_biogenesis_proteinPilB_[YP_334897.1]_(reference_sequence)	WP_139900217.1	41.379	29	16	1	328	356	318	345	1.7	23.9	419	432	7	55.17	WP_139900217.1	FGTALLEQGKKIYADN-CATCHGPQGEGK
putative_reference_IV_pilus_protein_[WP_004537125.1]_(reference_sequence)	WP_038749854.1	30.435	46	26	2	516	556	460	504	2.4	24.3	560	748	7	47.83	WP_038749854.1	TVELSKHWQVNAGVRVDDYS-TRFTDTRANGGKTYTRDDTLVNWQL
reference_IV_pilus_protein_PilQ_[WP_004537540.1]_(reference_sequence)	WP_122651768.1	28.571	35	25	0	275	309	433	467	7.9	22.3	536	560	7	45.71	WP_122651768.1	GRFDTSHGTIHMILGGGGTSAPLDVYGENPATGLP
8-amino-7-oxononanoate_synthase_[WP_004194209.1]_(reference_sequence)	WP_004189720.1	41.379	29	17	0	272	300	138	166	2.7	23.1	439	241	7	51.72	WP_004189720.1	RSHRQYAAHDYDAARTTLKALLAECGGFM
8-amino-7-oxononanoate_synthase_[WP_004194209.1]_(reference_sequence)	WP_004529035.1	37.5	32	18	1	139	170	305	334	4	22.7	439	408	7	59.38	WP_004529035.1	LDSGV--FMERNESQGYVSSGYSNNTIIGSLM
capsular_polysaccharide_export_protein_[YP_334660.1]_(reference_sequence)	WP_028359473.1	34.483	29	19	0	107	135	239	267	9.2	21.6	435	351	7	51.72	WP_028359473.1	TDARKWGDAIKVVRPTFANAKSGGTHVNV
mannose-1-phosphate_guanylyltransferase_[WP_004533609.1]_(reference_sequence)	WP_029671417.1	32.258	31	21	0	369	399	29	59	2.6	23.5	475	487	7	45.16	WP_029671417.1	GACTSRPSGERYAPSRMDFNPGPAIVTQTRH
flagellar_basal_body_protein_FliL_[YP_331655.1]_(reference_sequence)	WP_004524503.1	61.538	13	5	0	161	173	24	36	4.2	21.2	180	261	7	84.62	WP_004524503.1	QPGAPASRLDDVL
flagellar_motor_switch_protein_FliM_[WP_004524547.1]_(reference_sequence)	AFR18870.1	34.783	23	15	0	295	317	125	147	4.3	22.3	332	661	7	56.52	AFR18870.1	IANLPDYECHYGLFSIDRAMAAQ
flagellar_motor_switch_protein_FliM_[WP_004524547.1]_(reference_sequence)	WP_038708181.1	34.783	23	15	0	295	317	112	134	7.6	21.6	332	645	7	52.17	WP_038708181.1	IANLPDYECHYGLFSVDKTLAAQ
flagellar_basal_body_rod_protein_FlgB_[WP_004197250.1]_(reference_sequence)	WP_004532434.1	66.667	12	4	0	114	125	110	121	5	20.8	163	329	7	83.33	WP_004532434.1	RRPALAGTTVDL
flagellar_hook-associated_protein_FlgK_[YP_001057329.1]_(reference_sequence)	WP_004535631.1	26.531	49	29	1	547	595	332	373	1.9	24.6	714	528	7	44.9	WP_004535631.1	PPNTWSYAKSIAPYPHDPAKAKQLL-------AQAGFPNGFSTTIWVRP
flagellar_hook-associated_protein_FlgK_[YP_001057329.1]_(reference_sequence)	WP_009950543.1	38.298	47	26	2	376	422	422	465	2.9	24.3	714	586	7	48.94	WP_009950543.1	SMFAVEGGQTYRFKMVVLDANLSTPFVIGTQPFK--YVTTFHG-QYT
flagellar_hook-associated_protein_FlgL_[WP_004535864.1]_(reference_sequence)	AFR16106.1	34.483	29	19	0	169	197	79	107	2.3	23.1	410	202	7	58.62	AFR16106.1	ETRKIRSGETDDYNWKSVPPSGAVPMPDA
flagellar_hook-associated_protein_FlgL_[WP_004535864.1]_(reference_sequence)	WP_080248725.1	41.379	29	17	0	144	172	635	663	5.4	22.3	410	922	7	48.28	WP_080248725.1	QPLSNKTGYYVAPYADYKRRFTNLYDSDT
flagellar_hook-associated_protein_FlgL_[WP_004535864.1]_(reference_sequence)	WP_024428428.1	35.294	34	18	1	165	194	422	455	6.4	22.3	410	690	7	50	WP_024428428.1	VQMGDGETFAIGGLIKDNAQGTLKALPGIGELPV
chemoreceptor_glutamine_deamidase_CheD_[WP_004198646.1]_(reference_sequence)	WP_009918239.1	52.941	17	8	0	64	80	68	84	8.4	20.4	234	155	7	64.71	WP_009918239.1	MSEDGAMPSMQDCESMR
chemotaxis_protein_CheR_[WP_009932209.1]_(reference_sequence)	WP_004189909.1	34.783	23	15	0	82	104	95	117	2.2	23.1	315	252	7	47.83	WP_004189909.1	KDGPHPLELFAKTITVNLIGTFN
flagellar_hook-associated_protein_[WP_004530401.1]_(reference_sequence)	WP_004525898.1	40.541	37	18	1	112	148	382	414	7	22.3	506	509	7	51.35	WP_004525898.1	AVQATYYVAARQIAPGETLTAADLVARD----GDLTL
autoinducer_synthetase_[WP_004528416.1]_(reference_sequence)	WP_038740236.1	60	15	6	0	137	151	101	115	3.3	21.6	206	187	7	80	WP_038740236.1	SGLSRTITVAPLYVE
LuxR_family_transcriptional_regulator_[YP_337020.1]_(reference_sequence)	WP_004531414.1	40.741	27	16	0	247	273	233	259	6.5	21.9	394	329	7	55.56	WP_004531414.1	DDPHTNALALRMMEEADAIGARLGLSA
ATP-dependent_transcription_regulator_LuxR_[YP_001066980.1]_(reference_sequence)	WP_139910463.1	50	16	8	0	70	85	76	91	3.6	21.6	241	140	7	62.5	WP_139910463.1	YVVLGYQANDPLFAHG
AraC_family_transcriptional_regulator_[YP_335715.1]_(reference_sequence)	WP_122827599.1	48.148	27	14	0	268	294	31	57	3.3	22.3	373	122	7	55.56	WP_122827599.1	AAPRVIKVHARRFVFTPDRIALAPHES
hypothetical_protein_[WP_011853455.1]_(reference_sequence)	WP_038708181.1	28.986	69	37	4	213	271	559	625	3.2	24.3	877	645	7	42.03	WP_038708181.1	RFSDVLGTLYSSSDYVARAYRWGYMATRFMFERHRAD--VDTIVSRFRVGDYDGYANYVAYIGNRYDGE
BsaT_protein_[WP_004525314.1]_(reference_sequence)	WP_162492307.1	63.636	11	4	0	139	149	136	146	1.8	21.9	154	200	7	81.82	WP_162492307.1	QFDITDNAGHG
putative_transcriptional_regulator_[WP_004533443.1]_(reference_sequence)	WP_024428782.1	50	22	11	0	192	213	302	323	6.1	21.9	323	1131	7	59.09	WP_024428782.1	PTGVPSTSYSGGAAAPTGATYA
hypothetical_protein_[WP_004536934.1]_(reference_sequence)	WP_053292838.1	36.111	36	22	1	154	189	64	98	5.1	22.7	514	408	7	47.22	WP_053292838.1	HVAQVDDSLLESLSQ-AIRRTRGHGPGFFVHATFDE
hypothetical_protein_[YP_335692.1]_(reference_sequence)	WP_009918239.1	25.424	59	41	1	136	191	52	110	7.2	22.3	760	155	7	44.07	WP_009918239.1	AASGLAGDCPMQQAMSMSEDGAMPSMQDCESMRSSVAGKSGKAGKAANVFCKVMVQCQF
hypothetical_protein_[WP_004200971.1]_(reference_sequence)	WP_041190807.1	34.783	46	24	1	57	96	82	127	5	22.7	580	165	7	47.83	WP_041190807.1	VALDSLDEHGQELAGALAQMKLPAAVRQYANAEPMPERLRAALDPR
Rhs_element_Vgr_protein_[WP_004533112.1]_(reference_sequence)	WP_122651768.1	27.273	88	46	3	447	516	365	452	3.1	24.6	1007	560	7	38.64	WP_122651768.1	GSDKGIREAWLPLFDRYGVDLVLCGHDHDYERSFPVRGCNHRAGVDAATGEVVDTLQPRPVVTTDPADGRFDTSHGTIHMILGGGGTS
pentapeptide_repeat-containing_protein_[WP_004536499.1]_(reference_sequence)	AHE31311.1	41.667	24	10	1	296	319	54	73	8.7	21.6	354	474	7	58.33	AHE31311.1	CGFAHSTVINA----AAFPHAEFH
hypothetical_protein_[WP_004184888.1]_(reference_sequence)	WP_004529236.1	43.75	16	9	0	6	21	22	37	5.5	20.8	221	162	7	81.25	WP_004529236.1	ALLPVVAFARKTATKP
BpaE_[YP_110917.1]_(reference_sequence)	WP_004188402.1	33.871	62	36	2	433	489	173	234	4	23.9	771	591	7	43.55	WP_004188402.1	DLIRDADGDVLGVTALEMETGDVYILEGKTTLFATGGAGRIFAASTNAFINTGDGLGMAARS
anthranilate_synthase_component_I_[YP_001067814.1]_(reference_sequence)	AFR17326.1	30	30	21	0	25	54	143	172	1.6	24.3	522	363	6	53.33	AFR17326.1	NLPNLQVKNIPVTSQNRIPLVQNGTVDIEC
anthranilate_synthase_component_I_[YP_001067814.1]_(reference_sequence)	OMR39540.1	42.424	33	13	1	168	200	359	385	1.8	24.3	522	389	6	54.55	OMR39540.1	PADVLPLPDGSLLVS------DDYAGAIYRITY
BopA_protein_[WP_011853452.1]_(reference_sequence)	EDO89205.1	40	30	18	0	206	235	244	273	9.6	21.9	512	473	6	50	EDO89205.1	LQDGDCGRRASPASTFKIAISLMGYDAGFL
senescence_marker_protein-30_(SMP-30)_family_protein_[YP_112077.1]_(reference_sequence)	VBC72697.1	42.105	19	11	0	99	117	105	123	3.8	21.9	296	138	6	57.89	VBC72697.1	WYQVTYVNGRTGEDVEGWI
senescence_marker_protein-30_(SMP-30)_family_protein_[YP_112077.1]_(reference_sequence)	WP_004196853.1	42.105	19	11	0	198	216	66	84	6	21.6	296	266	6	52.63	WP_004196853.1	LTQMNNGLPDGSHVNVTVF
reference_III_secretion_system_export_apparatus_protein_BsaZ_(T3SS-3)_[YP_111540.1]_(reference_sequence)	WP_024428446.1	48.387	31	8	1	376	398	453	483	4.3	22.7	411	898	6	48.39	WP_024428446.1	AFDDDAFGVGTSGGEPGAGAQGAGRRDGGAP
phospholipase_C_precursor_[YP_110092.1]_(reference_sequence)	WP_076848120.1	34.783	46	27	2	339	383	309	352	0.95	25.8	736	919	6	54.35	WP_076848120.1	YLSQVVDEVLRVYPPIWGFTRDLVEDDEIGGY--RIPARSSVFMSP
phospholipase_C_precursor_[YP_110092.1]_(reference_sequence)	WP_024428428.1	32.609	46	25	2	60	102	438	480	8.8	22.7	736	690	6	50	WP_024428428.1	DNAQGTLKALPGIGE---LPVLGALFRSTSFQQDRTELVFIITPHL
lipoate-protein_ligase_B_[YP_107039.2]_(reference_sequence)	WP_041189005.1	50	16	8	0	91	106	136	151	9.6	20.8	254	253	6	62.5	WP_041189005.1	VPAAVVERGKQLALHG
hypothetical_protein_[YP_109420.1]_(reference_sequence)	WP_038740236.1	35.714	42	27	0	357	398	105	146	1.6	24.3	672	187	6	47.62	WP_038740236.1	RTITVAPLYVEDGAVALAIDAQETLADEGATPPAGAPCTFAL
3-dehydroquinate_synthase_[YP_109761.1]_(reference_sequence)	WP_122830792.1	40	20	12	0	63	82	141	160	8.9	21.2	359	182	6	65	WP_122830792.1	RVSYVISPDGKVLYEYTSLS
capsular_polysaccharide_biosynthesis/export_protein_[YP_109402.1]_(reference_sequence)	WP_009981467.1	50	24	10	1	38	59	262	285	2.5	23.1	387	298	6	70.83	WP_009981467.1	RRAQNPAALRIVDGAHTWDVWRRL
phosphoserine_aminotransferase_[YP_109115.1]_(reference_sequence)	WP_024428428.1	50	20	10	0	323	342	87	106	9.4	21.6	360	690	6	60	WP_024428428.1	LRGPSCVGEMRESTSVSVPL
Burkholderia_intracellular_motility_A_BimA_[YP_111499.1]_(reference_sequence)	OMR39540.1	43.75	32	17	1	374	405	79	109	4.6	22.7	516	389	6	56.25	OMR39540.1	LYVGSMNGRVHALVV-RDGHVREHHVIASGLE
Burkholderia_intracellular_motility_A_BimA_[YP_111499.1]_(reference_sequence)	WP_038775093.1	46.875	32	10	1	257	288	215	239	8.2	21.9	516	367	6	53.12	WP_038775093.1	STPYATQFDAQFPS-------AGLGAPGACAS
reference_IV_pilus_biogenesis_protein_PilC_[WP_004527777.1]_(reference_sequence)	EDO83218.1	47.826	23	12	0	276	298	260	282	5.6	22.3	405	335	6	65.22	EDO83218.1	NRSVGLQLAAGRSLDDILAALGH
peptidase_A24_N-_domain-containing_protein_[YP_334899.1]_(reference_sequence)	WP_004189909.1	45	20	11	0	227	246	101	120	9.9	21.2	351	252	6	55	WP_004189909.1	LELFAKTITVNLIGTFNMIR
reference_IV_pilus_protein_PilQ_[WP_004537540.1]_(reference_sequence)	ARK97515.1	40	30	16	1	452	481	697	724	1.2	25	536	947	6	56.67	ARK97515.1	GRVMCDLVTLPDGKL--FIVGGNKTGKADY
putative_reference_IV_pilus_biogenesis_protein_[WP_004187526.1]_(reference_sequence)	WP_004529236.1	41.667	24	14	0	69	92	120	143	4.2	22.3	432	162	6	58.33	WP_004529236.1	LAVPAMPIGAPGMDGPVYNGRHMP
hypothetical_protein_[YP_335816.1]_(reference_sequence)	WP_004538457.1	29.825	57	40	0	184	240	318	374	0.42	26.9	888	430	6	49.12	WP_004538457.1	ARLSKLGAKIYDAQCASCHGKTGRGKTPAFPPLAGNQSIQMTSAVNPIRMVLNGGYA
capsular_polysaccharide_export_protein_[YP_334660.1]_(reference_sequence)	ABN94719.1	36	25	16	0	274	298	176	200	4.8	22.7	435	406	6	56	ABN94719.1	GLGYNVQAVKKALGENAPVDSWALV
D-glycero-D-manno-heptose_7-phosphate_kinase_[WP_004194045.1]_(reference_sequence)	CFK48476.1	55	20	7	1	284	303	7	24	6.2	21.2	346	132	6	65	CFK48476.1	HDAARRTGASVGR--GCGGG
capsular_polysaccharide_biosynthesis_protein_[YP_109394.1]_(reference_sequence)	AHE31311.1	45	20	11	0	139	158	314	333	2.5	23.1	312	474	6	65	AHE31311.1	LRHLDEIAIGCTTEIDRIDT
glycoside_hydrolase_family_protein_[WP_004527665.1]_(reference_sequence)	KGU91512.1	36.111	36	20	1	115	147	32	67	4.9	23.1	598	293	6	50	KGU91512.1	RQIQTLESWLGTSLFEKDGQRMVPSVHARAFAQELG
capsular_polysaccharide_biosynthesis_protein_[YP_109396.1]_(reference_sequence)	WP_004524330.1	55.556	18	8	0	163	180	254	271	1.8	23.5	313	483	6	55.56	WP_004524330.1	ELARCLDAAGEQGFVDFR
capsular_polysaccharide_biosynthesis_protein_[YP_109396.1]_(reference_sequence)	ABA52198.1	44.444	18	10	0	12	29	740	757	6.5	21.6	313	922	6	72.22	ABA52198.1	GGNAIANVLFGKVNPSGK
protein_WcbF_[YP_334668.1]_(reference_sequence)	WP_080248669.1	36.585	41	17	2	310	341	688	728	6.8	22.3	498	742	6	41.46	WP_080248669.1	YTLFDAALHYELRNWRFALNATNLFNRRYVAGCQSDAVCMY
glycoside_hydrolase_family_protein_[WP_004522161.1]_(reference_sequence)	WP_004545891.1	40	35	18	1	129	160	136	170	0.53	25.8	507	371	6	57.14	WP_004545891.1	RKFIFRTIGRDDQQGPAAAQYIINKVKPKKVAVLH
glycoside_hydrolase_family_protein_[WP_004522161.1]_(reference_sequence)	WP_011204325.1	36.667	30	19	0	154	183	302	331	1.7	24.3	507	346	6	63.33	WP_011204325.1	LALCTDNGAMIALAGALRLARWPSQASRDY
capsular_polysaccharide_export_ABC_transporter_ATP-binding_protein_[WP_004194035.1]_(reference_sequence)	WP_080248756.1	53.846	13	6	0	62	74	260	272	9.6	20.4	218	495	6	69.23	WP_080248756.1	MYRSYGGNWPLAF
protein_WcbA_[YP_334674.1]_(reference_sequence)	WP_011852052.1	42.105	38	19	2	336	373	225	259	4.8	23.1	671	406	6	52.63	WP_011852052.1	EYPAASPYVVAVGGT-TLSADASGNYVGETA--WSGSG
flagellar_basal_body_protein_FliL_[YP_331655.1]_(reference_sequence)	WP_023360415.1	70	10	3	0	89	98	156	165	0.6	23.9	180	342	6	100	WP_023360415.1	VVSDDGLQHY
flagellar_motor_switch_protein_FliM_[WP_004524547.1]_(reference_sequence)	WP_076848120.1	35	20	13	0	40	59	722	741	7.4	21.6	332	919	6	65	WP_076848120.1	LAGRARLTRAELHGLQVFND
flagellar_biosynthetic_protein_FliR_[WP_004533516.1]_(reference_sequence)	WP_076852667.1	43.75	16	9	0	229	244	87	102	7.8	21.2	260	339	6	68.75	WP_076852667.1	LCRGLVPNMVPDSGRL
flagellar_hook_protein_FlgE_[WP_004197255.1]_(reference_sequence)	WP_024428782.1	38.462	26	16	0	342	367	102	127	6.1	22.3	413	1131	6	65.38	WP_024428782.1	DSRFVPVTAAGVSGVLNPNNNNHGTL
flagellar_basal_body_rod_protein_FlgG_[WP_004197257.1]_(reference_sequence)	WP_004535146.1	43.75	16	9	0	40	55	687	702	8	21.2	262	719	6	68.75	WP_004535146.1	LFDRTYYQSLSQPGWN
flagellar_basal_body_P-ring_protein_[WP_004525902.1]_(reference_sequence)	WP_038708181.1	51.852	27	12	1	268	293	39	65	2	23.9	401	645	6	66.67	WP_038708181.1	QKQARMPRLPQNLPVSPEQAEYNLPLS
flagellar_basal_body_P-ring_protein_[WP_004525902.1]_(reference_sequence)	AHE31311.1	39.13	23	14	0	118	140	382	404	5.7	22.3	401	474	6	65.22	AHE31311.1	QNLLFLVASGTLTPFAQPGGPTD
flagellar_basal_body_P-ring_protein_[WP_004525902.1]_(reference_sequence)	WP_004194152.1	41.667	24	14	0	368	391	17	40	6.6	21.6	401	143	6	66.67	WP_004194152.1	IVAMGNIGATPGSLVSAAYAREAA
flagellar_hook-associated_protein_FlgK_[YP_001057329.1]_(reference_sequence)	WP_004529364.1	30.612	49	27	1	274	315	121	169	6.8	23.1	714	554	6	42.86	WP_004529364.1	WSNGQPVTAADFVYAWQRLADPKTGSKYTILVEFVKNASAIIAGKQPPG
flagellar_hook-associated_protein_FlgL_[WP_004535864.1]_(reference_sequence)	WP_080248669.1	44	25	12	1	137	161	494	516	5.7	22.3	410	742	6	56	WP_080248669.1	ASFRQNDHAFSGRVG--LTYLGDYG
flagellar_protein_[WP_004198637.1]_(reference_sequence)	VCQ54129.1	47.059	17	9	0	244	260	201	217	2.9	22.7	270	861	6	52.94	VCQ54129.1	WPLRPAPGDADVEPPQS
flagellar_biosynthesis_regulator_FlhF_[WP_004535477.1]_(reference_sequence)	WP_053293009.1	41.463	41	16	2	44	76	432	472	1.4	25	583	839	6	48.78	WP_053293009.1	VPATEQWLAELCAAHRPDAAYVSDSPHGGVLPFAPREGVTH
flagellar_biosynthesis_regulator_FlhF_[WP_004535477.1]_(reference_sequence)	WP_045597613.1	28.205	39	26	1	414	450	305	343	2.1	24.3	583	520	6	61.54	WP_045597613.1	DVQIERAIAEMKRLGAVVIDPVDLPKADYEEDEKVVLLH
chemotaxis-specific_methylesterase_[YP_109897.1]_(reference_sequence)	WP_053292838.1	52.174	23	11	0	286	308	184	206	6.9	21.9	367	408	6	60.87	WP_053292838.1	HAGWPQKSVILTIKGSDPAAGVV
methyl-accepting_chemotaxis_protein_[WP_004535496.1]_(reference_sequence)	ABA52198.1	33.333	39	26	0	236	274	331	369	3.7	23.9	673	922	6	48.72	ABA52198.1	LGGGTNLAREPRGGRLFEYLGEDPVLAGEMLAARTRGTQ
chemotaxis_protein_CheA_[WP_004536128.1]_(reference_sequence)	WP_053293009.1	31.373	51	31	2	6	52	349	399	4.1	23.9	765	839	6	43.14	WP_053293009.1	TMIYEADAFYALCDELGLLVWQDFMLANFDYPSNDPRFAESLKREAEQFLG
flagellar_motor_protein_MotB_[WP_004524407.1]_(reference_sequence)	WP_004523965.1	45	20	11	0	321	340	124	143	2.3	22.7	340	163	6	65	WP_004523965.1	PGGAMPPRVPGRPDIAIEKP
flagellar_motor_protein_MotA_[WP_004198197.1]_(reference_sequence)	WP_038749854.1	52.941	17	8	0	2	18	611	627	5.8	21.6	286	748	6	52.94	WP_038749854.1	LGFAGQLTRAWQVFGGY
ATP-dependent_transcriptional_regulator_LuxR_[WP_004528412.1]_(reference_sequence)	WP_122634654.1	61.538	13	5	0	49	61	792	804	3.1	22.3	236	809	6	69.23	WP_122634654.1	LSNPQTLMVQNLP
hypothetical_protein_[YP_335726.1]_(reference_sequence)	WP_011205373.1	42.593	54	29	2	646	698	58	110	0.24	27.7	913	282	6	50	WP_011205373.1	HDPLVG-DAIGRSLALAVGTGTLSTCVGVPLALSFAEQPPARRRWLLALLGVPL
hypothetical_protein_[YP_335726.1]_(reference_sequence)	WP_038708181.1	28.986	69	37	4	227	285	559	625	3.4	24.3	913	645	6	42.03	WP_038708181.1	RFSDVLGTLYSSSDYVARAYRWGYMATRFMFERHRAD--VDTIVSRFRVGDYDGYANYVAYIGNRYDGE
hypothetical_protein_[WP_011853455.1]_(reference_sequence)	WP_080248725.1	28.571	49	31	1	384	432	487	531	8.4	23.1	877	922	6	40.82	WP_080248725.1	EQYEAYRAAHARPQQPIRITSIEIRTNGASV----PKQIVRNALRVKPG
IpaC/SipC_family_reference_III_secretion_target_protein_[YP_001076106.1]_(reference_sequence)	WP_065793661.1	40	25	15	0	291	315	485	509	6.4	22.3	421	553	6	48	WP_065793661.1	EHGGNAPDDSHLGLLVSYAGLRQGR
BsaW_[WP_004188067.1]_(reference_sequence)	KGX12970.1	57.143	14	6	0	70	83	59	72	0.97	23.1	226	133	6	64.29	KGX12970.1	RDRYRYLADHPLDC
reference_III_secretion_system_apparatus_protein_YscQ/HrcQ_[WP_004530590.1]_(reference_sequence)	WP_024429081.1	52.632	19	9	0	277	295	583	601	6	21.9	323	627	6	57.89	WP_024429081.1	LFGPPGIIVFDANGQERGR
ATP_synthase_SpaL_[WP_004533187.1]_(reference_sequence)	WP_122634654.1	35.714	28	18	0	405	432	135	162	2.2	23.9	435	809	6	60.71	WP_122634654.1	RKTQLDAALKQAADEKESLANLTQQYSK
YscC/HrcC_family_reference_III_secretion_outer_membrane_protein_[WP_004530592.1]_(reference_sequence)	ABN94432.1	47.368	38	14	2	32	69	165	196	6.7	22.7	625	322	6	55.26	ABN94432.1	APVADAPQPASAPESAAD----RVA--DHRVVQETKRH
YscC/HrcC_family_reference_III_secretion_outer_membrane_protein_[WP_004530592.1]_(reference_sequence)	WP_004189892.1	31.429	35	24	0	194	228	131	165	8.4	22.3	625	224	6	54.29	WP_004189892.1	VVVATGYTDRIGSDKYNDRLSLRRAQAVKSYLVSK
reference_III_secretion_system_protein_PrgH/EprH_[WP_004537326.1]_(reference_sequence)	WP_038714058.1	42.308	26	15	0	96	121	58	83	2.9	23.1	428	181	6	50	WP_038714058.1	AQGPLWSDYLTADGRATSSGAVRVVC
YscJ/HrcJ_family_reference_III_secretion_apparatus_lipoprotein_[WP_004530593.1]_(reference_sequence)	WP_004532251.1	65	20	7	0	214	233	309	328	3.3	22.7	315	540	6	75	WP_004532251.1	LAAIPVSFAAAAALGIVLER
Oxygen-regulated_invasion_protein_OrgA_[YP_001076128.1]_(reference_sequence)	WP_162492307.1	63.636	11	4	0	63	73	119	129	5.6	20.8	200	200	6	63.64	WP_162492307.1	APSAQPCTDAW
hypothetical_protein_[WP_004536934.1]_(reference_sequence)	WP_004185598.1	44.828	29	16	0	99	127	185	213	3.3	23.1	514	240	6	55.17	WP_004185598.1	HQVKRMVAAASNRVEALHRSRIGGFALPE
hypothetical_protein_[WP_004200971.1]_(reference_sequence)	ABA48964.1	35	40	21	1	397	431	99	138	4.8	23.1	580	473	6	50	ABA48964.1	FAAGCLCTAGLASAQVKIGVTVSATGAAASLGIPEKNTVA
Rhs_element_Vgr_protein_[WP_004533112.1]_(reference_sequence)	ABN94719.1	26.23	61	43	1	5	63	338	398	8	23.1	1007	406	6	47.54	ABN94719.1	PKVNAAITNEVFYPSANRAARQFVVPAVAQDPTVYPPEDVLKKMTLMRPMPADILRLENRL
hypothetical_protein_[WP_004528796.1]_(reference_sequence)	WP_080300428.1	32.727	55	34	2	421	472	37	91	5.9	23.5	880	521	6	50.91	WP_080300428.1	AGPAPTPHTQQAYDPESHFTMRWTRADMRQLVKQSHTAGADKNSLPPALTMPDIA
hypothetical_protein_[WP_004528796.1]_(reference_sequence)	AFR16106.1	22	50	39	0	416	465	99	148	6.5	23.1	880	202	6	48	AFR16106.1	SGAVPMPDACPNADTLPRDANGAMVRQAQVRLAPAVDSKGVANVQLSFQA
Burkholderia_classical_autotransporter_A_BcaA_[YP_110970.1]_(reference_sequence)	KGU91512.1	29.688	64	31	2	621	684	214	263	4.3	24.3	1131	293	6	42.19	KGU91512.1	DHFHVTFQGIVDDLGVGIGPVVTLSRDL------ANGKIVAPFS--------DIRIAPHNYYAV
anthranilate_synthase_component_I_[YP_001067814.1]_(reference_sequence)	WP_004532251.1	44	25	14	0	325	349	199	223	2.2	23.9	522	540	5	52	WP_004532251.1	DMIEQLRPLVAKRPDGGDAEPDARV
reference_III_secretion_system_protein_HrcU_[WP_004524341.1]_(reference_sequence)	WP_041189005.1	58.824	17	7	0	179	195	9	25	5.2	21.9	352	253	5	70.59	WP_041189005.1	RLFRPLLAVVLMSAAGL
reference_III_secretion_system_export_apparatus_protein_BsaZ_(T3SS-3)_[YP_111540.1]_(reference_sequence)	WP_076848120.1	41.667	24	11	1	294	314	806	829	1.2	24.6	411	919	5	62.5	WP_076848120.1	EFCGLFRTPTLRNVALKKTFFHNG
reference_III_secretion_system_export_apparatus_protein_BsaZ_(T3SS-3)_[YP_111540.1]_(reference_sequence)	WP_045889382.1	45	20	11	0	314	333	205	224	4.8	22.3	411	371	5	65	WP_045889382.1	SGHRYYPVDHDDLEGSLALL
phospholipase_C_precursor_[YP_110092.1]_(reference_sequence)	WP_024428546.1	39.024	41	24	1	80	119	322	362	0.29	27.3	736	372	5	53.66	WP_024428546.1	LPGYSGMWEPKNATELFHLAARLDGRYAGIAQQLSPMPPAW
phospholipase_C_precursor_[YP_110092.1]_(reference_sequence)	WP_076889967.1	34.286	35	23	0	249	283	266	300	4.8	23.5	736	432	5	54.29	WP_076889967.1	GFREFKRALVKAAAVFRGSIVVVHPSGEPLADGFR
cell_surface_protein_[YP_112055.1]_(reference_sequence)	WP_038774138.1	25.503	149	92	4	2685	2827	31	166	1.6	26.9	3103	491	5	41.61	WP_038774138.1	NATQAAAPTLARQLAEYAAGLRYEDLDSATIDIVKSHLIDALGCALAALDEPPVRIARDAARSA------------GGGGPSTIIGTAERTSPDLATFATGTALRYF-DFNDAYAGREIGHPSDNIAACVAVAEAQHASGRELILSIAL
cell_surface_protein_[YP_112055.1]_(reference_sequence)	WP_011204795.1	24.832	149	89	5	257	396	46	180	3.4	26.2	3103	427	5	36.24	WP_011204795.1	LANAERFDYGDSGLPPVAANLNETIIRIPVDAAGAITLEAT--VYKPDGPGPFPLVVFNHGKNPGDLRAQPRSRPLSFAREFVRRGYAVVAPNRE-----GFAGSGGTY------IQEGCDVERNGVAQA-RDVAATIGYMSKLSYVDA
ABC_transporter_membrane_protein_[YP_107666.1]_(reference_sequence)	WP_004527508.1	46.875	32	10	2	349	379	4	29	3.2	23.5	585	466	5	56.25	WP_004527508.1	TIIGTGYV------GLVTGACLAEIGHDVFCL
hypothetical_protein_[YP_107884.1]_(reference_sequence)	EEH28759.1	33.333	36	19	1	8	38	170	205	0.84	25.4	580	475	5	52.78	EEH28759.1	PQGGWPLMAWAHGTVGSADICAPSYAGHSERDVRYL
oxidoreductase_[YP_107263.1]_(reference_sequence)	WP_024428767.1	25	64	46	1	630	691	38	101	4.1	24.3	1359	258	5	53.12	WP_024428767.1	STAPSGEIVGFDVDLAKEVCKRINAKCTWTPQDLDGIIPALKAKKFDVIVSSLTVTDKRREQID
oxidoreductase_[YP_107263.1]_(reference_sequence)	WP_004533895.1	28.788	66	43	2	763	825	161	225	7.5	23.9	1359	428	5	50	WP_004533895.1	NVPFELLSSDELKKAEPALAAVSHKLTGGLRLPGDETGDCQLFTTRLAALAEQLGVKFR-FNTRID
3-dehydroquinate_synthase_[YP_109761.1]_(reference_sequence)	WP_080248725.1	55.556	18	8	0	155	172	531	548	4.8	22.3	359	922	5	72.22	WP_080248725.1	GDVYDPQAVSADLLSLTT
phosphoribosylglycinamide_formyltransferase_[YP_107535.1]_(reference_sequence)	KIX45952.1	58.333	12	5	0	205	216	148	159	8	20.4	220	189	5	75	KIX45952.1	RWLFANEIRTES
acetolactate_synthase_3_catalytic_subunit_[YP_107818.1]_(reference_sequence)	WP_004521540.1	37.209	43	14	2	432	461	92	134	5	22.7	587	149	5	46.51	WP_004521540.1	SNGGLVTFGGGLPLVDAHGRCVGAVGVSGGTVDDDAAIAQVCV
acetolactate_synthase_3_catalytic_subunit_[YP_107818.1]_(reference_sequence)	WP_009981055.1	33.333	27	18	0	425	451	84	110	8.2	22.3	587	398	5	55.56	WP_009981055.1	SKAREWMDRGGLDLLVGGTNSATALSM
phosphoserine_aminotransferase_[YP_109115.1]_(reference_sequence)	EDO83218.1	47.368	19	10	0	339	357	83	101	2.2	23.5	360	335	5	68.42	EDO83218.1	AAPVAGLRALCRAMRDARR
Burkholderia_oligomeric_coiled-coil_adhesin_A_BoaA_[YP_001075125.1]_(reference_sequence)	EDO95399.1	27.711	83	58	1	1325	1407	93	173	5.5	24.6	1669	452	5	42.17	EDO95399.1	AGEIRAVSREHSN--DRNRMKKVVGAMLLLAAGHAVSAELHIGSWPDYLPDTLIKKFQAETGVKTTLDTYASDAALTQKLQSG
Burkholderia_oligomeric_coiled-coil_adhesin_A_BoaA_[YP_001062165.1]_(reference_sequence)	EDO95399.1	27.586	87	61	1	1357	1443	89	173	1.4	26.6	1705	452	5	43.68	EDO95399.1	TDCHAGEIRAVSREHSN--DRNRMKKVVGAMLLLAAGHAVSAELHIGSWPDYLPDTLIKKFQAETGVKTTLDTYASDAALTQKLQSG
reference_IV_fimbrial_biogenesis_proteinPilB_[YP_334897.1]_(reference_sequence)	ABN94432.1	48.148	27	9	1	342	363	95	121	2.4	23.5	419	322	5	59.26	ABN94432.1	ANGCTVRELQAWNRMGRRTRIGIGQVL
reference_IV_fimbrial_biogenesis_proteinPilB_[YP_334897.1]_(reference_sequence)	WP_004194773.1	42.857	21	12	0	330	350	27	47	2.6	22.7	419	122	5	61.9	WP_004194773.1	AANVAKGKELVESHNCAACHG
peptidase_A24_N-_domain-containing_protein_[YP_334899.1]_(reference_sequence)	WP_076852667.1	64.706	17	6	0	65	81	210	226	6.4	21.9	351	339	5	70.59	WP_076852667.1	GPLAPPAATPTGRAIAF
peptidase_A24_N-_domain-containing_protein_[YP_334899.1]_(reference_sequence)	WP_038774138.1	56.25	16	7	0	30	45	24	39	8.4	21.6	351	491	5	68.75	WP_038774138.1	RGMRAQPNATQAAAPT
putative_reference_IV_pilus_biogenesis_protein_[WP_004187526.1]_(reference_sequence)	WP_009981055.1	39.13	23	14	0	269	291	123	145	0.63	25.4	432	398	5	52.17	WP_009981055.1	NIGAGADTLTNEQCTPYTVHYAY
putative_reference_IV_pilus_biogenesis_protein_[WP_004187526.1]_(reference_sequence)	WP_004525656.1	52.381	21	10	0	398	418	49	69	3.7	23.1	432	425	5	57.14	WP_004525656.1	APPPLYRAPDVAGRTVRQIVY
putative_reference_IV_pilus_biogenesis_protein_[WP_004187526.1]_(reference_sequence)	WP_024428782.1	60	20	7	1	339	358	222	240	5.8	22.3	432	1131	5	65	WP_024428782.1	VRTAT-GRGTWLDAAAKVSR
hypothetical_protein_[YP_335816.1]_(reference_sequence)	EDO89205.1	37.778	45	22	3	314	354	150	192	2.5	24.6	888	473	5	57.78	EDO89205.1	LLGVCGVRA-VEEDRRRDSGEQNR-IRRANEWRPAIESSLRSFGP
sulfatase_[WP_004535400.1]_(reference_sequence)	WP_038707916.1	33.333	33	16	1	322	348	419	451	2.2	23.9	510	676	5	51.52	WP_038707916.1	DSKFPIDQFANSSRTGRELPVKIYSNAPKAGTY
capsular_polysaccharide_biosynthesis_protein_[YP_109394.1]_(reference_sequence)	VBI96880.1	50	16	8	0	107	122	218	233	2.6	22.7	312	255	5	75	VBI96880.1	ISSPYEPPRHPDVYVN
capsular_polysaccharide_biosynthesis_protein_[YP_109394.1]_(reference_sequence)	WP_004522915.1	56.25	16	7	0	51	66	192	207	3	22.7	312	500	5	68.75	WP_004522915.1	SHLASTIPESVYFVYQ
glycoside_hydrolase_family_protein_[WP_004527665.1]_(reference_sequence)	KGV04506.1	30	30	21	0	107	136	195	224	6.8	22.3	598	290	5	46.67	KGV04506.1	LVGDALGAAQRAQLNAWMLGNKTGDARIRA
glycoside_hydrolase_family_protein_[WP_004527665.1]_(reference_sequence)	WP_004553586.1	39.286	28	16	1	492	519	411	437	7.1	22.7	598	582	5	57.14	WP_004553586.1	PHV-LAIGGTTLYTTSSGAFSNETVWNE
protein_WcbF_[YP_334668.1]_(reference_sequence)	WP_057050932.1	38.462	26	16	0	402	427	500	525	8.9	21.9	498	538	5	57.69	WP_057050932.1	PPTLGRDTRAVLDALGIDAATQARLA
lipopolysaccharide_ABC_transporter_ATP-binding_protein_[YP_001067374.1]_(reference_sequence)	WP_004533895.1	31.818	22	15	0	397	418	266	287	2	23.9	465	428	5	68.18	WP_004533895.1	KIPVYPLKGYSITAPIVDAAKA
capsule_polysaccharide_exporter_[WP_004196469.1]_(reference_sequence)	WP_004196853.1	39.286	28	14	1	247	274	176	200	1.7	24.3	515	266	5	53.57	WP_004196853.1	GSRGADVASRVPGV---EKVVKVFQYIK
capsule_polysaccharide_exporter_[WP_004196469.1]_(reference_sequence)	KGV04506.1	25.926	27	20	0	55	81	208	234	7.7	21.9	515	290	5	55.56	KGV04506.1	LNAWMLGNKTGDARIRAGVPADWRVAD
protein_WcbA_[YP_334674.1]_(reference_sequence)	WP_023360415.1	41.935	31	18	0	486	516	179	209	5.4	23.1	671	342	5	51.61	WP_023360415.1	RLGGNGFLLPAGPLREPLSRRRDATLVNDPY
flagellar_hook-length_control_protein_[YP_331826.1]_(reference_sequence)	ONC96520.1	44.186	43	18	1	420	456	428	470	0.74	25.8	677	504	5	48.84	ONC96520.1	PSGRDALGWSLPDALAPLGGKARAFDDLHALVKAVTASARPGD
flagellar_hook-length_control_protein_[YP_331826.1]_(reference_sequence)	WP_004537213.1	45	40	18	2	145	180	289	328	8.7	22.3	677	415	5	55	WP_004537213.1	PRVSVTDLHRKIVYAPLGARLRIAGMVEIAGLRSSGAARR
flagellar_motor_switch_protein_G_[WP_004197167.1]_(reference_sequence)	ABA52048.1	56.25	16	7	0	178	193	191	206	8.9	21.2	331	408	5	62.5	ABA52048.1	TALAYDADKLKRAPAG
flagellar_basal_body_P-ring_biosynthesis_protein_FlgA_[WP_011850938.1]_(reference_sequence)	WP_004528537.1	48	25	13	0	481	505	129	153	1.9	24.3	509	333	5	60	WP_004528537.1	PGQRVRVRDLMRGLIVASANDAALV
flagellar_hook_protein_FlgE_[WP_004197255.1]_(reference_sequence)	ABN86005.1	50	22	11	0	266	287	297	318	1.1	24.6	413	328	5	63.64	ABN86005.1	ANPQSLDKWLAGVTTFDGKPGL
flagellar_hook_protein_FlgE_[WP_004197255.1]_(reference_sequence)	ABN92885.1	47.619	21	11	0	267	287	307	327	2.4	23.5	413	336	5	57.14	ABN92885.1	NPQVLDAWLAGVKTYDGKDGL
flagellar_basal_body_rod_protein_FlgF_[WP_004525901.1]_(reference_sequence)	ABA52048.1	66.667	12	4	0	63	74	338	349	7.7	21.2	253	408	5	75	ABA52048.1	YTLSSKPQQDYA
flagellar_hook-associated_protein_FlgK_[YP_001057329.1]_(reference_sequence)	WP_076902853.1	35.897	39	23	1	457	495	118	154	4.8	23.1	714	169	5	51.28	WP_076902853.1	PASGMKLVVIPTKGML--FSDKDDSRLADECQTPEMAAG
flagellar_protein_[WP_004198637.1]_(reference_sequence)	WP_038730428.1	69.231	13	4	0	97	109	539	551	1.6	23.5	270	567	5	92.31	WP_038730428.1	LGYSSAQLNAIGD
methyl-accepting_chemotaxis_protein_[WP_004535496.1]_(reference_sequence)	WP_004530759.1	35.135	37	22	1	113	149	307	341	3.9	23.5	673	557	5	54.05	WP_004530759.1	DDGAFDDVSNRNLTFS--GVRIERQRVGPGDLSAYYS
methyl-accepting_chemotaxis_protein_[WP_004535496.1]_(reference_sequence)	WP_004538839.1	37.143	35	20	1	257	289	458	492	7.8	22.7	673	670	5	54.29	WP_004538839.1	RLPTAIGSQACAANEGADALPTPGVLLDIDSGNID
ATP-dependent_transcription_regulator_LuxR_[YP_001066980.1]_(reference_sequence)	WP_024428782.1	53.846	13	6	0	73	85	749	761	6.9	21.2	241	1131	5	92.31	WP_024428782.1	SGYLFVNPVLAYG
BipB_protein_[WP_004537550.1]_(reference_sequence)	AHK68005.1	41.379	29	17	0	345	373	614	642	3.2	23.9	620	772	5	58.62	AHK68005.1	ILGWLLGALGMTNVAWLADPRLALAAVAL
BipB_protein_[WP_004537550.1]_(reference_sequence)	WP_004529364.1	38.889	36	20	1	211	244	472	507	4.5	23.5	620	554	5	61.11	WP_004529364.1	SQNTVGYCNPKVDSLVAEANQKLDDGARAALLTQAH
BipB_protein_[WP_004537550.1]_(reference_sequence)	WP_080248725.1	38.71	31	19	0	21	51	714	744	7.5	22.7	620	922	5	58.06	WP_080248725.1	LPDDAPSPGTLFPSAYGHQISARARLVIDQL
reference_III_secretion_protein_SpaR/YscT/HrcT_[YP_335734.1]_(reference_sequence)	WP_004193933.1	61.538	13	5	0	94	106	85	97	2.5	22.7	251	492	5	84.62	WP_004193933.1	SASGDVIDNSRGA
reference_III_secretion_system_protein_[YP_335744.1]_(reference_sequence)	AHK68005.1	34.694	49	26	1	562	610	276	318	3.8	24.3	993	772	5	46.94	AHK68005.1	SKSSVAGKVGYARPPAPLPSAAYGHGLA------ISSVGAKDDCTRQAA
regulator_of_reference_III_secretion_system_effector_proteins_BsaN_(T3SS-3)_[YP_111552.1]_(reference_sequence)	WP_038708181.1	66.667	12	4	0	68	79	552	563	9.3	20.8	252	645	5	83.33	WP_038708181.1	AARTGAYRFSDV
YscJ/HrcJ_family_reference_III_secretion_apparatus_lipoprotein_[WP_004530593.1]_(reference_sequence)	WP_009981055.1	60	15	6	0	147	161	247	261	5.5	21.9	315	398	5	80	WP_009981055.1	MKLAALLMFINDVHA
Oxygen-regulated_invasion_protein_OrgB_[WP_004528829.1]_(reference_sequence)	WP_004189909.1	53.846	13	6	0	212	224	90	102	7	21.2	264	252	5	61.54	WP_004189909.1	AKTVGKDGPHPLE
Oxygen-regulated_invasion_protein_OrgB_[WP_004528829.1]_(reference_sequence)	KGU91512.1	64.286	14	5	0	193	206	8	21	8.7	20.8	264	293	5	71.43	KGU91512.1	LVACRAGSFTAAAD
hypothetical_protein_[YP_335692.1]_(reference_sequence)	WP_004535631.1	31.579	38	26	0	178	215	243	280	7.7	22.7	760	528	5	52.63	WP_004535631.1	PSVRAQKVKAGECQIALSPKPQDVAAAKADRALRVVET
hypothetical_protein_[WP_004200971.1]_(reference_sequence)	WP_004530215.1	35.714	28	18	0	301	328	63	90	6.2	21.9	580	113	5	53.57	WP_004530215.1	FANKAKPQQPAHAVADTRSDAKAGSSGN
hypothetical_protein_[WP_004200971.1]_(reference_sequence)	AHK68005.1	35.484	31	20	0	244	274	601	631	6.9	22.7	580	772	5	45.16	AHK68005.1	AFIWKFMYAPLTGILGWLLGALGMTNVAWLA
hypothetical_protein_[YP_001076063.1]_(reference_sequence)	WP_011205373.1	47.368	19	10	0	115	133	195	213	6.9	21.6	348	282	5	63.16	WP_011205373.1	RAWLDVAWRELWPSVMAAW
ATP-dependent_Clp_protease_ATP-binding_subunit_ClpB_[WP_004528794.1]_(reference_sequence)	WP_004189053.1	31.667	60	36	2	142	196	96	155	0.97	25.4	1042	157	5	48.33	WP_004189053.1	KDALMSKLGAGVTSDSTYASGASGILDAGNGRTLDLSGGQSFKQQLTKQVCDKVLSQAKA
Rhs_element_Vgr_protein_[WP_004533112.1]_(reference_sequence)	WP_004546221.1	28.846	52	31	1	10	61	104	149	7.9	23.1	1007	539	5	46.15	WP_004546221.1	PVARALLPGAAPTTLWQFGADTQGPAVGPLIDVREGDAV------EIRFVNR
hypothetical_protein_[YP_335704.1]_(reference_sequence)	WP_122830792.1	30.435	46	32	0	813	858	121	166	3.7	23.5	866	182	5	43.48	WP_122830792.1	PDAKIIREYDAKLPAISKANRVSYVISPDGKVLYEYTSLSPDKHVE
hypothetical_protein_[YP_335704.1]_(reference_sequence)	WP_004533337.1	35.556	45	29	0	80	124	17	61	5.8	23.1	866	282	5	51.11	WP_004533337.1	QLQTVIGAMQGVAAARAHEAQQRLPGIRASAATVGAAIGDALSAG
hypothetical_protein_[WP_004184888.1]_(reference_sequence)	WP_060547731.1	58.333	12	5	0	154	165	58	69	8.8	20	221	123	5	75	WP_060547731.1	PCAANWPPYKAS
trimeric_autotransporter_adhesin_BpaC_[YP_108245.1]_(reference_sequence)	AFR16106.1	33.929	56	29	2	1046	1100	112	160	4.6	23.9	1124	202	5	46.43	AFR16106.1	DTLPRDANGAMVRQAQVRLAPAVD-------SKGVANVQLSFQASAPSGTKKVTVN
Burkholderia_classical_autotransporter_A_BcaA_[YP_110970.1]_(reference_sequence)	AFR20596.1	28.571	56	40	0	308	363	447	502	0.006	33.5	1131	531	5	58.93	AFR20596.1	STLNAGKTSPGADSYASYSGTSMATPHVAGTVALMLAVNSTLSPSQILQRLQSSAR
Burkholderia_classical_autotransporter_A_BcaA_[YP_110970.1]_(reference_sequence)	WP_024428496.1	31.148	61	33	2	785	845	35	86	0.12	28.1	1131	123	5	47.54	WP_024428496.1	QRGCGDVRDYGDDARSVYSAVF--------DAWVAKCHGKLTDARFCAFENELAQ-RHAAL
anthranilate_synthase_component_I_[YP_001067814.1]_(reference_sequence)	WP_024428916.1	50	20	10	0	75	94	6	25	8.8	21.9	522	351	4	60	WP_024428916.1	LPVVVAGSRFGQFYAAGLAA
reference_III_secretion_system_export_apparatus_protein_BsaZ_(T3SS-3)_[YP_111540.1]_(reference_sequence)	WP_122827599.1	52.941	17	8	0	107	123	56	72	7.8	21.2	411	122	4	64.71	WP_122827599.1	ESVVFELTAQDTVMGFS
phospholipase_C_precursor_[YP_110092.1]_(reference_sequence)	WP_151271354.1	46.154	26	14	0	16	41	220	245	6.4	22.7	736	274	4	57.69	WP_151271354.1	LAATADAHASLDVRRALPLPANLRAA
phospholipase_C_precursor_[YP_110092.1]_(reference_sequence)	WP_057050932.1	32.143	28	19	0	607	634	460	487	7.3	22.7	736	538	4	46.43	WP_057050932.1	DALACDPHTLHRGLVVEMGRYRGAASPI
hypothetical_protein_[YP_107884.1]_(reference_sequence)	WP_053293009.1	47.826	23	12	0	307	329	377	399	2.1	24.3	580	839	4	65.22	WP_053293009.1	FDYPSNDPRFAESLKREAEQFLG
hypothetical_protein_[YP_107884.1]_(reference_sequence)	WP_057050932.1	47.619	21	11	0	522	542	439	459	8.6	22.3	580	538	4	61.9	WP_057050932.1	GETLARELMAEGVPCGPVRTI
hypothetical_protein_[YP_109420.1]_(reference_sequence)	WP_004529401.1	43.333	30	17	0	456	485	178	207	2.2	24.3	672	248	4	56.67	WP_004529401.1	FNTLLFPLAVVARTIDRLLHRARSSGDALG
hypothetical_protein_[YP_109420.1]_(reference_sequence)	WP_004190112.1	41.667	24	14	0	525	548	21	44	4.6	23.1	672	212	4	62.5	WP_004190112.1	ASPSAPVAGKDFEVMKSPQPVSAP
oxidoreductase_[YP_107263.1]_(reference_sequence)	WP_004193933.1	31.373	51	35	0	964	1014	43	93	0.16	29.3	1359	492	4	47.06	WP_004193933.1	QTWGADTVNGGNLTGYFYWPATQPTTPNGKRALVLVLHGCLQSASGDVIDN
oxidoreductase_[YP_107263.1]_(reference_sequence)	AFR15554.1	30.909	55	38	0	687	741	69	123	0.75	26.6	1359	173	4	40	AFR15554.1	STQVTCSPDVTSIQVTIDGGQNASKGATVGTGTRALANGASFVPYEVYADAGHSQ
capsular_polysaccharide_biosynthesis/export_protein_[YP_109402.1]_(reference_sequence)	ACQ98979.1	52.941	17	8	0	113	129	507	523	8.7	21.6	387	628	4	64.71	ACQ98979.1	ASAKARALPDVAFDADG
MviN-like_protein_[YP_107497.1]_(reference_sequence)	WP_004526830.1	43.478	23	13	0	456	478	60	82	1.2	25	516	510	4	69.57	WP_004526830.1	SGVAATNVRWVRIHLDWSAIQPA
flagellin_[YP_109915.1]_(reference_sequence)	ABA51731.1	53.333	15	7	0	347	361	298	312	6.1	21.9	388	379	4	73.33	ABA51731.1	VARADFASQCANLAR
flagellin_[YP_109915.1]_(reference_sequence)	WP_038708181.1	57.143	14	6	0	368	381	396	409	8.1	21.9	388	645	4	78.57	WP_038708181.1	AGVRILAQDMTLPQ
phospholipase_[YP_108475.1]_(reference_sequence)	WP_076903047.1	55.556	18	8	0	429	446	150	167	4.3	22.7	506	252	4	61.11	WP_076903047.1	PNVGMPHVLWQLQGERIA
Burkholderia_oligomeric_coiled-coil_adhesin_A_BoaA_[YP_001075125.1]_(reference_sequence)	WP_004531547.1	36.765	68	41	2	1145	1211	98	164	8.9	23.9	1669	315	4	50	WP_004531547.1	ADPKAIEPAVRKAQAAGIAVI-AVDVAASGADATVQTNNVKAGELACDYLAKKLNGKGNVIIENGPQV
Burkholderia_oligomeric_coiled-coil_adhesin_A_BoaA_[YP_001062165.1]_(reference_sequence)	WP_004531547.1	36.765	68	41	2	1181	1247	98	164	9.5	23.5	1705	315	4	50	WP_004531547.1	ADPKAIEPAVRKAQAAGIAVI-AVDVAASGADATVQTNNVKAGELACDYLAKKLNGKGNVIIENGPQV
putative_reference_IV_pilus_protein_[WP_004537125.1]_(reference_sequence)	AFR20596.1	45.833	24	13	0	140	163	392	415	6.9	22.7	560	531	4	62.5	AFR20596.1	VVVAAGNNGGSVSTTQPANCRGVI
putative_reference_IV_pilus_biogenesis_protein_[WP_004187526.1]_(reference_sequence)	WP_004189909.1	57.895	19	8	0	358	376	23	41	5.1	22.3	432	252	4	68.42	WP_004189909.1	RLLTEAGGKVVLADLNQQA
putative_reference_IV_pilus_biogenesis_protein_[WP_004187526.1]_(reference_sequence)	WP_080248725.1	38.889	18	11	0	144	161	442	459	8	21.9	432	922	4	72.22	WP_080248725.1	NDILLQPDLGKQTFTDFQ
hypothetical_protein_[YP_335816.1]_(reference_sequence)	VBI96880.1	39.394	33	20	0	275	307	187	219	5.4	23.5	888	255	4	48.48	VBI96880.1	YCDCDPRICEIRDVKGLYRRARAGLISEFTGIS
reference_I_polyketide_synthase_WcbR_[WP_004535489.1]_(reference_sequence)	WP_004529401.1	25.962	104	66	2	1405	1506	40	134	4.7	25	2546	248	4	43.27	WP_004529401.1	RILEIGSGTGGNLGMLEAFGAVSALEMDDTARAIANRRTGWRFDIRAGRCPDDVPFGDQ---------RFDLICFFDCLEHIEDDAAALRRISDYLAPGGAIVV
reference_I_polyketide_synthase_WcbR_[WP_004535489.1]_(reference_sequence)	WP_004535146.1	22.523	111	74	2	192	300	340	440	9.6	24.3	2546	719	4	42.34	WP_004535146.1	GAIDRATGAGGTLMGSAYQFSSYSRSVDANVQGPVRAFGLTHE----------LLFGATYASSSSGQLTAPLLAGAGTPVNVYRWNPDGVPEPGVGPYRQDMQNDISQKGV
sulfatase_[WP_004535400.1]_(reference_sequence)	WP_065793661.1	54.545	22	6	1	414	431	311	332	6.9	22.3	510	553	4	63.64	WP_065793661.1	EVANAIAYVDGALGRIVAELRQ
glycoside_hydrolase_family_protein_[WP_004527665.1]_(reference_sequence)	VBI96880.1	38.462	26	16	0	225	250	230	255	6.5	22.7	598	255	4	53.85	VBI96880.1	VYVNTGKESLDACVDRIVRRVLHSLR
glycoside_hydrolase_family_protein_[WP_004527665.1]_(reference_sequence)	ABA50268.1	32	25	17	0	1	25	562	586	8.4	22.3	598	800	4	56	ABA50268.1	LTASFAGDYPPSCGPTTTNLAVLNH
lipopolysaccharide_ABC_transporter_ATP-binding_protein_[YP_001067374.1]_(reference_sequence)	WP_004537213.1	44.444	18	10	0	393	410	264	281	0.63	25.4	465	415	4	72.22	WP_004537213.1	RLGMRLPIYPLTGYSLTL
protein_WcbA_[YP_334674.1]_(reference_sequence)	WP_004524330.1	37.037	27	17	0	297	323	143	169	5.9	23.1	671	483	4	55.56	WP_004524330.1	ALYEMGRIDDAFDAIDSMEKIAEQQSD
mannose-1-phosphate_guanylyltransferase_[WP_004533609.1]_(reference_sequence)	ABN92885.1	58.824	17	7	0	268	284	57	73	0.75	25.4	475	336	4	82.35	ABN92885.1	ADIGWTDITSTTALASL
flagellar_biosynthesis_protein_FliP_[YP_001064317.1]_(reference_sequence)	WP_053293009.1	80	10	2	0	9	18	810	819	6.1	21.6	276	839	4	80	WP_053293009.1	PEADAAHCAP
flagellar_hook-length_control_protein_[YP_331826.1]_(reference_sequence)	WP_122651768.1	45.833	24	13	0	452	475	452	475	3.5	23.9	677	560	4	50	WP_122651768.1	SAPLDVYGENPATGLPQARVFTKP
flagellar_MS-ring_protein_[WP_004523066.1]_(reference_sequence)	ABA52198.1	45.833	24	12	1	575	598	363	385	4	23.5	598	922	4	75	ABA52198.1	ARTRGTQDRKVIAT-IKHYVGNEQ
flagellar_hook-associated_protein_FlgK_[YP_001057329.1]_(reference_sequence)	WP_004185598.1	34.483	29	19	0	289	317	134	162	6.4	22.7	714	240	4	51.72	WP_004185598.1	VATVRHPLDDAQLDALRAGVLLHGEPKPV
flagellar_hook-associated_protein_FlgK_[YP_001057329.1]_(reference_sequence)	WP_004531547.1	37.5	32	19	1	156	186	80	111	6.6	22.7	714	315	4	56.25	WP_004531547.1	TQIDNFISAHVDMILLNAADPKAIEPAVRKAQ
flagellar_protein_[WP_004198637.1]_(reference_sequence)	EEH25189.1	58.333	12	5	0	146	157	285	296	7.7	21.2	270	359	4	75	EEH25189.1	SPVSEAYGCMLR
flagellar_biosynthesis_protein_FlhA_[WP_004198639.1]_(reference_sequence)	WP_004532251.1	40	30	17	1	302	331	270	298	0.96	25.8	700	540	4	70	WP_004532251.1	LIGVI-NMAHGEFLMIGAYATYVVQTLVQR
flagellar_biosynthesis_protein_FlhA_[WP_004198639.1]_(reference_sequence)	ABN86005.1	44.828	29	16	0	441	469	293	321	1	25.4	700	328	4	51.72	ABN86005.1	EWLKANPQSLDKWLAGVTTFDGKPGLPAV
flagellar_biosynthesis_protein_FlhA_[WP_004198639.1]_(reference_sequence)	WP_057050932.1	40	30	18	0	509	538	213	242	3.9	23.9	700	538	4	63.33	WP_057050932.1	LSRDEGRAILWRLLEDADVLVENFKPGTLA
chemotaxis-specific_methylesterase_[YP_109897.1]_(reference_sequence)	WP_076848120.1	53.333	15	7	0	259	273	869	883	3.5	22.7	367	919	4	66.67	WP_076848120.1	YWKNLNDEPPFERKR
methyl-accepting_chemotaxis_protein_[WP_004535496.1]_(reference_sequence)	WP_004192320.1	33.333	27	18	0	8	34	37	63	0.71	25	673	123	4	55.56	WP_004192320.1	RANIVPIGFKIATQLPIIGGLGCYVLS
hypothetical_protein_[YP_335726.1]_(reference_sequence)	ABA51121.1	52.941	34	12	1	552	585	502	531	4	24.3	913	660	4	58.82	ABA51121.1	VDARAAQVAGAMR----ARIDAVRRTLASAAGGG
hypothetical_protein_[YP_335726.1]_(reference_sequence)	WP_004527508.1	30	40	28	0	791	830	420	459	6.5	23.5	913	466	4	50	WP_004527508.1	AHLKSVLKAPVIFDGRNLYEPDAMAELGIDYHAIGRPYVE
hypothetical_protein_[WP_011853455.1]_(reference_sequence)	WP_011205373.1	46.154	39	20	1	637	675	73	110	1.1	25.8	877	282	4	53.85	WP_011205373.1	AVGTG-TLSTCVGVPLALSFAEQPPARRRWLLALLGVPL
hypothetical_protein_[WP_011853455.1]_(reference_sequence)	WP_004538457.1	42.424	33	18	1	470	502	344	375	5.2	23.5	877	430	4	51.52	WP_004538457.1	TPAFPPLAGNQSIQMTSAVNPI-RMVLNGGYAP
IpaC/SipC_family_reference_III_secretion_target_protein_[YP_001076106.1]_(reference_sequence)	WP_004185598.1	73.333	15	4	0	377	391	191	205	3.2	23.1	421	240	4	80	WP_004185598.1	VAAASNRVEALHRSR
BipB_protein_[WP_004537550.1]_(reference_sequence)	WP_011203825.1	45.455	22	12	0	427	448	6	27	9.3	21.9	620	197	4	63.64	WP_011203825.1	RASLAAAVLGCIVLSAPRIAAA
reference_III_secretion_system_apparatus_protein_YscQ/HrcQ_[WP_004530590.1]_(reference_sequence)	WP_004538839.1	57.143	14	6	0	171	184	493	506	5.3	21.9	323	670	4	85.71	WP_004538839.1	AMLPALKPGDLLYI
reference_III_secretion_system_apparatus_protein_YscQ/HrcQ_[WP_004530590.1]_(reference_sequence)	EDO85817.1	66.667	12	4	0	161	172	95	106	9.4	21.2	323	252	4	83.33	EDO85817.1	FVVGRARLPLSL
HrcV_family_reference_III_secretion_protein_[WP_004188490.1]_(reference_sequence)	WP_024429081.1	44.828	29	14	1	232	260	364	390	6.9	22.7	690	627	4	65.52	WP_024429081.1	LFSMGIGL--GVPLLVIGIGAGTLLPRAG
reference_III_secretion_system_protein_[YP_335744.1]_(reference_sequence)	WP_038730428.1	34.043	47	21	2	824	860	401	447	5.2	23.9	993	567	4	48.94	WP_038730428.1	VVIHELGHGIHDWITNGGLSQVEGLSEGTGDYLAAAYSRDFNQWSPS
reference_III_secretion_system_protein_[YP_335744.1]_(reference_sequence)	WP_004189892.1	31.429	35	24	0	189	223	131	165	6.4	23.1	993	224	4	54.29	WP_004189892.1	VVVATGYTDRIGSDKYNDRLSLRRAQAVKSYLVSK
reference_III_secretion_system_protein_[YP_335744.1]_(reference_sequence)	WP_004524503.1	34.286	35	23	0	328	362	101	135	7.6	23.1	993	261	4	45.71	WP_004524503.1	AVGGISTTLERQKRVFFTQPYVSDGKTPIVRCADA
YscC/HrcC_family_reference_III_secretion_outer_membrane_protein_[WP_004530592.1]_(reference_sequence)	EDO83840.1	42.308	26	14	1	157	182	207	231	3.3	23.5	625	410	4	57.69	EDO83840.1	MRVFISKPS-YDPSRPLRWDDLQQIY
YscC/HrcC_family_reference_III_secretion_outer_membrane_protein_[WP_004530592.1]_(reference_sequence)	WP_038775093.1	39.286	28	17	0	9	36	141	168	8.5	22.3	625	367	4	53.57	WP_038775093.1	RYVAAVAPELVASVTTIATPHRGSPFAD
reference_III_secretion_system_protein_PrgH/EprH_[WP_004537326.1]_(reference_sequence)	WP_009918239.1	56.25	16	7	0	149	164	116	131	5.9	21.9	428	155	4	62.5	WP_009918239.1	PMPAADVARPASPGRP
reference_III_secretion_system_protein_PrgH/EprH_[WP_004537326.1]_(reference_sequence)	ABA51907.1	55.556	18	8	0	303	320	3	20	6.8	22.3	428	776	4	61.11	ABA51907.1	ARATTCCRHALPFARRVR
Oxygen-regulated_invasion_protein_OrgB_[WP_004528829.1]_(reference_sequence)	ONC96520.1	72.727	11	3	0	8	18	437	447	7.3	21.2	264	504	4	72.73	ONC96520.1	SLPDALAPLGG
hypothetical_protein_[WP_004536934.1]_(reference_sequence)	WP_009952932.1	47.826	23	12	0	243	265	55	77	3.2	23.1	514	209	4	65.22	WP_009952932.1	SLPLADMDIARLKRVFDTNVLGA
hypothetical_protein_[WP_004536934.1]_(reference_sequence)	EEH25224.1	45	20	11	0	15	34	582	601	9.9	21.9	514	899	4	60	EEH25224.1	TDRASFAPTAGPDTPQTLSV
hypothetical_protein_[WP_004200971.1]_(reference_sequence)	WP_024428578.1	44	25	11	1	443	467	116	137	6.6	22.3	580	172	4	56	WP_024428578.1	PLGVPWLWKRHS---LNWWNSGHCD
ATP-dependent_Clp_protease_ATP-binding_subunit_ClpB_[WP_004528794.1]_(reference_sequence)	WP_043299325.1	38.462	39	22	2	808	845	52	89	7.6	22.3	1042	114	4	58.97	WP_043299325.1	VTQNVLANGLAADVYVPGQQP-PNGAAAVVRPAFSGNAK
Rhs_element_Vgr_protein_[WP_004533112.1]_(reference_sequence)	WP_024428630.1	45.946	37	20	0	306	342	511	547	2	25	1007	610	4	51.35	WP_024428630.1	GVRFAAPLAAIGLRAGELSAEAQLRHDAFGDRTLVTA
hypothetical_protein_[WP_011857709.1]_(reference_sequence)	VCQ54129.1	36.842	57	30	2	692	748	70	120	3.5	25	1334	861	4	47.37	VCQ54129.1	RRVLAEIEEAEQELSRSAH-APSGRLRVSLPALSAPVLPVLADFMAA-----YPDIQ
Burkholderia_classical_autotransporter_A_BcaA_[YP_110970.1]_(reference_sequence)	WP_024428498.1	35	40	23	1	630	669	174	210	3.3	24.6	1131	586	4	52.5	WP_024428498.1	APGDITLGGALAIGAHGTA---LPAANETRPPGHTYGSLS
Burkholderia_classical_autotransporter_A_BcaA_[YP_110970.1]_(reference_sequence)	ABA50277.1	26.923	52	35	1	233	281	498	549	6.4	23.9	1131	642	4	44.23	ABA50277.1	DAAVRVLAQGMLDTGLVPKTRFASVDDVIAERAYTRFYMHRTGHWLGMDVHD
Burkholderia_classical_autotransporter_A_BcaA_[YP_110970.1]_(reference_sequence)	ABA48964.1	34	50	33	0	39	88	69	118	6.4	23.9	1131	473	4	38	ABA48964.1	RCAMSPCPLDRVSRSVWRHTMKMNRWIEVAFAAGCLCTAGLASAQVKIGV
BpaE_[YP_110917.1]_(reference_sequence)	VCG67913.1	28.125	32	23	0	738	769	173	204	8.7	22.7	771	269	4	56.25	VCG67913.1	CATLVKPGGWVFFSTLNRNLKSYLLAVIGAEY
anthranilate_synthase_component_I_[YP_001067814.1]_(reference_sequence)	ONC96520.1	55.556	18	8	0	95	112	239	256	4.3	23.1	522	504	3	72.22	ONC96520.1	HHLVRTVPGVGRLVTNGR
BopA_protein_[WP_011853452.1]_(reference_sequence)	AFR16694.1	72.222	18	4	1	14	30	411	428	7.3	22.3	512	432	3	77.78	AFR16694.1	GARMTVVGGDARATVVEA
reference_III_secretion_system_protein_HrcU_[WP_004524341.1]_(reference_sequence)	WP_004533895.1	88.889	9	1	0	11	19	320	328	7.3	21.6	352	428	3	100	WP_004533895.1	DKRLRDARR
reference_III_secretion_system_export_apparatus_protein_BsaZ_(T3SS-3)_[YP_111540.1]_(reference_sequence)	WP_043304483.1	57.143	14	5	1	335	348	97	109	6.6	21.6	411	161	3	85.71	WP_043304483.1	WLGDLQ-SRRGGPP
phospholipase_C_precursor_[YP_110092.1]_(reference_sequence)	EDO89205.1	45	20	11	0	478	497	183	202	3.2	23.9	736	473	3	60	EDO89205.1	IESSLRSFGPNDEPFPTLCG
cell_surface_protein_[YP_112055.1]_(reference_sequence)	KGV04506.1	28.916	83	55	1	2752	2834	139	217	7.7	24.6	3103	290	3	44.58	KGV04506.1	LIALLGGPQTVTAYARSIGDATFRLDRREPELNTALPGDERDTT----TPAAMAASVHRLLVGDALGAAQRAQLNAWMLGNKT
hypothetical_protein_[YP_109420.1]_(reference_sequence)	ABA50111.1	45	20	11	0	159	178	691	710	7.5	22.7	672	844	3	65	ABA50111.1	FDDFRPALDWFRKLKANQPI
MviN-like_protein_[YP_107497.1]_(reference_sequence)	ABA48964.1	44.444	18	10	0	467	484	64	81	8.8	21.9	516	473	3	61.11	ABA48964.1	ACRFDRCAMSPCPLDRVS
acetolactate_synthase_3_catalytic_subunit_[YP_107818.1]_(reference_sequence)	ABA50277.1	55.556	18	8	0	525	542	593	610	9	22.3	587	642	3	72.22	ABA50277.1	QAFWNIGIRIEDDAFVTP
acetolactate_synthase_3_catalytic_subunit_[YP_107818.1]_(reference_sequence)	WP_004532434.1	50	20	9	1	23	41	156	175	9.6	21.9	587	329	3	70	WP_004532434.1	GAGTLLHALAADDREFVGWG
phospholipase_[YP_108475.1]_(reference_sequence)	WP_076889967.1	68.75	16	4	1	314	329	402	416	4.8	22.7	506	432	3	81.25	WP_076889967.1	HEGSFDHRA-PSGATP
reference_IV_fimbrial_biogenesis_proteinPilB_[YP_334897.1]_(reference_sequence)	WP_029671417.1	42.857	14	8	0	345	358	399	412	8	21.9	419	487	3	71.43	WP_029671417.1	CLACHTLGHGAKLG
hypothetical_protein_[YP_335816.1]_(reference_sequence)	ABA53699.1	53.571	28	13	0	112	139	108	135	0.2	28.5	888	662	3	60.71	ABA53699.1	ARRDGRYARHAAPVSFCKSVRGERSRRR
capsule_polysaccharide_exporter_[WP_004196469.1]_(reference_sequence)	WP_024428446.1	52.941	17	8	0	258	274	109	125	5.7	22.7	515	898	3	64.71	WP_024428446.1	PLVVDRDGRLYLARYFE
protein_WcbA_[YP_334674.1]_(reference_sequence)	WP_024428446.1	40.909	22	13	0	302	323	652	673	8.4	22.7	671	898	3	59.09	WP_024428446.1	GAVQDALDALSTQDDAAARFSD
mannose-1-phosphate_guanylyltransferase_[WP_004533609.1]_(reference_sequence)	ABN86005.1	53.333	15	7	0	268	282	48	62	6.7	22.3	475	328	3	80	ABN86005.1	ADVGWTDIAATTGLA
flagellar_hook-length_control_protein_[YP_331826.1]_(reference_sequence)	WP_139910601.1	54.545	22	10	0	462	483	25	46	2.1	24.6	677	533	3	63.64	WP_139910601.1	PATTLERTVSHALPPDASTPLA
flagellar_hook-length_control_protein_[YP_331826.1]_(reference_sequence)	WP_004545891.1	50	22	11	0	364	385	188	209	9.8	22.3	677	371	3	50	WP_004545891.1	DAAKVPVVIFEGINAGDTDYSA
flagellar_MS-ring_protein_[WP_004523066.1]_(reference_sequence)	CFK48476.1	58.824	17	7	0	507	523	59	75	1.8	23.9	598	132	3	70.59	CFK48476.1	RKAVRRLHPPLAQPATA
flagellar_MS-ring_protein_[WP_004523066.1]_(reference_sequence)	WP_023360415.1	56.25	16	7	0	370	385	188	203	5.4	22.7	598	342	3	75	WP_023360415.1	PAGPLREPLSRRRDAT
flagellar_biosynthesis_protein_FlhA_[WP_004198639.1]_(reference_sequence)	ONC96520.1	47.826	23	12	0	597	619	246	268	2.5	24.3	700	504	3	56.52	ONC96520.1	PGVGRLVTNGRDDALERVLSRGC
flagellar_biosynthesis_protein_FlhA_[WP_004198639.1]_(reference_sequence)	WP_024428782.1	45	20	11	0	572	591	211	230	9	22.7	700	1131	3	60	WP_024428782.1	KLTDAYKLHEAVRTATGRGT
methyl-accepting_chemotaxis_protein_[WP_004535496.1]_(reference_sequence)	WP_004535373.1	58.333	24	9	1	151	173	56	79	1.1	25.4	673	441	3	70.83	WP_004535373.1	SDYKIVPVFKGTYDQALAAGIAAY
hypothetical_protein_[YP_335726.1]_(reference_sequence)	WP_080300428.1	48	25	13	0	632	656	418	442	8.6	23.1	913	521	3	56	WP_080300428.1	NGGSGLVLGNPTDFSAPAGAPYAQD
hypothetical_protein_[WP_011853455.1]_(reference_sequence)	WP_080300428.1	48	25	13	0	609	633	418	442	4.7	23.9	877	521	3	60	WP_080300428.1	NGGSGLVLGNPTDFSAPAGAPYAQD
BipB_protein_[WP_004537550.1]_(reference_sequence)	WP_053293009.1	45	20	11	0	258	277	471	490	6.5	22.7	620	839	3	55	WP_053293009.1	THYYGVGAYLRPPEDARRAG
HrcV_family_reference_III_secretion_protein_[WP_004188490.1]_(reference_sequence)	EBA51467.1	63.158	19	7	0	100	118	77	95	0.89	25.8	690	484	3	63.16	EBA51467.1	TTAGNFCGGDGLVVAFGVF
reference_III_secretion_system_protein_[YP_335744.1]_(reference_sequence)	EDO83840.1	42.308	26	14	1	152	177	207	231	4.2	23.9	993	410	3	57.69	EDO83840.1	MRVFISKPS-YDPSRPLRWDDLQQIY
YscC/HrcC_family_reference_III_secretion_outer_membrane_protein_[WP_004530592.1]_(reference_sequence)	WP_004548157.1	47.619	21	11	0	273	293	216	236	4.9	23.1	625	350	3	57.14	WP_004548157.1	GTGATPLPPLFGLSEPLPAPL
reference_III_secretion_system_protein_PrgH/EprH_[WP_004537326.1]_(reference_sequence)	WP_080248756.1	57.143	14	6	0	367	380	255	268	2.6	23.5	428	495	3	78.57	WP_080248756.1	AALENMYRSYGGNW
hypothetical_protein_[YP_335692.1]_(reference_sequence)	WP_038761248.1	37.5	24	15	0	144	167	70	93	8	21.6	760	94	3	50	WP_038761248.1	ERREWEEHHRHRGFCPPGHAKKGE
hypothetical_protein_[YP_001076063.1]_(reference_sequence)	WP_024428496.1	50	12	6	0	123	134	49	60	9.6	20.8	348	123	3	83.33	WP_024428496.1	RSVYSAVFDAWV
ATP-dependent_Clp_protease_ATP-binding_subunit_ClpB_[WP_004528794.1]_(reference_sequence)	ARK97515.1	40	35	18	2	246	278	339	372	7.5	23.5	1042	947	3	57.14	ARK97515.1	AEG-IPWSFTGTIGTGAYVAAGLLQSQNGVKGDFE
hypothetical_protein_[WP_004528796.1]_(reference_sequence)	WP_004532251.1	53.571	28	12	1	34	61	207	233	8.1	23.1	880	540	3	64.29	WP_004532251.1	LVAKRPDG-GDAEPDARVREAAQQGLGA
hypothetical_protein_[YP_335704.1]_(reference_sequence)	WP_004553586.1	43.478	23	12	1	490	511	37	59	7.4	23.1	866	582	3	60.87	WP_004553586.1	WVDTHTKAFLNHAQIETLARGAN
hypothetical_protein_[WP_011857709.1]_(reference_sequence)	WP_043294325.1	41.667	36	21	0	1079	1114	2	37	5	23.5	1334	115	3	47.22	WP_043294325.1	LKRTALFLALAGSIVAFSVAQANGDASLKPQQEIQL
hypothetical_protein_[WP_011857709.1]_(reference_sequence)	WP_122826861.1	32.5	40	27	0	653	692	13	52	6.9	23.5	1334	161	3	47.5	WP_122826861.1	AGAWSASAPARADCYDEAAKYQKVNPLVLRAIAWQESHNR
Burkholderia_classical_autotransporter_A_BcaA_[YP_110970.1]_(reference_sequence)	WP_038724299.1	27.778	36	26	0	336	371	262	297	6.6	23.5	1131	349	3	52.78	WP_038724299.1	SGAIKFAIDQQPYLQGYIPVAVLAIAKQNKTTDPAK
Burkholderia_classical_autotransporter_A_BcaA_[YP_110970.1]_(reference_sequence)	WP_155027764.1	42.105	38	21	1	796	832	216	253	8.6	23.1	1131	419	3	55.26	WP_155027764.1	DPDSADPTSVVLQAASKNPQAILLGLPKGLMVPILSAA
Burkholderia_classical_autotransporter_A_BcaA_[YP_110970.1]_(reference_sequence)	WP_004188402.1	40.625	32	12	1	448	479	547	571	9.9	23.1	1131	591	3	50	WP_004188402.1	DYEHRDDENWLRHTLW-------YSEGDRLDY
BpaE_[YP_110917.1]_(reference_sequence)	ARK97515.1	50	26	11	1	200	225	646	669	8.2	22.7	771	947	3	61.54	ARK97515.1	VVVAGGADKSAQ--IAIGDDSQYDNS
cell_surface_protein_[YP_112055.1]_(reference_sequence)	AFR20596.1	44.643	56	26	1	2968	3023	285	335	0.21	30	3103	531	2	48.21	AFR20596.1	YGCGASDSSWHGTHVAGTIGA-----VTNNGVGVAGISWVGKVLPVRVLGKCGGML
cell_surface_protein_[YP_112055.1]_(reference_sequence)	EQA87624.1	34.694	49	29	1	2235	2283	47	92	2.4	26.2	3103	251	2	53.06	EQA87624.1	NAVCNAAKLTCKWVE---TSFDGLIPALQGRKFDAINSAMNATDQRRQA
cell_surface_protein_[YP_112055.1]_(reference_sequence)	WP_004553586.1	35.294	68	35	3	1081	1141	292	357	9	24.6	3103	582	2	47.06	WP_004553586.1	GQGEWDLDSQSIVGAAGGQL--GQLIFYMADLDASGNTGLTQAFNQAVSDNAAKVINVSLGWCETDAN
oxidoreductase_[YP_107263.1]_(reference_sequence)	WP_076848120.1	39.286	28	17	0	736	763	64	91	5.7	24.3	1359	919	2	53.57	WP_076848120.1	QENHRNYVRGRFYDNFKMFFGDGLLTTD
oxidoreductase_[YP_107263.1]_(reference_sequence)	WP_004535146.1	37.037	27	17	0	513	539	139	165	7.4	23.9	1359	719	2	62.96	WP_004535146.1	VVLGDMASAPQDMSAYERAEILRGANG
Burkholderia_oligomeric_coiled-coil_adhesin_A_BoaA_[YP_001075125.1]_(reference_sequence)	KGD30356.1	44.444	27	15	0	53	79	26	52	9.5	23.1	1669	147	2	66.67	KGD30356.1	RSRGAGRHLFAALAVALIGLPHAHAEI
reference_I_polyketide_synthase_WcbR_[WP_004535489.1]_(reference_sequence)	WP_004533800.1	38.983	59	33	3	2142	2199	17	73	1.8	26.6	2546	256	2	55.93	WP_004533800.1	LVTGGAAGIGHACARLLAQRGA-SVALVDRHPETAGIAATLEGGAARHS-GMSLDLRDC
sulfatase_[WP_004535400.1]_(reference_sequence)	WP_080300428.1	66.667	12	4	0	79	90	273	284	5.4	22.7	510	521	2	83.33	WP_080300428.1	YYSFRDPFVFTD
flagellar_hook-associated_protein_FlgK_[YP_001057329.1]_(reference_sequence)	WP_004193933.1	64.286	14	5	0	544	557	347	360	7.7	22.7	714	492	2	85.71	WP_004193933.1	AGTPPTGLTVTNAT
HrcV_family_reference_III_secretion_protein_[WP_004188490.1]_(reference_sequence)	WP_004526889.1	58.824	17	7	0	42	58	216	232	7.1	22.7	690	435	2	64.71	WP_004526889.1	GLGILLTFAKFMGSFYI
reference_III_secretion_system_protein_[YP_335744.1]_(reference_sequence)	WP_004527768.1	45.455	22	12	0	686	707	164	185	7.5	22.7	993	186	2	63.64	WP_004527768.1	GKIRETKLGQIRPDELKRTLDT
hypothetical_protein_[WP_004536934.1]_(reference_sequence)	WP_122827599.1	58.333	12	5	0	179	190	104	115	1.9	23.5	514	122	2	75	WP_122827599.1	CDIFCGSGHETM
ATP-dependent_Clp_protease_ATP-binding_subunit_ClpB_[WP_004528794.1]_(reference_sequence)	WP_004535373.1	53.846	26	10	1	141	166	255	278	1.8	25.4	1042	441	2	65.38	WP_004535373.1	RKDEASAKFYSGDCA--IMTTSSGAL
ATP-dependent_Clp_protease_ATP-binding_subunit_ClpB_[WP_004528794.1]_(reference_sequence)	WP_122826861.1	62.5	16	6	0	205	220	128	143	6.9	23.1	1042	161	2	68.75	WP_122826861.1	RDKYARQIADILARWK
Rhs_element_Vgr_protein_[WP_004533112.1]_(reference_sequence)	CFL10512.1	47.619	21	11	0	331	351	431	451	7.3	23.5	1007	516	2	66.67	CFL10512.1	RDDFMGNHQVTAVSFTGSGIH
hypothetical_protein_[YP_335704.1]_(reference_sequence)	WP_004525656.1	52.381	21	9	1	230	249	124	144	9.4	22.7	866	425	2	61.9	WP_004525656.1	VPPGQERDSDPVAYDVRAGEP
hypothetical_protein_[WP_011857709.1]_(reference_sequence)	WP_004529401.1	54.167	24	9	1	1252	1273	143	166	3.9	24.3	1334	248	2	58.33	WP_004529401.1	WSGHDTFLHHYRRYDRAALERCAR
hypothetical_protein_[WP_011857709.1]_(reference_sequence)	WP_080248725.1	40.541	37	16	1	558	588	181	217	6.8	23.9	1334	922	2	48.65	WP_080248725.1	DTLVCMPDGGGPHRPAIGLVLSGGGARGYAHLGVLKV
Burkholderia_classical_autotransporter_A_BcaA_[YP_110970.1]_(reference_sequence)	WP_004526830.1	59.091	22	9	0	308	329	323	344	3	24.6	1131	510	2	72.73	WP_004526830.1	TSPSYGWPAPTGKTFASYTGTS
BbfA_[YP_111449.1]_(reference_sequence)	ARK97515.1	41.667	24	14	0	9	32	284	307	1.8	26.2	1530	947	2	54.17	ARK97515.1	WCCEGRAWRKICNIADGGVGGAPA
cell_surface_protein_[YP_112055.1]_(reference_sequence)	WP_045597613.1	29.545	44	27	1	2648	2691	48	87	0.61	28.5	3103	520	1	52.27	WP_045597613.1	ESLERIARIDRDGPRLNAIIELNPDAEAI----AHALDAERAAG
cell_surface_protein_[YP_112055.1]_(reference_sequence)	ARK97515.1	44.118	34	19	0	915	948	605	638	6.7	25.4	3103	947	1	47.06	ARK97515.1	IGTRSWSATLYKTVSDNSRTYPFMGGTAVLPLRP
reference_I_polyketide_synthase_WcbR_[WP_004535489.1]_(reference_sequence)	WP_004189909.1	41.667	24	14	0	2141	2164	8	31	2.1	26.2	2546	252	1	62.5	WP_004189909.1	FLITGGASGLGAGTARLLTEAGGK
reference_I_polyketide_synthase_WcbR_[WP_004535489.1]_(reference_sequence)	WP_045597613.1	44	25	14	0	2232	2256	415	439	7.4	24.6	2546	520	1	64	WP_045597613.1	DEGLARVLREHRLDALVAPTEGTAW
hypothetical_protein_[YP_335704.1]_(reference_sequence)	WP_004525898.1	60	10	4	0	664	673	367	376	3.2	24.3	866	509	1	80	WP_004525898.1	CAGERPWTIY
hypothetical_protein_[WP_011857709.1]_(reference_sequence)	WP_155027764.1	53.333	15	7	0	824	838	305	319	2.8	25	1334	419	1	73.33	WP_155027764.1	NWLAVMDKYGDRKDP
Burkholderia_pseudomallei_adhesion_A_BpaA_[YP_111446.1]_(reference_sequence)	WP_004189371.1	29.63	27	19	0	206	232	55	81	9.5	23.1	2634	87	1	55.56	WP_004189371.1	APTKKYQSGKKSDLRRKGDMGDPNGCN

## Sheet: transposon_mutagenesis_studies
query acc.ver	subject acc.ver	% identity	alignment length	mismatches	gap opens	q. start	q. end	s. start	s. end	evalue	bit score	query length	subject length	% query coverage per subject	% positives	subject id	subject seq
lcl|BX571965.1_prot_CAH34489.1_506	WP_004526045.1	99.76	833	2	0	1	833	1	833	0	1677	833	833	100	99.88	WP_004526045.1	MNRISHSLCAALLAAATLLPTASRAQLPARPTAGAAAPATAAPVRPASTPAELAARLANGLAVRVAVDNNHAASAGVPCADLGADWASCATGRLILQNRGHSPLTDGGWKLYLHSIRRLLRIDRPGFTLRHLTGDLYELTPQPGTVRLAQGERIELPFVAEYWLRRYSDVIPRPYVVVDGAAPAVLRYDDTDDELRYVETLPADAQNNSPGNAPPAAAQPVANRALPSVKRQRALPGALDLRGVELTLPELPSAQVAALRERAGTLGLDGARVPVWGVVAPRRLPADIAVPGGYRLAIGPRGAFIEGADRAGLYYGVQTLFSLVPAGGATVPAMLIEDAPRFTHRGMHVDLARNFKPPATLRRLIDQMSAYKLNRLHLHLSDDEGWRIEIPGLPELTDV…
lcl|BX571965.1_prot_CAH34695.1_712	WP_122651768.1	99.643	560	2	0	1	560	1	560	0	1141	560	560	100	99.64	WP_122651768.1	MSNKPAPDAPPAEQPCAVSRRGFLKFVGVSGLASAARGLAATRAAAAAPDGTPEQIHLTWGDVDANEVVVSWASLAAATNPRVRFAGPNEAWRTVHGVQRTYTDGLNGEVVFTYHARLRGLKPGAVYRYEVTADNDANAAQPFAARFETAPRGRAPFRWTSYGDLATPNTGWVLSSPQSRFAVQAVERFQPLFHLLNGDLCYANLNPAHQPAVWRDFGNNNQTSAANRPWMPCPGNHEIEFHNGAQGLDSYLARYTLPENGTRFAGRWYSFRVGAVLFVSLDADDVVYQDAAAFVAGPNPLVPAASTGNEAIAPGTSLYVRGYSRGEQTRWLEQTLRRASRDRDIDWIVVQMHQDALSSSKTGNGSDKGIREAWLPLFDRYGVDLVLCGHDHDYERSFP…
lcl|BX571965.1_prot_CAH36968.1_2985	WP_004194152.1	99.301	143	1	0	1	143	1	143	2.51e-104	288	143	143	100	99.3	WP_004194152.1	MARKWLRNGALASVFAIVAMGNIGATPGSLVSAAYAREAATVDGAAAQVDTIPASRLPREAATTLSLIAAGGPYPYGKDGAVFGNYERILPKMRRGYYHEYTVPTPRARNRGARRIVCGGPLRRVDNCYYTGDHYNSFKRIVD
lcl|BX571966.1_prot_CAH37670.1_227	OMW33686.1	99.636	275	1	0	1	275	62	336	0	544	275	336	100	99.64	OMW33686.1	MSTNMKRLMIAALGAALAFGALSARAASFDCAHAANAAERAICGTPALGELDVRMAAYYEMLQNARPADEGMAYREFRDALRDEQQRWRQRTRDACGARIDCLTNAYTARIAALRGVAAERLVLRMTGGSAASAGAADATYAIEGESITLANGESVRPAAPGSAMKRVTTLVARSAVATIAGRPVEAVLLSDDPGGSGRFLYVATAQPGGGAPAVLLGDRVKPVSVSIERAATGGAVVVVEYLDRPEGAPFAQAPTIKIVRRFALEQGRLVEQRG
lcl|BX571966.1_prot_CAH37674.1_231	WP_065793661.1	99.638	553	2	0	1	553	1	553	0	1123	553	553	100	99.82	WP_065793661.1	MKRNSKQFEIGAWLGACALAFASAASAAAVQDRDHDSRPVDAKRVLLVSIDGLHEQDLARCIGANTCPNLALLAKSGVTYTNARTPGLSDSFPGLAALVTGGSPKSAGLFYDVSYDRTLYAPSDATCSGKQGWNVVFDETTGIDAMNGGALTHLDGGGAFNPQAIPHARVNGQCVSVYPHDYVKTNTVFEVVKEHLRGSHTAWADKHAWGYDWVNGPSGKGVDDLARTEINSIDPATGTPYTDIYTHTEKFDDYHVQAIVNQIDGKNSTGTAAAPVPTLFGTNFQTLSVAQKATVASGGGYLDASFTPGPEVANAIAYVDGALGRIVAELRQRGLYDSTVVIVTAKHGQSPTDHTKLVKHGDTLTALLEANGFVDPNGNFGQNNTASGNPNDGTGLVGT…
lcl|BX571966.1_prot_CAH38125.1_682	AFR18870.1	100	645	0	0	1	645	17	661	0	1343	645	661	100	100	AFR18870.1	MKNSHNVVNRFIVAASIIIGVVLYSSAWANPQPMHTKQARMPRIPQNLPLSPDQAKYDLPLSKYDRATLMEPLRRKQSAKPDRRTRPGADCRDMSIMTQYHGTALADYIANLPDYECHYGLFSIDRAMAAQIFNSENVWAVASRLTQEINRYDATNITLVNLLIYLRAAYFQYDAAQLADPIPGLVVWLRPYILQSLSGDALYLENSRAPSTANELMILITNMKDEAYYLPTLKDRIAFYTASATNPQAAAPLLQRSAAGGFTGLLTVFFYAHQRSGAQPMLDSDATLPETLNRFVTANRAYLSNTSAAYQLADAARETYRFLRYPSQKPRVKKMIQDMLASTTMTGPDNDLWLAAAEAADYGDPGNCADYGTCDYQKRLIEAVLTHRYSCNANVRILA…
lcl|BX571966.1_prot_CAH38866.1_1423	WP_004524330.1	99.586	483	2	0	1	483	1	483	0	980	483	483	100	99.79	WP_004524330.1	MFSMLYFPMVSALSLLGADAPTHLHSHLKLILGGEFNAALERSSEWAETTVASERTSWDLQLHADLQLVLGFEVEAEENYRRAQRKIRGSNSKIRIATCRNAAWQALFRYRVTTALACFSRICDEPGIEAGGLVEARFGIACALYEMGRIDDAFDAIDSMEKIAEQQSDEMRAHWKDLIAVLRFDLVVQSELRRAAAFVDHVYWQSAQSMSRVDRAHGVSEAAVSVETPLLRGRVAYLLQLRCAAAGNRDAVAELARCLDAAGEQGFVDFRYTLRLEIALALLAGDAPNLAQFVLEPISDTLHGAESSRRYREYFYCAAKVHLAQDHTQESLALYRRYALIAMRCLREDALIGRQFLVGQELKQLPQSDDVTVRLPLKYRRAYHYILQNLNRSDLSVRE…
lcl|BX571966.1_prot_CAH39471.1_2028	AFR20596.1	100	500	0	0	1	500	32	531	0	995	500	531	100	100	AFR20596.1	MSILIRTASFKATVLCAALAGLVSAAQAETAAAPQVPGPADAVNQLIVKLRAVKTPPGATAAKAERADVQAVIDRVLAARNARAAGRAFGAAAASAPGNPDDPAAGIRIKRDMSGGATVLSLQRHVSLAQAEALARDFAADGAIEYAEPDARMHPFVVPNDTRYSEQWGYFNPTAGANLPKAWDRTTGSARVVVAVIDTGYRPHADLAANLLPGYDFISDIPSANDGNGRDSDASDPGDWVSAQEDGDPSGPFYGCGASDSSWHGTHVAGTIGAVTNNGVGVAGISWVGKVLPVRVLGKCGGMLSDIADGMRWAAGLPVPGAPSNPNPAKVLNLSLGGYGRTCSSTYQNAINEITSRGANVVVAAGNNGGSVSTTQPANCRGVIAVGAIDSRGVRASFS…
lcl|BX571966.1_prot_CAH38125.1_682	WP_038708181.1	81.487	632	116	1	12	642	14	645	0	1082	645	645	98	88.77	WP_038708181.1	VAALSAFVGLAGAASANTQPMQPTQQKQARMPRLPQNLPVSPEQAEYNLPLSEQDRAALTRPSPLKQPAKRGKRSAPGADCRDMSVMTQYRGAALADYIANLPDYECHYGLFSVDKTLAAQIFSAENVHAVASRFVQDIYRYDASNLILVNLLIYLRSAYYQYDVSGIANPIPNLAVWLRPYIKQSLEGAALYRENARAPSTANELMKLITNMKDEAFYLPTLKARIAFYTASATNPQAAAPLLQPSAAGGFTGLLTVFFYAHQRSGAQPMLDSDATLPETLNRFVTANRASLSNTSAAYQLADAARETFRFLRYPAQKPRVKKMIQDMLASTSMTGADSDLWLAAAEAVDYGDPGNCADYGTCDYKKRLTDAVLTHRYACNAGVRILAQDMTLPQLQS…
lcl|BX571966.1_prot_CAH38455.1_1012	AHE31311.1	100	474	0	0	16	489	1	474	0	944	489	474	97	100	AHE31311.1	MQASDPSSGYLSDVTFPDRFHRELSPTWLNYASVLGGARPKELGRPFRYLDLGCGFAHSTVINAAAFPHAEFHACDFNPAHIEAAARRASRLGIGNVAFHEASFDALLDRDLPPFDFIVMHGIYSWVDAGMRRVIRQLLSRRLADAGLVYLSYNCQPGWAAEAPLRKLMLELAQAADGGIEARTGSAIAGMRKLGTPSLRYFRDNPAAAEALAALANDPLDYLAHEFLNGTWKIHYSVDVVDEMAEAGLAYAGSATLADNHPMLLIDRQAADAIAALPNARLRHLAEDFAVNRRFRRDVFVRGARASTAPAEALRHLDEIAIGCTTEIDRIDTRVTIPRGAISFQPDFIADLRALLRHGAMRIGEIVARLGAARRNSREIRQNLLFLVASGTLTPFAQP…
lcl|BX571966.1_prot_CAH39309.1_1866	WP_004527508.1	76.304	460	105	1	1	456	1	460	0	699	473	466	96	84.35	WP_004527508.1	MKITIIGTGYVGLVTGACLAEIGHDVFCLDVDPRKIDILNNGGMPIHEPGLQEIIARTRAAGRIAFSTDIEASVAHGEIQFIAVGTPPDEDGSADLQYVLEAARNIGRHMTGYKVIVDKSTVPVGTAQRVRAVIDEALAARGLAGSAEHRFSVVSNPEFLKEGAAVDDFMRPDRIIIGVDDDAAGAIAREKMKKLYAPFNRNHERTIYMDVRSAEFSKYAANAMLATRISFMNEMSNLADRVGADIEAVRRGIGSDPRIGYHFLYAGVGYGGSCFPKDVQALIRTASENGQPLRILEAVEDVNHAQKNVLLDKIEKCYGADLAGRTFAVWGLAFKPNTDDMREAPSRRLIASLLARGATVRAYDPVALDEARRVFALDLHDGADALARLAFVDSADDAL…
lcl|BX571966.1_prot_CAH37743.1_300	WP_004526889.1	32.08	399	249	8	14	397	15	406	2.64e-49	167	413	435	93	52.63	WP_004526889.1	MILGIAVG--YGCHSAFPDPAIAKEIAGYVSLLSDVFLRLIKMIIAPLVFATLTVGIAHMG-DTGAVGRVGVKALGWFFIASFTSLLLGLLAATLLQPG---SHL-SLPLPATDAAVNLKTSAFTLKDFVIHLVPKSIAEAMANNEILQIVVFSIFFGTALSALGDAGKRLTGVIEDLAQVMLKVTGAVMWFAPVAVFAALASTITTEGLGILLTFAKFMGSFYIALALLWGVLTLAGLVFLGKRTFTLIRLIREPFLLSFATASSEAAYPKLLDALDRFGVNRKISSFVLPIGYSFNLDGSMMYCTFAVLFIAQVYGVHLPLGTQITMLLLLMLTSKGMAGVPRASLVVIAATLNQFHLPEAGLLLIMGVDMFLDMGRSATNAVGNSIAAAVVAKWEG
lcl|BX571965.1_prot_CAH36986.1_3003	WP_085538790.1	31.915	282	157	7	25	287	18	283	2.26e-15	68.6	292	284	90	41.13	WP_085538790.1	SLSPAMHE--AEGCGQGLNYVYRRIDLDALGLTADALPELLAAAERMGFDGLNITHPCKQRVIEHLDELSADAAALGAVNTVCFAHGRRIGHNTDWSGFAKAFARGLPGASLE--RVVQLGAGGAGAAVAHAALTMGAAQLALFDVDPVRARSLADQLQARFPHARLSAGGTLA------------DALANATGLIHATPTGMLGHPGLPLPAHLLRSGLWVADIVYFPLETELIRAARALGCRTLPGGGMAVYQAVDAFELFTGRAPDAERMFEHFRALVA
lcl|BX571966.1_prot_CAH39021.1_1578	EBA48499.1	27.848	79	45	3	8	84	192	260	4.9	19.6	89	451	87	40.51	EBA48499.1	LGTDYVYPRTTNKILRAFLKSKGVKD-----SDIQEVYT-----PFGHSDYQTIVANIKTFAQGGKTTVISTINGDSNV
lcl|BX571965.1_prot_CAH36682.1_2699	WP_024428898.1	26.774	310	180	12	1	274	29	327	7.6e-08	46.6	321	395	85	41.29	WP_024428898.1	VDRVVLTGATGFIGGAVLVSLVNAGLLDRVVCIVRACDRAHALARLRAAALRSGLAPYWAERLSEANVIAGELDGALADADAAHIALASHVIHCAGVASLADARIVNETNVGATLRFAR--RFAGSRRLQRFVHVGAAFACGLRARGT-IREDDTPARGREIDFAPYTRGKRDAE---AQLR-ALGLPLVVVRPSCVVGHTLLGTQPSASTFWMFRIVHAARRFTARPM----ARIDVIAVDDCARALMLLALKPSLAHDTYHVSAGDEAPTVTQIVRAMDEAVGLDDEPRYALCSPAEFPSIARDVLGR
lcl|BX571965.1_prot_CAH36800.1_2817	KGC51336.1	35.556	225	128	8	12	232	1	212	4.89e-08	45.8	262	235	84	44.89	KGC51336.1	MTGASSGIGRAAAVALRGCGARVVAAARNARELERLAHETGCEPLELDVGCDASVRAALSGERMRDAFDG------LINCAGVTS-LAAAIDTTADEFDRVMAV---NARGAMLVARHVARAMIRAGRGGSIVNVSSQAALVALPSHLAYCASKAALDAMTRVLCVELGPHGIRVNSVNPTVTLTPMAERAWSD-PHASGPMLAA--IPLGRFARVADVVAPILF
lcl|BX571966.1_prot_CAH38871.1_1428	WP_004529973.1	20.524	229	138	8	42	250	151	355	8.5	20.8	255	433	82	32.31	WP_004529973.1	IPPGKTFVYEFQLEKAGTFMYHPHADEMVQMA------MGMMGTFIVHPKDRGAMPADRDFVFLMSAYDIDPGSFTPRVNEMTDFNMWTWNARVFPGIDPLPVRAGDRVRIRFGNLTMTNHPIHLHGYAFEVAGTDGGWIAPAARWPEVTVDVAVGQMRAIEFTANRPGDWAFHCHK----SHHTMNAMGHQVPNLIGVPQ--------------QDLAKRINKLVPDY
lcl|BX571966.1_prot_CAH39021.1_1578	CFL10512.1	23.529	68	51	1	8	74	376	443	6.6	19.2	89	516	75	45.59	CFL10512.1	IIAAYHYRPFVPAVIAAPDDATKDALSLAMFDRELSDLKQVLNPLPNFGYFIPWARDDFMGNHQVTAV
lcl|BX571965.1_prot_CAH36800.1_2817	WP_004533800.1	31.863	204	113	10	3	194	10	199	4.48e-06	40	262	256	73	47.55	WP_004533800.1	DLTG-RVALVTGGAAGIGHACARLLAQRGASVALVDRHPETAGIAATLEGGAA--RHSGM-----SLDLRDCSAAQAGVALAASRFGGVDMLVNSAGVALLDKALDVGEAAWDA---TMAINVKASFFVAQAAARQMIAGAR---GGRIVNLASQASVVGLERHAAYCASKAAIVGMTKALALEWAPHGITVNAVSPTIVETAL
lcl|BX571965.1_prot_CAH36800.1_2817	WP_004189909.1	24.876	201	132	5	12	201	10	202	0.000295	34.7	262	252	73	37.81	WP_004189909.1	ITGGASGLGAGTARLLTEAGGKVVLA-------DLNQQAGEALARELGGVFVKCDVAREEDAQAAVAAAAKLGTLRGLVNCAGIAPAAKTVGKDGPHPL-ELFAKTITVNLIGTFNMIRVAAAAMAANEPAQTGERGVIVSTASVAAFDGQIGQAAYAASKAGVAGMTLPIARDLSRNAIRVMTIAPGIFETPMLLGMPQD
lcl|BX571965.1_prot_CAH36804.1_2821	WP_004546872.1	28.671	143	83	7	11	150	112	238	0.051	27.3	197	400	71	44.06	WP_004546872.1	NGIASAWWV-AGSGAAQTAVASIRRF-DGTTQGVAIGGS---AQPHATRANSIHLNYEPASDWTAFRVDVTPEALA-PTTYWEAIGWPGAYTG-----IQSIDGKQDGLVLFSVWDVNGKSPQII-----AKGPGVDCTQFGG
lcl|BX571965.1_prot_CAH36566.1_2583	WP_122651768.1	25.676	74	38	2	31	87	261	334	1.5	21.2	87	560	66	33.78	WP_122651768.1	GTRFAGRWYSFRVGAVLFVSLDADDVVYQDAAAFVAGPNPLVPAASTGNEAIAPGTSLYVRGYSRGEQTRWLEQ
lcl|BX571966.1_prot_CAH39091.1_1648	WP_004535631.1	22.807	57	43	1	28	84	136	191	2.1	20.4	87	528	66	47.37	WP_004535631.1	AQSMGLA-KLVKAVTKIDESTVKFELNEPNATFVPILTMGFASIYSAEYADQLLKAG
lcl|BX571965.1_prot_CAH37344.1_3361	WP_076852667.1	23.596	89	55	3	15	99	215	294	2	21.6	132	339	64	37.08	WP_076852667.1	PAATPTGRAIAFDQRE-----FAPASSGLAAQGYA----YVPRTCDANAGCKVHVVFHGCLQSAAVVRDMTTYDNWADANGIVVLYPQV
lcl|BX571965.1_prot_CAH34453.1_470	CFL10512.1	30.769	65	34	3	9	69	329	386	2.1	20.8	97	516	63	38.46	CFL10512.1	TAP-----DGMITVNSRLTRYFDPGNMGSAYAALSATYPHDRFGYTTYR--RDRIIAAYHYRPFV
lcl|BX571965.1_prot_CAH34490.1_507	ARK97515.1	30	20	14	0	2	21	344	363	1.2	18.9	32	947	63	60	ARK97515.1	WSFTGTIGTGAYVAAGLLQS
lcl|BX571965.1_prot_CAH34490.1_507	WP_038730428.1	25	20	15	0	8	27	10	29	7.9	16.5	32	567	63	55	WP_038730428.1	LALGLAIGLGAALPAWADSK
lcl|BX571966.1_prot_CAH39022.1_1579	WP_028359473.1	30.159	63	40	1	27	89	145	203	3.2	20.4	100	351	63	42.86	WP_028359473.1	LDAITYESLADPKWKGKVCVRSGQH----PYNTALVAAMIAHDGEAAAEQWLRGVKANLARKA
lcl|BX571966.1_prot_CAH39223.1_1780	WP_004526830.1	26.027	73	50	2	24	92	26	98	1.9	21.2	110	510	63	42.47	WP_004526830.1	QTNTPVTGIDLGGEIIEIIKQNPQDPTQAINNYMSGVAATNVRWVRIHLDWSAIQPASTWIFTSDPNPGRSSG
lcl|BX571965.1_prot_CAH36800.1_2817	WP_009952932.1	27.848	158	102	5	45	194	2	155	0.001	32.3	262	209	57	41.14	WP_009952932.1	EATADAVRAAGAQACVVRGDVAHEADVIHMFDAVQSAFGRLDALVNNAGIVAPSLPLADMDI-ARLKRVFDTNVLGAYLCAREAARRLSTDRGGGGGAIVNVSSIAARLG---SPNEYVDYAGSKGAVDTLTLGLAKELGPHGVRVNAVRPGLIATEI
lcl|BX571966.1_prot_CAH39223.1_1780	WP_011203825.1	25	68	46	2	1	63	34	101	5.1	20	110	197	57	48.53	WP_011203825.1	LTNLVALASQRLALAEPVAHWKWLNGKPISDPPREAALLADVEQRATANGVDPAYARAFFDDQIAASK
lcl|BX571966.1_prot_CAH38403.1_960	ARK97515.1	28.723	188	104	10	41	217	689	857	1.4	23.9	317	947	56	39.36	ARK97515.1	KAIAPLNEGRVMCDL----VTLPDGKLFIVGGNKTGKADYGRGPTYRPE--LYDPQTNT--WTLLASTRIARGYHATALLLPDGRIAITGKDGDYQGSGLQYAETRVEIFSPPYLFKGPRPAIQS-APASINHGGSFTLGLSS----------GTSPEDIGSIVIVACGSATHQINFSHRIVELVFAV
lcl|BX571966.1_prot_CAH39021.1_1578	WP_057050932.1	39.286	28	15	1	7	34	190	215	1.4	21.2	89	538	55	53.57	WP_057050932.1	PFLDDDAW--YFTGVNRNKEGIVLDLSR
lcl|BX571966.1_prot_CAH39021.1_1578	WP_057050932.1	42.857	21	12	0	39	59	131	151	7.2	19.2	89	538	55	52.38	WP_057050932.1	AAANHATGPVRPGALAGLKII
lcl|BX571965.1_prot_CAH35488.1_1505	WP_004189720.1	35.955	89	39	6	43	130	135	206	0.66	23.5	164	241	54	43.82	WP_004189720.1	RTERSHRQYAAHDYDAARTT--LKALLAECGGFMGWIELDRAKSDL------ALTEYHR-GDRAQCVAV------LSDTIAY--RAQQD
lcl|BX571965.1_prot_CAH34490.1_507	WP_045597613.1	35.294	17	11	0	11	27	474	490	4.2	17.3	32	520	53	52.94	WP_045597613.1	GLPVGVSFVGAPWSEAR
lcl|BX571965.1_prot_CAH36566.1_2583	WP_017881844.1	28.571	56	30	2	5	50	168	223	0.35	22.7	87	442	53	37.5	WP_017881844.1	IAEFADKLTDRANGTYGICLRGKAGWGENMAYVSTVVNTFGGRWFDENWNAQLTSP
lcl|BX571966.1_prot_CAH38880.1_1437	ABN94719.1	32.609	46	20	1	22	67	201	235	2	20.8	87	406	53	41.3	ABN94719.1	LDPANVSKLKGCGVSF-----------LDQAVDVFAATLQYMGRNP
lcl|BX571966.1_prot_CAH39223.1_1780	WP_038778478.1	26.984	63	41	1	50	107	38	100	0.39	23.1	110	301	53	42.86	WP_038778478.1	SNNGNFAFGVDAASGKLYFHYRFPTQAWGASAMSQMYGTQPEGALYVGKGDRLVMQTDGRLVF
lcl|BX571966.1_prot_CAH38880.1_1437	WP_004527768.1	35.556	45	28	1	34	78	106	149	0.002	28.9	87	186	52	44.44	WP_004527768.1	GVRFV-GIGVDSDQNVKNFLKKVPVDYPIVVSGYAGADLARHFGN
lcl|BX571966.1_prot_CAH39223.1_1780	WP_004530215.1	43.86	57	29	3	1	57	1	54	2.43e-05	34.3	110	113	52	59.65	WP_004530215.1	MKATFLTVALAAAFVSPA-AFADAPAG-KTRAQVYQELVEAKANGLDYVTD-ASYPE
lcl|BX571965.1_prot_CAH36692.1_2709	WP_122831074.1	26.804	97	58	3	31	123	212	299	1.5	22.7	183	407	51	41.24	WP_122831074.1	SLEARVSTGAKRGGGEFVEDILLTHRGLSGPGILQISSYW---RSGEPIHVDLAPQIDAANELIRAKAGSRRQIGTLLAE------WVPARLAHAWL
lcl|BX571966.1_prot_CAH37879.1_436	ABA53699.1	25.523	239	159	10	41	271	301	528	0.23	26.9	451	662	51	35.15	ABA53699.1	VVADCLT-ALLATTYPRERLTIVPVNDRSTDNTRALIDEVQARAPELIKPFHRESGKPGKAAALKDALR---EIRGDIMVVFDADYLPRPGLLKELVAPFFDPEVGAVMGRVVPQNADRNLLARLLDLERAGGYQVNQQARNNLGLVPQYGGTVG-----GVRKSALDAVGGWRDDTLAEDTDMT--YRLLLSNWRTVYLNHAECYEEVPERWPVRARQLTRWAKGHNQTLFRYLIPLL
lcl|BX571965.1_prot_CAH37315.1_3332	WP_063597677.1	22.951	122	65	5	22	137	59	157	2.7	21.9	234	176	50	37.7	WP_063597677.1	KVFANDFSGVGSTTGTTAFKIVLKNCGAS-------TSGATVRFMGTTDSANPAALQTTAGGAGGVALQ-LVDDTGTPISIGSSSKAY---------------TIAEGDNTFNFAARYIATS
lcl|BX571965.1_prot_CAH37312.1_3329	WP_004524503.1	24.576	118	62	4	78	195	135	225	3	21.9	242	261	49	38.98	WP_004524503.1	AERYQTIAQIDQP-QTRVIVNPGGTNERFAKQHLT--------------RAKLTVFPD-----NVTIFKQILA-------GNADVMVTDASETLLQQKLNPGLCSVHPDKPFQFGEKA
lcl|BX571966.1_prot_CAH38867.1_1424	WP_038775093.1	26.718	131	68	5	103	233	87	189	9.8	20.8	272	367	48	35.88	WP_038775093.1	HGATVFVADLSGFQSDIGPN-GRGEQ------LLAYVQQVLAVTGAQKVNLIGH---------------SQGGLTSRYVAAVAPELVASVTTIATPHRGSPF-ADFVLG-----ALSLDPTGLSTPIFGAL
lcl|BX571966.1_prot_CAH39098.1_1655	WP_024428782.1	29.577	71	44	2	6	71	664	733	3.9	20.8	138	1131	48	42.25	WP_024428782.1	SVGTLTVSGDVRFAPGSIYAVEVSPGGAGDRIVAGGRAQIDGGALALALENTP-PPLTPEQSRSVLGRRFE
lcl|BX571966.1_prot_CAH39827.1_2384	WP_038741497.1	28.873	142	78	6	17	157	49	168	4.39e-06	40.8	301	364	47	41.55	WP_038741497.1	AATQYPIILVHG-LTGTDKYANVLEYWYG-----IREDLQAHGAQVYVA--------NLSGFQSDDGPNGRGEQLLAYVQQVLA------ATGASKVNLIGHSQGGLTSRYVAAVAPQLVASVTTIGT--PHRGSEFADFVQ
lcl|BX571966.1_prot_CAH39827.1_2384	WP_038775093.1	31.915	141	73	7	17	156	52	170	1.07e-05	39.7	301	367	47	42.55	WP_038775093.1	AATRYPIILVHGL-TGTDDYFGVVPYWYG-----MRPDLQQHGATV-FVA-------DLSGFQSDIGPNGRGEQLLAYVQQVLAVT------GAQKVNLIGHSQGGLTSRYVAAVAPELVASVTTIAT--PHRGSPFADFV
lcl|BX571965.1_prot_CAH36804.1_2821	WP_011204795.1	26.667	105	62	3	72	162	51	154	1.9	22.7	197	427	46	37.14	WP_011204795.1	RFDYGDSGLPPVAANLNETIIR-IPVDAAGAITLEATVYKPDGPGPFPLVVFNHGKNPGDLRAQPRSRPLSFAREFVRRGYAVVAPNREGFAGSGGTYIQEGCDV
lcl|BX571966.1_prot_CAH37880.1_437	ABA53699.1	23.485	132	88	5	9	135	289	412	0.004	32	353	662	46	43.94	ABA53699.1	ITVFVAAHNEEA---VVADCLTALLATTYPR-ERLTIVPVNDRSTDNTRALIDEVQARAPELIKPFHRESGKPGKAAALKDALREIRGDIMVVFDADYLPRPG----LLKELVAPFFDPEVGAVMGRVVPQN
lcl|BX571966.1_prot_CAH37880.1_437	ABA53699.1	25	40	30	0	133	172	344	383	1.6	23.9	353	662	46	50	ABA53699.1	PELIKPFHRESGKPGKAAALKDALREIRGDIMVVFDADYL
lcl|BX571966.1_prot_CAH39098.1_1655	ABA53699.1	26.984	63	44	1	14	76	158	218	4.8	20.8	138	662	46	41.27	ABA53699.1	LLIVFACSLSARGTALGPASASLATAPFAR--TAQARAFAQPSLPHAEAVAFAFAQAEPFDAE
lcl|BX571966.1_prot_CAH39362.1_1919	WP_024428782.1	26.562	64	37	2	75	136	405	460	2.9	21.2	138	1131	45	42.19	WP_024428782.1	LRRAMNGPGQLLGTFDAALPAGTA--------DVWSNDISDVALAARKREDDAEHRAWLDTLRT
lcl|BX571966.1_prot_CAH39021.1_1578	WP_011203825.1	37.778	45	22	2	1	39	62	106	0.27	23.1	89	197	44	51.11	WP_011203825.1	ISDPPREAALLADVEQRATANGVDPAYARAFFDDQIAASKQVQNA
lcl|BX571965.1_prot_CAH36804.1_2821	WP_004185616.1	26.437	87	61	2	49	132	129	215	1.3	23.1	197	421	43	39.08	WP_004185616.1	KVDVTGAGVQVLDVEVRGGASAGIFVFGGTDVAVVGNTVRDTLADGIHTTYGSRNVLVRDNTVQNTGDDMVAVVSYKGDGKLSSNVL
lcl|BX571965.1_prot_2833	WP_161788821.1	33.333	30	20	0	25	54	293	322	3.3	19.2	69	405	43	50	WP_161788821.1	TALSSGANEGQFCTQAGDPRARMAGYAAFE
lcl|BX571966.1_prot_CAH38870.1_1427	ABA48964.1	27.559	127	75	5	16	140	184	295	0.46	25	289	473	43	41.73	ABA48964.1	ITPNALAMI----DVVAQGKTPAISLAASAHIIAPMDAKRAWVFKTPQN--DRLMADALAGYMAKHGVKTVGFIGFAD-AYGDGWYGVF--------SAAAAANGLRIVANERYNRTDASVTGQVLK
lcl|BX571966.1_prot_CAH39734.1_2291	WP_004524330.1	27.742	155	78	6	172	301	27	172	0.01	30.4	302	483	43	38.06	WP_004524330.1	HLKLILGGEFNAALERSSEWAETTVASERTS--WDLQLHADLQLVLGFEVEAEENYRRAQRKIRGSNSKIRIATCRNAAWQALFRYRVTTALACFSRICDEPGIEAGGLVEAR---FGIACALYEMGRIDDAFDA----IDSMEKIAEQQSDEMR
lcl|BX571965.1_prot_CAH34003.1_20	ARL94721.1	34.211	38	25	0	13	50	182	219	8.3	18.9	90	434	42	47.37	ARL94721.1	RELSDAGLAIVSGLARGIDGAAHRGGLDGASGTVAVIG
lcl|BX571965.1_prot_CAH36322.1_2339	WP_004540441.1	26.437	87	45	3	34	101	27	113	1.9	21.9	162	196	42	37.93	WP_004540441.1	FSPAEALAEVRQYKLARTVETRNTCPYCSVGCGILMYGLGDGAKNATSSIVHIEGDPDHPVNRGTLCPKGASLIDFIHSPSRLTQPE
lcl|BX571965.1_prot_CAH36800.1_2817	WP_053293009.1	26.126	111	63	3	23	133	398	489	1.6	23.5	262	839	42	36.94	WP_053293009.1	LGRHMARPSIAVLCGGSEI-----------AQQAAMVGLAPDERRVPATEQWLAELCAAH-----RPDAAYVSDSPHGGVLPFAPREGV---THYYGVGAYLRPPEDARRA
lcl|BX571966.1_prot_CAH39652.1_2209	WP_122651768.1	24.161	149	89	6	162	294	170	310	5.9	21.9	313	560	42	38.26	WP_122651768.1	TGWVLSSPQSRFAVQAVER-FQPLFHLLNGDLCYANLN-------PAHQPAVWRDFGNNNQTSAANRPWMPCPGNHEIEFHNGAQGLDSYLARYTLPENGTRFAGRWYSFRVGAVLFVSLDADDVVYQDAAAFVAGPNPLVPAASTGNE
lcl|BX571965.1_prot_CAH34490.1_507	ABA53699.1	53.846	13	6	0	12	24	554	566	5.6	16.9	32	662	41	84.62	ABA53699.1	LALAWGIALALYL
lcl|BX571965.1_prot_2833	WP_009950543.1	37.931	29	17	1	15	42	265	293	7.4	18.5	69	586	41	48.28	WP_009950543.1	GNVSLGIDNPLGLNDIFNVGFNQDLEFGD
lcl|BX571966.1_prot_CAH39091.1_1648	WP_029671417.1	30.769	39	24	1	30	65	64	102	2.5	20.4	87	487	41	51.28	WP_029671417.1	ASGSALSFDAALQPLDAARDQAIRLDTTHTVIRIAPGIA
lcl|BX571965.1_prot_CAH36322.1_2339	EDO89205.1	28.125	64	32	3	86	149	181	230	5.5	20.8	162	473	40	40.62	EDO89205.1	PAIE--SSLRSFGPNDEPFPTLCGTTMKFRHA--------LSSAFVLL----GCIAASAHAKTI
lcl|BX571966.1_prot_CAH37464.1_21	WP_004526830.1	22.414	116	83	3	63	172	231	345	2.6	22.7	275	510	40	30.17	WP_004526830.1	PNNGTGALPSSGVAGLVNSTDARYPAPTQWEPRDWLAVMYANGARGY-FDGLAHHPHCHSDDWQLPGDQCPSTSVNSVYPDYSNPFNIMWHTFTSPSYGWPAPTGKTFASYTGTSL
lcl|BX571966.1_prot_CAH38877.1_1434	WP_017881844.1	30.38	79	44	3	57	124	337	415	5.7	21.2	228	442	40	36.71	WP_017881844.1	GKDEGWASVPPGTRQSTYQRAEYKAAAPFSEFVLKAIQTADPTDPSLKKVPYTGVQYVGIPEFQSFGTVVGQAIAGAVA
lcl|BX571966.1_prot_CAH38877.1_1434	WP_017881844.1	41.667	24	13	1	158	181	215	237	6.8	21.2	228	442	40	50	WP_017881844.1	NWNAQLT-SPEWKKAINFYVNLLK
lcl|BX571965.1_prot_CAH35488.1_1505	WP_024428630.1	29.688	64	41	2	59	122	512	571	8.3	20	164	610	39	45.31	WP_024428630.1	VRFAAPLAAIGLRAGELSAEAQLRHD---AFGD-RTLVTAQRYAPGLPIGTAVDGASATYERLS
lcl|BX571965.1_prot_2833	KGV04506.1	25.926	27	20	0	31	57	208	234	0.36	21.9	69	290	39	55.56	KGV04506.1	LNAWMLGNKTGDARIRAGVPADWRVAD
lcl|BX571965.1_prot_2833	WP_139910601.1	41.935	31	14	2	20	46	475	505	5.7	18.9	69	533	39	48.39	WP_139910601.1	APDTPGAAQTTGAGAPAWPLVWTEIADGQVR
lcl|BX571966.1_prot_CAH38868.1_1425	WP_004528537.1	21.739	69	50	1	101	165	207	275	5.4	20.8	168	333	39	39.13	WP_004528537.1	RLNRDFPAFYTFSSQRHFAYGAFAKTNKNRLLGADPSVDGMKTGHTNAAGWCMVVTAKRPVGGARARHR
lcl|BX571966.1_prot_CAH38883.1_1440	WP_004523300.1	43.75	32	18	0	42	73	140	171	0.23	23.1	82	299	39	59.38	WP_004523300.1	LAGEPAAVEEVRALLAPMCREIVATGQVPSGL
lcl|BX571966.1_prot_CAH38883.1_1440	ABA52198.1	36.364	33	14	2	9	40	678	704	8.8	18.9	82	922	39	57.58	ABA52198.1	GEDFGELRSLALANPTNQDAL------VQAVAQ
lcl|BX571966.1_prot_CAH39018.1_1575	WP_024428428.1	22.348	264	170	7	362	604	248	497	1e-12	64.3	620	690	39	43.56	WP_024428428.1	QQVMLEVKVAEVSKTLINQMGSAVNIQGGFGSWTGALVTSLLTGVGSGIAASKSNKLPLNG-----SIDAQNTDQPVKILAEPRLVTISGQEATFLAGGKIFIPVPQSSGIGTNTITLQEEEFGVGLKFTPTVLSNGRISLKVAPEVSELSPTGVTLSAANVGNVSILPLITTRRASTTVQMGDGETFAIGGLIKDNAQGTLKALPGIGELPVLGALFRSTSFQQDRTELVFIITPHLV---------QPLETADVPLPTDSFT
lcl|BX571966.1_prot_CAH39020.1_1577	WP_038750526.1	25.424	177	112	6	202	369	35	200	0.15	26.9	428	204	39	37.85	WP_038750526.1	AQPLAGQSGYHGGLITPPVPVPDMPLRTADGRATRLRALLAGRVTALQLFYTGC---SSTCPIQGAVFHRVQTLLGPHPKPDIQLLSLSISPLEDTPQRMHAWLARFGARPGWIA----AAPELKDVDALQAFFGG----GRTGLDNHGTQVQMIDRRGALVWRTYELPSPETIAAL
lcl|BX571966.1_prot_CAH39021.1_1578	WP_080248725.1	25.714	35	26	0	53	87	479	513	5.2	19.6	89	922	39	45.71	WP_080248725.1	LARYALSPEQYEAYRAAHARPQQPIRITSIEIRTN
lcl|BX571966.1_prot_CAH39098.1_1655	ABA48964.1	31.481	54	36	1	81	134	77	129	0.23	24.6	138	473	39	42.59	ABA48964.1	LDRVSR-SVWRHTMKMNRWIEVAFAAGCLCTAGLASAQVKIGVTVSATGAAASL
lcl|BX571965.1_prot_CAH35775.1_1792	WP_041189005.1	23.784	185	86	7	62	238	85	222	2.2	23.5	468	253	38	34.05	WP_041189005.1	LYNQLVNFRDGRRKYPPMNYLLTY--LSD---------------DYLREIAQHFSDERPPYPAPTKPTVPAA------------VVERGKQLALHGDPARKL------------------PACVACHGNGLTGMQPAIPGLVGLHSDYLSAQIGAWRSGTRHAKAPDCMHDVASKLSDEDVTAVT
lcl|BX571965.1_prot_CAH36566.1_2583	AFR20596.1	26.471	34	24	1	35	67	291	324	3.9	19.6	87	531	38	44.12	AFR20596.1	DSSWHGTHVAGTIGAVTNNGVGVAGISWVGKVLP
lcl|BX571965.1_prot_CAH36797.1_2814	WP_045597613.1	32.479	117	51	7	107	223	389	477	1	24.3	305	520	38	42.74	WP_045597613.1	LHAQEAGGLDAAA--YRDALARCGRRARD--EGLARVLR---------EHRLDALVAPTEGTAWLI--DLIN-GDSGGDGFSTPAAVA---------GFPHLTVP---AGLVRGLPV
lcl|BX571965.1_prot_CAH37392.1_3409	WP_009956690.1	30.952	84	45	4	61	142	40	112	0.26	25.4	213	310	38	46.43	WP_009956690.1	AIVAHRGGTGDA--PENTVYAISKALQNSADAVWITLQLSSDGVPVLYRPTDLKVL---------TSGSGPISALSAAQLARLD
lcl|BX571966.1_prot_CAH38865.1_1422	WP_024428428.1	28.177	181	112	4	421	586	306	483	2.02e-14	69.3	588	690	38	45.86	WP_024428428.1	LNGSIDAQNTDQPVKILAEPRLVTISGQEATFLAGGKIFIPVPQSSGIGTNTITLQEEEFGVGLKFTPTVLSNG---RISLKVAPEVSELSPTGVTLSAANVGNVSILPLITTRRASTTVQMGDGETFAIGGLIKDNAQGTLKALPGIGELPVLGALFRSTSFQQDRTELVFIITPHLVQP
lcl|BX571966.1_prot_CAH38865.1_1422	WP_024428428.1	31.25	64	39	1	228	286	386	449	8	22.3	588	690	38	42.19	WP_024428428.1	APEVSELSPTGVTLSAANVGNVSILPLITTRRASTTVQMGDGETFAIGGLIKDNAQGTLKALPG
lcl|BX571965.1_prot_CAH36813.1_2830	VBI96880.1	28.049	82	40	3	34	114	87	150	5.6	21.2	218	255	37	37.8	VBI96880.1	VWLTGLPGAGKSTL-----------------AIEAERCLHQAGKRTYVLDG-DNLRHGLCRDLGFSADDRAENIRRAGEVAR
lcl|BX571966.1_prot_CAH37497.1_54	WP_038707916.1	20.149	134	70	4	30	152	330	437	7.2	21.6	331	676	37	37.31	WP_038707916.1	KFLKKIK------LRNSIEIYSNSYADQGVIEKTINADITRRSSLLSRLSGYSHIDRVQRIGVGYLSSSENSKGFFKEYESCTGRVND--------------------RRDEKDIDSKFPIDQFANSSRTGREL
lcl|BX571966.1_prot_CAH38051.1_608	WP_024428855.1	28.421	95	56	4	315	403	291	379	2.2	23.5	423	389	37	46.32	WP_024428855.1	WLCWPLLFVLGAAAGSVYTLSLVACGERFRGSALVTASSLVSASWSAASFGGPLVAGALMEQ------FGGDALIGVLIVSAIAFVGAALWERRA
lcl|BX571966.1_prot_CAH38051.1_608	WP_024428855.1	31.944	72	46	1	132	200	317	388	2.9	23.1	423	389	37	43.06	WP_024428855.1	ERFRGSALVTASSLVSASWSAASFGGPLVAGALMEQFGGDALIGVLIVSAIAFVGAALWERRALPMQAARRG
lcl|BX571966.1_prot_CAH39101.1_1658	WP_011205373.1	26.214	103	56	4	147	234	151	248	9	20.8	238	282	37	34.95	WP_011205373.1	TTFGLVVAYAYYLIPRVALMLFPAFANLERRPLEAAMSLGAKPWRAW-----LDVAWRELWPSVMAAWCLVTAIALGTYGTALALAGTQINILPLLMYLKLSD
lcl|BX571966.1_prot_CAH39173.1_1730	VCQ54129.1	26.923	104	59	6	141	235	582	677	1.1	23.9	254	861	37	40.38	VCQ54129.1	WLHANYRGLAGDKPLDEIHRSEQFRDFRAKLYFMYDAICDTYPVEIGYKWIMYWYAGMTRDELQAMAFDS---NVANLGDALRK-----VTYESSRALPGKAGV
lcl|BX571966.1_prot_CAH39305.1_1862	ABA53699.1	30.579	121	79	3	2	118	288	407	2.58e-06	42	315	662	37	45.45	ABA53699.1	EITVFVAAHNEEAVVADCLTALLATTYPRERLTIVPVNDRSTDNTRALIDEVQARAPELIKPFHRESGKPGKAAALKDALREIRGDIMVVFDADYLPRPGLLKELVAPF-FDPEVGAVMGR
lcl|BX571965.1_prot_CAH34021.1_38	WP_122634654.1	23.148	108	78	2	118	221	526	632	6.4	21.6	285	809	36	43.52	WP_122634654.1	NDLLVSVISMFGGDKLQRLNIVPARILNAALALAIGIYLLRSVRRWLDNELLPAIG-LDQGMRASLVTLFSNLGYVALVLLALSLLGVKWDNLAWIVSALSVGIGFGL
lcl|BX571965.1_prot_CAH37344.1_3361	WP_050040327.1	40	50	26	3	28	75	185	232	0.18	24.6	132	300	36	48	WP_050040327.1	ARHNCLALAANANQQRGWSF--VDGGKVVSIRVSGTMECSDGAVLHEWCL
lcl|BX571965.1_prot_CAH37432.1_3449	WP_023360415.1	24.638	207	117	9	51	235	100	289	3.5	23.1	508	342	36	38.65	WP_023360415.1	GAKIAAPTAVTAASPPQQAGDEPLLIARRTLAPVWVCPDRVAAVRALKAAHPEVDVVVSDDGLQHY-----RLARAVEIVV------------FDHRLGGNGFLLPAGPLREPLSRRRDATLVNDPYSRALPPWPDTFALSLAPGDAWHLDRPSRRKPLAQFAGERVLAAAGIGAPERFFATLRAAGVAPATRALPDHYAFATNPFV
lcl|BX571966.1_prot_CAH38868.1_1425	ABN92885.1	23.881	67	42	3	42	102	142	205	3	21.6	168	336	36	47.76	ABN92885.1	VPSYVYQAGLKSFDDIAKHRAELDGKIYGIEPGSSANATIQKMIDTNQY---GLGGFKLVESSEAGM
lcl|BX571966.1_prot_CAH39088.1_1645	WP_004531414.1	46.667	30	16	0	28	57	172	201	0.15	23.5	83	329	36	56.67	WP_004531414.1	VGAPRAALREPGERVADALAAGGFDVERSA
lcl|BX571966.1_prot_CAH39305.1_1862	WP_004188537.1	30.088	113	64	5	60	172	186	283	2.2	23.1	315	508	36	40.71	WP_004188537.1	RAVTVSLIGQVADAYLAL-CAYDERLALTNETIASRRDSLR----IFRRRYEEGAISKLDLTQSEI-LLQQAQTLGSQLQ-QARDVQQHAL--------DLLVGTNAAARTPA
lcl|BX571965.1_prot_CAH34549.1_566	VCQ54129.1	28.169	71	45	1	24	88	76	146	0.55	24.3	185	861	35	33.8	VCQ54129.1	IEEAEQELSRSAHAPSGRLRVSLPALSAPVLPVLADFMAAYPDIQLDLDFTDRLVDVIDEGFDAVVRGGEP
lcl|BX571965.1_prot_CAH36322.1_2339	AFR18870.1	31.579	57	37	2	50	105	599	654	1.5	22.3	162	661	35	47.37	AFR18870.1	RFMFERHRADVDAIVSRFRVGDYD-GYADYVAYMGNRYDSEFVDWARGATTTGEPPL
lcl|BX571966.1_prot_CAH39308.1_1865	WP_024428782.1	33.898	59	29	3	70	119	821	878	3.2	21.2	144	1131	35	44.07	WP_024428782.1	LTGEIYPAAYAALVNESRQVRET-ALERLWTARGAPGRAGAWARLLGAWGSARGGDVNG
lcl|BX571965.1_prot_CAH34490.1_507	WP_076852667.1	45.455	11	6	0	2	12	146	156	1.4	18.5	32	339	34	72.73	WP_076852667.1	WSFFWLVGVPV
lcl|BX571965.1_prot_CAH34813.1_830	WP_004553586.1	26	100	60	3	136	225	200	295	2.1	23.1	263	582	34	38	WP_004553586.1	ARPLTKIGAIAKPLALASGTATGHYPSEFPALYNATGVP----TAANATVGIITIGGVSQALSDLQQFTSANSYPDVSTQTIQTNGSGGNYSDDQEGQGE
lcl|BX571965.1_prot_CAH36802.1_2819	EEH28759.1	27.692	65	41	2	36	100	177	235	8.2	20.4	189	475	34	41.54	EEH28759.1	MAWAHGTVGSADICAPSYAG-----HSERDVRYLSHWLAQGYAIVATDYQGLGASGPHP-YGLTR
lcl|BX571965.1_prot_CAH37099.1_3116	WP_004535373.1	27.451	51	28	1	49	99	322	363	9.7	19.6	148	441	34	39.22	WP_004535373.1	PATYKGVAKFLAYLSSP---------AVAAKWHEDTGYLPVTTAAYDLARE
lcl|BX571966.1_prot_CAH37881.1_438	WP_038741497.1	28.472	144	89	6	236	379	113	242	2.6	23.5	418	364	34	43.06	WP_038741497.1	VQQVLAATGASKVNLIGHSQGGLT------SR-YVA--AVAPQLVAS--VTTIGT--PHRGSEFADFVQTVLAYDPTGLSSTVIAAFVNVFGILTSSTNNTNQDALAALKTLTTSQAATY-NQNYPSAGLGAPGSCQTGAQTET
lcl|BX571966.1_prot_CAH38871.1_1428	WP_004554469.1	28.736	87	43	2	160	246	72	139	2.8	22.3	255	186	34	40.23	WP_004554469.1	SLQGAIFQSLQAQLARHPIGGAQLLSISID------------PANDTAVAMTAWLRRFGAQPGWQAAIPASGD-------LARLARL
lcl|BX571966.1_prot_CAH39021.1_1578	WP_038749854.1	30	30	21	0	29	58	475	504	5.9	19.2	89	748	34	50	WP_038749854.1	VDDYSTRFTDTRANGGKTYTRDDTLVNWQL
lcl|BX571966.1_prot_CAH39089.1_1646	ACQ98979.1	27.193	114	73	2	148	258	113	219	0.01	30.8	327	628	34	42.11	ACQ98979.1	AEFAAQYAPTPQQVALVEA-------HLRRAGFRDIEVAPNRLLISATGTAAAVKTAFNTRLKRFTLEGRRVYANQDAAQVPAELGRIVGAVLGLDNATLARTYNRQAAVTGAV
lcl|BX571966.1_prot_CAH39308.1_1865	EEH25224.1	32.727	55	24	3	12	60	650	697	2.4	21.6	144	899	34	47.27	EEH25224.1	NVANAPA-------LSPNAWFRYNFDGYGEHNDGGDFDGTGAGRLWPIFTAERGM
lcl|BX571965.1_prot_CAH36688.1_2705	AFR18870.1	22.819	149	93	4	175	310	352	491	0.8	25	412	661	33	34.9	AFR18870.1	IQDMLASTTMTGP-------DNDLWLAAAEAADYGDPGNCADYGTCDYQKRLIEAVLTHRYSCNANVRILAQDMTVPQFQSACQSVAQEEDY--FHRMMKTGHVPVANDHNDTIEIVVFGDYDNYRKYASVIYGISTDNGGMYVEGDPS
lcl|BX571965.1_prot_CAH37085.1_3102	AHE31311.1	31.25	80	49	2	116	194	50	124	1.8	23.1	285	474	33	45	AHE31311.1	LDLGCGFAHSTVINAAAFPHAEFHACDFNPAHIEAAARRASRL-----GIGNVAFHEASFDALLDRDLPPFDFIVMHGIY
lcl|BX571965.1_prot_CAH37085.1_3102	AHE31311.1	29.508	61	32	2	161	210	40	100	9.8	20.8	285	474	33	39.34	AHE31311.1	PKELGRPFRYLDLGCGFAHSTVINAAAFPHAEFHACDFNPAHIEAAARRASRLGIGNVAFH
lcl|BX571966.1_prot_CAH39094.1_1651	ABA47916.1	27.778	90	41	4	9	74	339	428	7.9	20.8	203	524	33	38.89	ABA47916.1	VRDVALVAVALVSLAVTPRSAREGNAFNWAPIEEVAKLFAGIFVTIAPVIVILRAGGDGVFAPIVHLVTGADGKPVDAMYFWATGVLSSF
lcl|BX571965.1_prot_CAH34003.1_20	WP_151269450.1	35.484	31	18	1	48	76	124	154	1.2	21.2	90	242	32	58.06	WP_151269450.1	ALQIALHTQMKLFYRPAGVQPARDEDPTLPM
lcl|BX571965.1_prot_CAH36282.1_2299	WP_080248669.1	25.134	187	113	7	163	340	558	726	1.1	25	564	742	32	37.43	WP_080248669.1	PGKNLMLNAAVYQINQTNVAMSNPNDPTSSTFVQV-----GEVRSRGVELSAVGNLSRE------LSVIAAYVYQDVKNVRANDNTLNKWPVDVPRPRQ----IASLWADWTWRTGPLTGFGVGAGV-RYMSAAAGAADNSLTVPSYTLFDAALHYELRNWRFA--LNATNLFNRRYVAGCQSDAVC
lcl|BX571965.1_prot_CAH36566.1_2583	WP_004538839.1	42.857	28	15	1	37	64	528	554	0.035	25.8	87	670	32	50	WP_004538839.1	TWTGKRWSDLQAGP-DAARYALARLGQP
lcl|BX571965.1_prot_CAH37099.1_3116	KGV09504.1	28.302	53	32	1	46	92	200	252	9.7	19.6	148	252	32	41.51	KGV09504.1	SDAEILGTGVGFGMRKNDAQLKSAVNQALKELKADGTIDGLAKKYFSVPVTLK
lcl|BX571966.1_prot_CAH38883.1_1440	WP_038760383.1	37.037	27	16	1	34	59	313	339	8.4	18.5	82	342	32	59.26	WP_038760383.1	ALEATVLRVGTAPPTAGTIDATSIITL
lcl|BX571966.1_prot_CAH39022.1_1579	WP_004532434.1	37.5	32	15	1	7	38	22	48	7.7	19.2	100	329	32	53.12	WP_004532434.1	HAVAALQTLGVVDAMAEPTT-----AQTLSAA
lcl|BX571966.1_prot_CAH39025.1_1582	ABN94719.1	25.61	82	55	1	111	192	117	192	0.075	27.3	260	406	32	45.12	ABN94719.1	DIVVPTSNYMAKQIQAGVYQKLDKSKLPNLSNLDPTLMKMIADADPGNQYGVP------WAFGTDGLGYNVQAVKKALGENA
lcl|BX571965.1_prot_CAH34003.1_20	WP_004523794.1	35.714	28	18	0	50	77	77	104	7.5	18.9	90	159	31	46.43	WP_004523794.1	GPAWEAQDGSRIVGEKLADAPSPNADSI
lcl|BX571965.1_prot_CAH34130.1_147	AHK68005.1	25.926	54	29	3	34	85	248	292	7	20.4	166	772	31	44.44	AHK68005.1	SNALEAFRSGKVAFMIEST------PFADWMED---PSKSSVAGKVGYARPPAP
lcl|BX571965.1_prot_CAH35351.1_1368	ONC96520.1	32.759	58	32	2	51	101	34	91	8.6	20	167	504	31	44.83	ONC96520.1	SMHIHILGICGTFMGGLAVLARAAGHTVTGCDAGVYPPMSTQLEAQGIQLIEGYGAEQ
lcl|BX571965.1_prot_CAH36322.1_2339	KIX45952.1	27.451	51	37	0	109	159	84	134	2.6	21.6	162	189	31	41.18	KIX45952.1	RLAARNDEVVLRANEGGQCDPFDPQDADENGLAVKGRFFTVQNFVACGQHW
lcl|BX571966.1_prot_CAH37743.1_300	WP_053292838.1	23.841	151	91	5	213	341	57	205	0.96	24.6	413	408	31	39.07	WP_053292838.1	AKRTETIHVAQVDDSLLESLSQAIRRTRGHGPGFFVHATFDEARASLQPSAAKQAAAIDYPITYSQQVRNWISQLQASNIVSTIVSLSGFTNRYYTTTHGVAASDWIAQQWKQLAGSRTDVTVEQFTHAGWPQKSVI--LTIKGSDPAAGV
lcl|BX571966.1_prot_CAH38896.1_1453	ABA50993.1	24.719	89	47	4	121	202	200	275	7.4	21.2	263	574	31	35.96	ABA50993.1	YTVRFTLKEPNAPFIQNLAMEFASILSAEYADQLMKAGKAADINQKPIGTGPF--IFRSY-----------TKDATIRFDGNPDYWKKG
lcl|BX571966.1_prot_CAH39090.1_1647	WP_004527659.1	26.966	89	39	3	33	121	250	312	0.98	24.3	289	403	31	38.2	WP_004527659.1	YGVYDKRVNQSADYDA--LGSRTLVLRELRER--------------DALADVFGSG----------LFWDERNNVGKTHLRGYQVRDSS
lcl|BX571966.1_prot_CAH39606.1_2163	WP_004536717.1	23.81	126	82	5	264	380	282	402	8.4	21.6	380	452	31	44.44	WP_004536717.1	AQAAGPMAEAVEHSFSRMSDADIGAIATYVRTVPAVADGAAKARSAWGKPAEDGIR-----LRGVALASTGIDPARLYLGNCASCHQMQGKGTPDGYYPQLFHNSTVGAPNPTNLVQVILNGVARK
lcl|BX571965.1_prot_CAH36692.1_2709	KGX72041.1	29.63	54	29	2	67	120	1	45	1.8	22.3	183	178	30	44.44	KGX72041.1	MNHKKGDVARF---ENMQKGINMKRSRSRF------RASFTVAVALGVPSGFAH
lcl|BX571965.1_prot_2833	WP_004526045.1	42.857	21	12	0	5	25	437	457	5	18.9	69	833	30	52.38	WP_004526045.1	ALLRYAAERFVEVIPEIDMPA
lcl|BX571965.1_prot_CAH36888.1_2905	WP_004532434.1	24.242	66	44	2	153	217	5	65	7.3	20.8	220	329	30	46.97	WP_004532434.1	KLERWSALDLAEGLQLAHAVAALQTLGVVDA-----MAEPTTAQTLSAACDLDPELLRGVLEYAAS
lcl|BX571965.1_prot_CAH37073.1_3090	WP_004188537.1	27.193	114	64	4	83	192	372	470	5.5	22.3	364	508	30	39.47	WP_004188537.1	GRNIGNLKLANARRDEALAQY------EKTIQTAFR----DVADALAARHWLADQVRIAQETLATQAERARLAKLRYDSGAARFLEVLDAQRDLLNAQQ-----QLVQTRRALL
lcl|BX571966.1_prot_CAH38896.1_1453	WP_139900217.1	27.059	85	45	3	19	98	88	160	0.43	25	263	432	30	36.47	WP_139900217.1	PNITPDDQAGIGKWTSDDFY------------RAMHTGRSKDGSLLYPGFPFASYTKVTRADSDAIYAYLRSVAPVSTPSRPHEL
lcl|BX571965.1_prot_CAH34453.1_470	ABA48964.1	25	28	21	0	11	38	76	103	1.1	21.6	97	473	29	46.43	ABA48964.1	PLDRVSRSVWRHTMKMNRWIEVAFAAGC
lcl|BX571965.1_prot_CAH35488.1_1505	WP_024428546.1	33.333	48	25	1	88	135	214	254	8.9	20	164	372	29	45.83	WP_024428546.1	TLGDRRMMNAAQRLFV-------EHLADNIEPDGTTYDFLERDALHYA
lcl|BX571965.1_prot_CAH36566.1_2583	WP_076887541.1	32	25	17	0	55	79	314	338	6.6	19.2	87	411	29	44	WP_076887541.1	NYGADDSGGPTEPSPPVKATVQSPG
lcl|BX571965.1_prot_CAH36683.1_2700	WP_004546872.1	30.159	63	41	2	12	71	52	114	1.2	23.9	276	400	29	44.44	WP_004546872.1	SSTLYDPAITSNNRTHNPVMLTVKVTNNGRPVAGCDVAWQPRGAGGASGWLFPASASTDANGI
lcl|BX571965.1_prot_CAH36683.1_2700	WP_004546872.1	28.788	66	23	4	42	91	193	250	2.6	22.7	276	400	29	40.91	WP_004546872.1	PGAYTGIQSIDGKQDGLVLFSVWDVNGKSP-------QIIAKGPGVDCTQFGGEG-TGYKCAKRHA
lcl|BX571965.1_prot_CAH36693.1_2710	WP_076889967.1	25.275	91	53	5	203	288	195	275	1.5	23.5	297	432	29	48.35	WP_076889967.1	NNRYLTAGGRNGEFEDRAIANAFWID--------HAAEY-AKRRKARALVVFLEGDPQFNR-YERSERFGWLRFNRPRVRDGFREFKRALV
lcl|BX571965.1_prot_CAH36939.1_2956	AFI68205.1	26.667	60	31	3	98	147	161	217	5.5	20.8	172	367	29	40	AFI68205.1	RIVCFESHFDRFRPHVRTRWREEAARGGGLLFDLGPHLIDQALALF---GPPETVSATVK
lcl|BX571966.1_prot_CAH38873.1_1430	WP_080248725.1	24.324	37	28	0	71	107	645	681	2.5	21.2	128	922	29	54.05	WP_080248725.1	VAPYADYKRRFTNLYDSDTDIKITQYRFQTSRVGLDL
lcl|BX571966.1_prot_CAH39102.1_1659	AFR20596.1	30.357	56	32	2	287	342	202	250	1.6	24.3	442	531	29	48.21	AFR20596.1	FNPTAGANLPKAWDRT----TGSARVVVAVI---DTGYRPHADLAANLLPGYDFIS
lcl|BX571966.1_prot_CAH39102.1_1659	AFR20596.1	31.081	74	40	4	80	149	301	367	4	23.1	442	531	29	48.65	AFR20596.1	GTIGAVTNNGVGVAGISWVGKVLPVRV----LGKCGGMLSDIADG---MRWAAGLPVPGAPSNPNPAKVLNLSL
lcl|BX571966.1_prot_CAH39651.1_2208	KGV04506.1	28.346	127	75	5	247	360	52	175	0.96	24.6	396	290	29	37.01	KGV04506.1	DTATGARIAHRGDERFPFCSTSKMMLC-AAVLARSAGEPALLQRRIAYAKGDLIRYSPITEQHVGAGMSVAELC--AATLQYSDNTAANLLIALLGGPQTVTAYARSIGDATFRLDRREPELNTALP
lcl|BX571966.1_prot_CAH39827.1_2384	EEH28759.1	26.437	87	45	3	38	123	203	271	2.8	22.7	301	475	29	37.93	EEH28759.1	RYLSHWLAQGYAIVATDYQGLGASGPHPYGLTR-------------PLAYSVLDS-----IRAVQNGGFELSPKRIVVFGQSQGGRA
lcl|BX571965.1_prot_CAH34449.1_466	ABA51731.1	32.203	59	32	2	108	166	307	357	8.6	20.4	214	379	28	42.37	ABA51731.1	CANLARLFRQMTFTVDLENGMIAAM-LQGKRSAVDAA-------QHALRANPSLVEAWL
lcl|BX571965.1_prot_CAH34549.1_566	KGV09504.1	29.825	57	21	2	92	142	125	168	9.4	20	185	252	28	42.11	KGV09504.1	GKRIGVLQGTIQEAYAKKRWA-------------PAGVEVVPYQTQDLAYEDLKSGR
lcl|BX571965.1_prot_CAH36566.1_2583	WP_076848120.1	33.333	24	16	0	22	45	341	364	9.3	18.9	87	919	28	50	WP_076848120.1	RIPARSSVFMSPYVTHRHPAFWRN
lcl|BX571965.1_prot_CAH36690.1_2707	WP_076848120.1	30.693	101	41	5	178	254	678	773	1.2	23.9	277	919	28	40.59	WP_076848120.1	FRAAFGARVLDDDRAT--FEAVLQALGTFEQAPDVFYPYTS---KYDAYLAGRARLTRAELHGLQVFNDEKKGNCASCHVSRRGLDGSPPQFSDFGLIALG
lcl|BX571965.1_prot_CAH36804.1_2821	WP_004531547.1	25.455	55	39	1	92	146	66	118	2.7	21.9	197	315	28	50.91	WP_004531547.1	VTAVSADYDLNKQFTQIDNFISAHVDMILLNAADPKA--IEPAVRKAQAAGIAVI
lcl|BX571965.1_prot_2833	WP_038730428.1	36.842	19	11	1	34	52	218	235	4	19.2	69	567	28	63.16	WP_038730428.1	WELIIDAGSGEV-LRAQDK
lcl|BX571966.1_prot_CAH37875.1_432	WP_011204325.1	30	90	46	3	117	189	3	92	2.7	22.3	258	346	28	38.89	WP_011204325.1	VLGIESSCDETGLALYDTERGLLAHALHSQIAMHREYGGVVPELASRDHIRRALPLLEEVLAASGARRDDIDAIAFTQGPGLAGALLVGA
lcl|BX571966.1_prot_CAH38867.1_1424	WP_080248756.1	23.377	77	51	2	44	120	277	345	2.3	22.7	272	495	28	42.86	WP_080248756.1	AEGIDRTLDSPAFGLLMRIEDPLSYLGTRHGS-------RLAVPKYIVN-ASGDDFFVPDNSQRYFDKLPGAKALRM
lcl|BX571966.1_prot_CAH38874.1_1431	VCQ54129.1	28.302	53	24	3	40	92	691	729	0.71	23.9	189	861	28	47.17	VCQ54129.1	EIRAVMDTLRS---NGIDV-------YVSTASLDDVVRVF----AGHPAFGYG
lcl|BX571966.1_prot_CAH39651.1_2208	AFR16694.1	21.239	113	85	2	147	258	173	282	1.9	23.9	396	432	28	38.94	AFR16694.1	IVIADSDIAVEPDYLTRVTAPLADPSVGVVTCLYHARSVGGFWTRI---GAQFVDAWFAPSVRITHLGGSSRFGFGATLALTRATLDAIGGFKALKDELADDYWLAELPRRLG
lcl|BX571965.1_prot_CAH34130.1_147	WP_004546221.1	25	44	33	0	2	45	476	519	9.9	20	166	539	27	47.73	WP_004546221.1	QVVEREIDGETTPEPYRAWRDTVNVRKGERVRILTTQTERGERM
lcl|BX571965.1_prot_CAH36203.1_2220	WP_038730428.1	23.762	101	73	1	165	261	344	444	8.7	21.6	365	567	27	35.64	WP_038730428.1	LRYVNLTLGVKALPYQYAGGVQYDPHGQSGDDNSSYSPSSGRLSFGQGGVDDAEDADVVIHELGHGIHDWITNGGLSQVEGLSEGTGDYLAAAYSRDFNQW
lcl|BX571965.1_prot_CAH36796.1_2813	WP_080248756.1	27.273	143	77	8	98	217	230	368	7.3	21.9	439	495	27	41.26	WP_080248756.1	TWLALIGDQRVDAIAPFAIDLLSTRAALENMYRSYGGNWPLAFYPYYAEGIDRTLDSPAFGLLMRIEDPLSYLGTRHGSRLAVPKYIVNASGDDFFVPD----NSQRYFDKLPGAKALRMVPNSSHSDIRRATLDSLVPFVKR
lcl|BX571965.1_prot_CAH36813.1_2830	EDU07436.1	26.562	64	41	2	77	135	200	262	0.49	24.6	218	347	27	50	EDU07436.1	SFQYKLSGLQNLKPTPCMVDVTVTPE-PGIVKFGQVQSSGNGFSPAVPRKPFSLALTKKCSIAV
lcl|BX571965.1_prot_CAH36939.1_2956	WP_004554469.1	28.261	46	28	1	56	101	24	64	3.8	21.2	172	186	27	43.48	WP_004554469.1	PW-----GAIEPAEAAPDIEVSLADGTRGRLVDLLRGKTSAIQFVF
lcl|BX571965.1_prot_CAH37062.1_3079	WP_155027764.1	17.308	52	37	1	120	171	174	219	8	20.4	196	419	27	44.23	WP_155027764.1	QQYKATRMVCIA------PNIPSLGAWSCEGPALWGKRNGVSVDTIVMDPDS
lcl|BX571965.1_prot_CAH37085.1_3102	WP_038730428.1	25.263	95	54	4	168	245	329	423	1.7	23.5	285	567	27	38.95	WP_038730428.1	LYFEAVNAYYHIDTFLRYVNLTLGVKALPYQYAGGVQYDPHGQSGDDNSSYSPSSGRLSFGQGGVDDAEDADVVIHELGHGIHDWITNGGLSQVE
lcl|BX571966.1_prot_CAH37464.1_21	AFR16694.1	28.767	73	47	1	110	182	233	300	6.8	21.2	275	432	27	42.47	AFR16694.1	ITHLGGSSRFGFGATLALTRATLDAIGGFKALKD-----ELADDYWLAELPRRLGLRTVLSEVNVATDVAEPS
lcl|BX571966.1_prot_CAH38291.1_848	WP_080248669.1	26.496	117	70	4	215	320	250	361	0.029	29.6	388	742	27	41.88	WP_080248669.1	PLADQR----VSFAPSLKWQPNADTSLTLAATYLQDW-GDTSSNFLPSRGTVLPNPNGTISDDLYTADANFDHYRKKQWSLGYQFEHKLNPVWTLRQNVRWMHLSLDDASVYGGGLD
lcl|BX571966.1_prot_CAH38872.1_1429	WP_045597613.1	27.397	73	48	3	67	139	68	135	2.9	22.7	274	520	27	46.58	WP_045597613.1	ELNPDAEAIAHALDAERAAGVARGPLHGV-TVALKDNIA---TGDRMSTTAG-SLALDGVRATRDAHLVARLR
lcl|BX571966.1_prot_CAH39024.1_1581	WP_029671417.1	34.483	58	33	1	55	107	430	487	1.9	22.3	195	487	27	41.38	WP_029671417.1	WLASPEAMVASDADARALRAHYPITMPDQNLSDSEIRRYVRYFHWADEASKQRDHAMP
lcl|BX571966.1_prot_CAH39024.1_1581	WP_050040327.1	36.538	52	26	2	119	170	76	120	9	20.4	195	300	27	46.15	WP_050040327.1	MQNAEASVSAGG--VKASGH-----LRVSAPAGFGRRHVAPLVPPFTGAHPD
lcl|BX571966.1_prot_CAH39041.1_1598	WP_004193933.1	22.222	162	94	6	229	372	299	446	2.8	23.9	535	492	27	35.19	WP_004193933.1	VSGMAHAWPAGAGGDNANYVDATHVNYPAFVMDYWVKNNLRANGAPVQAGTPPTGLTVTNATQTSISLAWNPVANASSYNVYRNGNKVGSSTSTAYTDAG------LIAGTAYSYTVTEIDP--------SLGESAPSPAVSATTQPSFACSATTATNYAHV
lcl|BX571966.1_prot_CAH39088.1_1645	WP_038781359.1	45.455	22	12	0	10	31	530	551	7.5	18.9	83	624	27	59.09	WP_038781359.1	GEAGYLDHALATNALAWRVKAV
lcl|BX571966.1_prot_CAH39301.1_1858	EEC34719.1	30.556	108	57	4	262	367	242	333	0.98	24.6	388	339	27	39.81	EEC34719.1	GETNEMTPFNPDDHAAQLK-------APTLGLYGGKDDSISQRSLAR----MRERLAAAGTQAARESEIVVYPDAGHAFFAD-----YRPSYVKADADDGWKRAIAWF
lcl|BX571966.1_prot_CAH39827.1_2384	WP_004529973.1	28.889	90	46	4	92	173	314	393	3.9	22.3	301	433	27	41.11	WP_004529973.1	DWAFHCHKSHHTMNAMGHQVPNLIGVPQQDLA---------KRINKLVPDYM-AMGSTGGAMGTMEMPLPENTLPMMTGTGPFGPLEMGG
lcl|BX571965.1_prot_CAH34003.1_20	EBA51467.1	43.478	23	13	0	60	82	117	139	4.1	19.6	90	484	26	52.17	EBA51467.1	RENGMKAKVAGRLTALALCAGAT
lcl|BX571965.1_prot_CAH36566.1_2583	EBA48499.1	34.783	23	15	0	2	24	28	50	5.2	19.2	87	451	26	60.87	EBA48499.1	MAGVMALAGQSPIARAADSGKGP
lcl|BX571965.1_prot_CAH36692.1_2709	WP_004548306.1	27.586	58	32	1	48	95	239	296	4.5	21.2	183	467	26	43.1	WP_004548306.1	TKDQLAQAGAGKLIGLFSTTSHLEYELDRVAGKGEGATQPSLAEMTAKAIDVLRKNPN
lcl|BX571965.1_prot_CAH36803.1_2820	EDS82086.1	27.119	59	43	0	41	99	4	62	1.8	22.7	230	196	26	47.46	EDS82086.1	RAVPRGSSRRLLSLALVCACALAPVGGSRALAEDAFMLTSDDLHPGGRVGAPHVFNQGD
lcl|BX571965.1_prot_CAH36968.1_2985	WP_023360415.1	48.649	37	17	2	1	37	15	49	0.36	23.9	143	342	26	54.05	WP_023360415.1	LTREWQRRGALAWALAPFACA-FGAI-ASLRRAAYAR
lcl|BX571965.1_prot_CAH36980.1_2997	WP_053292838.1	34.545	55	24	1	64	118	203	245	0.7	23.9	209	408	26	41.82	WP_053292838.1	AGVVVIGGHLDSTVGRMSENTRAPGADDD------------ASGIASLTEALRVL
lcl|BX571965.1_prot_CAH36986.1_3003	WP_004538839.1	28.571	77	53	1	130	206	56	130	4.1	22.3	292	670	26	38.96	WP_004538839.1	GAQPLAVTTSDASGAFSLPALDRWPALIRATH--GAYVEEATGAAATLEGDGLEAVYASAPSTIVVSPYSSAVVATA
lcl|BX571966.1_prot_CAH37464.1_21	WP_011204325.1	26.923	78	42	3	23	93	141	210	2.2	22.7	275	346	26	37.18	WP_011204325.1	QLMRVSDVGVY----ETLGETLDDAAGEAFDKTAKLL----GLGYPGGPEVSRLAEAGTPGAVVLPRPMLHSGDLDFS
lcl|BX571966.1_prot_CAH37875.1_432	ABN91854.1	29.412	68	43	3	160	225	48	112	6.8	20.8	258	168	26	35.29	ABN91854.1	NFGTLDFGAHPAVATGQVSAAVGGGALQ---IECSPGSTLKMTIDGGANASAGNTQRNLASGGARVAY
lcl|BX571966.1_prot_CAH38762.1_1319	WP_024429081.1	33.333	132	62	8	308	418	297	423	0.94	25	431	627	26	42.42	WP_024429081.1	GVDITLPQRWQNGAAQTSG-PRKGGRFAAVATMGALSALVVGACMTAPLFAVLAFIAHTGNALFGGAALFSMGIGLGVPLLVIGIGAGT-LLPRAGAWMDG--VKVFFGVLLLAAALW-IVWPVLNAASQLG
lcl|BX571966.1_prot_CAH38877.1_1434	WP_038730428.1	27.119	59	21	2	58	116	290	326	0.91	23.9	228	567	26	35.59	WP_038730428.1	TSGGYKLSGPYASC---------------IDFDAPLD-------KACPVQASTTFDFTR
lcl|BX571966.1_prot_CAH38883.1_1440	WP_004196853.1	33.333	21	14	0	35	55	113	133	4.9	19.2	82	266	26	57.14	WP_004196853.1	VNAIVNELAVGPASSLSDRAN
lcl|BX571966.1_prot_CAH39098.1_1655	ABA50993.1	33.333	39	23	1	2	37	341	379	2.3	21.6	138	574	26	58.97	ABA50993.1	HKPVDKLEVRQALDMAINKKAILESVYQGAGQAASAPMP
lcl|BX571966.1_prot_CAH39098.1_1655	WP_009952932.1	35.897	39	18	2	42	77	40	74	7.1	20	138	209	26	48.72	WP_009952932.1	GRLDALVNNAGIVAPSLPLADMD----IARLKRVFDTNV
lcl|BX571966.1_prot_CAH39101.1_1658	WP_155027764.1	27.632	76	42	3	37	99	207	282	0.54	24.6	238	419	26	46.05	WP_155027764.1	GVSVDTIVMDPDSADPTSVVLQAASKNPQAILLGLPKGLMVPILSAAEQQNLGRRIHFVSAASGYDLGVPKAIGPY
lcl|BX571966.1_prot_CAH39223.1_1780	ABA50268.1	37.931	29	18	0	15	43	99	127	5	20	110	800	26	51.72	ABA50268.1	AVPDHRFAAPRLAADQRAHPRGELVEIER
lcl|BX571965.1_prot_CAH34549.1_566	EEC34719.1	47.059	17	9	0	160	176	207	223	3.3	21.6	185	339	25	52.94	EEC34719.1	RLGVTGFCWGGRQTWLF
lcl|BX571965.1_prot_CAH34549.1_566	EEC34719.1	40	30	17	1	22	51	94	122	5.5	20.8	185	339	25	50	EEC34719.1	AGLDVDTVQI-RSGDASVPAYRAQPDGKSN
lcl|BX571965.1_prot_CAH36127.1_2144	EES27008.1	30.303	33	22	1	24	56	285	316	3.5	20.8	133	387	25	51.52	EES27008.1	LPSAGAPFWF-DSMAIPKGAAHADHALRFIDYI
lcl|BX571965.1_prot_CAH36131.1_2148	ACQ98979.1	36.207	58	34	1	131	185	377	434	5.2	21.2	217	628	25	44.83	ACQ98979.1	RASGTQAADDRIFKSAVAQGQTFVVAAGDAGAYECSVSRVSGGQGVPARSNYSVSEPA
lcl|BX571965.1_prot_CAH36322.1_2339	EDU07436.1	30	40	23	2	62	101	72	106	1.5	22.3	162	347	25	45	EDU07436.1	WISAPRTTDG-YCYKDL----GGAGNLNIVDNIYFYANPD
lcl|BX571965.1_prot_CAH36686.1_2703	WP_011205373.1	28.75	80	52	3	33	109	64	141	9.9	20.8	307	282	25	40	WP_011205373.1	DAIGRSLALAVGTGTLSTCVGVPLALSFAEQPPARRRWLLALLGVPLAFSGLV-IAYGFI-LTFGRAGFVTTLLAGLGAD
lcl|BX571965.1_prot_CAH36696.1_2713	WP_004535373.1	23.684	76	53	2	20	90	141	216	2.1	23.1	289	441	25	38.16	WP_004535373.1	VSMPFNSSTPVLYYNKDAFRKAGLDPNQPPKTWADVKADAEKLKKAGYACGYTTGWQGWIQLENYSAWHGLPFATR
lcl|BX571965.1_prot_CAH36729.1_2746	WP_004538839.1	30.928	97	49	6	228	319	533	616	8.1	21.6	366	670	25	42.27	WP_004538839.1	RWSDLQAGPD-----AARYALARLGQPGSRLGGDLAKY---LPLADLATQNPWMIIDSHYAGPAYRP-----FVGWYRRSLSNVRRIVGADAARRDP
lcl|BX571965.1_prot_CAH36803.1_2820	WP_155027764.1	20.69	58	40	1	169	226	87	138	9.4	20.8	230	419	25	39.66	WP_155027764.1	YLVEDDQWNPETA------SQVASKLVRDRKVLALAGNASFVECGANAKFYEQENVIA
lcl|BX571965.1_prot_CAH37315.1_3332	WP_122651768.1	26.984	63	36	3	16	73	487	544	9.3	20.8	234	560	25	44.44	WP_122651768.1	FVRHGADAVEDAIWSARRD----TGTGYGIAVFDYEP-GEHGGRSTITVNYYHAPGADQHPTA
lcl|BX571966.1_prot_CAH37884.1_441	ONC96520.1	34.426	61	31	1	269	329	379	430	0.24	26.6	348	504	25	45.9	ONC96520.1	AGLRTRIGRENTRIL---------AVLEPRSNTMKLGVMKAQLPASLADADLVFGYGAPSG
lcl|BX571966.1_prot_CAH37884.1_441	ONC96520.1	30.769	26	18	0	16	41	453	478	7	21.6	348	504	25	57.69	ONC96520.1	DDLHALVKAVTASARPGDHVLVMSNG
lcl|BX571966.1_prot_CAH38762.1_1319	WP_080300428.1	25.197	127	74	4	9	115	316	441	9.3	21.6	431	521	25	35.43	WP_080300428.1	APNDPYREDLNAVMNLGAVYQKANVGLAIATNPQLTEWKFLPPLLSANCVDDQTERPQIYLKDGKYYLFTISHRTTMAA-GIDGPDGVYGFVGNGIRSDFLPLNGGSGLVLGNPTDFSAPAGAPYAQ
lcl|BX571966.1_prot_CAH38870.1_1427	CFK95952.1	24.324	74	27	3	125	197	320	365	7.2	21.6	289	439	25	44.59	CFK95952.1	EKLADLAGDATDNVVCSE--------AGASLEKMPGGAAF--------------------KAKYEKRFGQPIQI
lcl|BX571966.1_prot_CAH39093.1_1650	WP_038781359.1	27.119	118	70	4	197	304	375	486	4	22.7	428	624	25	39.83	WP_038781359.1	RVVDPGSARLGGDAIAVALIYDSRKVKPIGNAATLAIDDKNRQPLAQTFRPLGGSRA------VTVAVNHLKSKNCPDATGDDLDQGDGQGCWNATRSRAAAKIADWLARNPTGAPSE
lcl|BX571966.1_prot_CAH39223.1_1780	WP_004527508.1	35.714	28	18	0	59	86	296	323	6.7	19.6	110	466	25	46.43	WP_004527508.1	LEAVEDVNHAQKNVLLDKIEKCYGADLA
lcl|BX571966.1_prot_CAH39244.1_1801	WP_004531547.1	30.973	113	59	5	161	273	98	191	0.004	32.3	460	315	25	47.79	WP_004531547.1	ADPKAIEPAVRKAQAA-GIAVIAVDVAASGADATVQTNNVKAG----ELACD----------YLAKKLNGK---GNVIIENGPQV-SAVVDRVNGCKAVLAKNPGLRLLSSDQ
lcl|BX571966.1_prot_CAH39362.1_1919	WP_076887541.1	37.838	37	20	3	82	115	243	279	0.77	23.1	138	411	25	56.76	WP_076887541.1	QGQYLGRVGNGLPCGGQTTGPHVHFALSQGGSDVPVN
lcl|BX571966.1_prot_CAH39652.1_2209	WP_004526045.1	24.359	78	54	1	193	270	626	698	1.3	23.9	313	833	25	42.31	WP_004526045.1	IKHASGPREFSTRHVMVSLWDTIFWGASDSARDLSAKGYRTVLALPDYLYFDFPYTR-----NPRERGYYWGSQATDE
lcl|BX571966.1_prot_CAH39829.1_2386	WP_004527508.1	28.125	64	33	2	105	155	110	173	0.63	24.3	203	466	25	45.31	WP_004527508.1	MTGYKVIVDKSTVPVGTAQRVRAVIDEALAARGLAGSAEHRFSVVSNPEFLKEGAAVDDFMRPD
lcl|BX571965.1_prot_CAH34453.1_470	KIX45952.1	47.826	23	12	0	17	39	109	131	3.1	20	97	189	24	47.83	KIX45952.1	DADENGLAVKGRFFTVQNFVACG
lcl|BX571965.1_prot_CAH34894.1_911	ABA47916.1	29.73	111	61	3	257	365	264	359	0.21	26.9	458	524	24	46.85	ABA47916.1	LLTLFFVLDTYFYRKGGEEGKPFLDPTPDSHGMSIEGKVNFVLLGAVIALV---------LMSGLWKPGIAFDLFGTHVALQNAVRDVAL------VAVALVSLAVTPRSA
lcl|BX571965.1_prot_CAH36322.1_2339	WP_024428855.1	32.558	43	25	1	74	112	192	234	3.3	21.2	162	389	24	37.21	WP_024428855.1	AHDRWTRVMPKMPALVVGTAFFALFDTLALSLLPIFAMARGVA
lcl|BX571965.1_prot_CAH36682.1_2699	WP_004523300.1	26.19	84	54	2	17	94	157	238	1	24.3	321	299	24	45.24	WP_004523300.1	MCREIVATGQVPSGLLMKLAVNTFLIAMVTGLAEAAHAARGFGLDMKQFQAVLDAGPMASSVSRVKI--DKLVNEDFEVQASIV
lcl|BX571966.1_prot_CAH37651.1_208	WP_009956690.1	32.432	74	46	3	218	289	162	233	3.2	22.3	297	310	24	44.59	WP_009956690.1	ATALSQVLERTGALSRVRIYSTEAKYTAAVQAMPHFET--RDETRTALANVTMNHTCQLSPKFGSWYGYELRRD
lcl|BX571966.1_prot_CAH38455.1_1012	WP_004529364.1	26.496	117	67	6	257	372	207	305	1.5	24.6	489	554	24	40.17	WP_004529364.1	DAVAKFGDAWTRPKNIVSNGPYTLVDWQ--------PNNRIVMAKSDKYWN---ARNVVIR--KVTYLPIEN----DETALRM-YQAGQIDYTYSIPAGGFGQISKQFGKELRPGLQ
lcl|BX571966.1_prot_CAH39023.1_1580	WP_155027764.1	26.316	95	49	2	79	155	222	313	0.68	24.6	315	419	24	37.89	WP_155027764.1	PTSVVLQAASKNPQAILLGLPKGLMVPILSAAEQ---QNLGRRIHFVSAASGYDLGVPKAIGPYWKGNFDVNLEFQPLDAQTPDNRNWLAVMDKY
lcl|BX571966.1_prot_CAH39829.1_2386	WP_024428916.1	29.63	54	33	2	98	146	11	64	6.4	20.8	203	351	24	46.3	WP_024428916.1	AGSRFGQFYAAGLAASGAYRIAGILGQGSARTAALARRVGAPVFTDPGALPDDV
lcl|BX571965.1_prot_CAH34377.1_394	EDO89205.1	31.944	72	40	2	154	219	405	473	1.8	23.1	287	473	23	40.28	EDO89205.1	KTGVSYPLLADGTRDWARGSGWFVGWIVRGKQTLVFARLTQDERKQPVSAGIRTR---EAFLRDLPRLLAAR
lcl|BX571965.1_prot_CAH34922.1_939	WP_080248669.1	25.926	81	54	2	34	112	166	242	0.67	25	343	742	23	41.98	WP_080248669.1	PYMIDSIAVLRGPTSVLYGQGDPGAIVDVQSKLANGERIRELGVQVGNYARKQLMFDIGDTIGKDGT----LSYRIVGVGR
lcl|BX571965.1_prot_CAH35446.1_1463	WP_080248725.1	21.25	80	60	1	218	297	356	432	5.4	22.3	354	922	23	43.75	WP_080248725.1	IRASMALPGLFSPAEI---DGRALVDGGLVGNLPVDAARAMGADVVIAVDIGSPLRPLDALASPADVMQQMIGILIRQNV
lcl|BX571965.1_prot_CAH36801.1_2818	VCQ54129.1	25.532	94	68	2	15	106	720	813	8.1	21.9	400	861	23	38.3	VCQ54129.1	FAGHPAFGYGVPAENVIGMRLTMADGKYMNEYLPNWHFNYGPGKTVGIRRELEAKKGYGPLLVFGDSDGDAWMLRDFADTAVGVIVNRMKKGEI
lcl|BX571965.1_prot_CAH36802.1_2819	WP_024429096.1	37.209	43	26	1	129	171	118	159	3	21.6	189	246	23	53.49	WP_024429096.1	SLLVTDR-TRAEEPWLALTGHTLMIGDLGRTELAESAEAGARN
lcl|BX571965.1_prot_CAH36808.1_2825	WP_080248664.1	25.926	81	35	3	56	126	101	166	7.9	21.2	312	373	23	34.57	WP_080248664.1	VLPALALFLGRPASVGLTERGGLGFVYVGSAISTALLLAAL---------VYMLW------VLAAVAKPPRPPAVTIAVTA
lcl|BX571965.1_prot_CAH37085.1_3102	EDO83218.1	36.232	69	24	4	121	185	10	62	2.3	22.7	285	335	23	47.83	EDO83218.1	GAGAWGTALAAHLAVRHDTLLWARDAALVAELAVRRENARYL------GG----------VALPPGLRY
lcl|BX571965.1_prot_CAH37157.1_3174	WP_009966896.1	33.333	78	46	3	58	134	165	237	0.099	27.7	336	415	23	41.03	WP_009966896.1	FFQVADKLKAAGIQPVAMGGQPWQDLTLWEDVV---LSQGADFYRKA--LVELDQKTLTSDKMLEVFNTVRKIQGYFD
lcl|BX571965.1_prot_CAH37315.1_3332	WP_009952932.1	37.037	54	28	4	182	234	132	180	9.5	20.4	234	209	23	46.3	WP_009952932.1	LAKE-LGPHGVRVNAVRP--GLIATEIHASGGQPGRAERLG--AQTPLGRAGDA
lcl|BX571965.1_prot_CAH37344.1_3361	ABA50993.1	33.333	33	19	1	2	31	522	554	3.1	21.2	132	574	23	57.58	ABA50993.1	RTKIYMQAQQIFAQQLPFSPIANSTVYQPVRKN
lcl|BX571965.1_prot_CAH37392.1_3409	WP_004526045.1	30	50	35	0	158	207	487	536	3	21.9	213	833	23	48	WP_004526045.1	LLDAQDTSNLLTVQFYDRRSDLNPCMPGALNFASKVIREIASMHADAQAP
lcl|BX571966.1_prot_CAH38171.1_728	ABA48964.1	28.788	66	42	2	307	369	72	135	0.61	25.4	374	473	23	53.03	ABA48964.1	MSPCPLDRVSRSV--WRHTMKMNRWIEVAFAAGCLCTAGLASAQVKIGVTVSATGAAASLGIPEKN
lcl|BX571966.1_prot_CAH38171.1_728	ABA48964.1	41.667	24	14	0	36	59	254	277	6.8	21.9	374	473	23	66.67	ABA48964.1	ADAYGDGWYGVFSAAAAANGLRIV
lcl|BX571966.1_prot_CAH38291.1_848	WP_004548306.1	26.804	97	58	3	51	139	183	274	1.4	24.3	388	467	23	41.24	WP_004548306.1	PGGAGYNAALGDGVDVLMGGG--RNHWTPYD---PLANRRGRADGRNLLAELQAKGYAVVATKDQLAQAGAGKLIGLFSTTSHLEYELDRVAGKGEG
lcl|BX571966.1_prot_CAH38874.1_1431	WP_024428767.1	30.233	43	30	0	14	56	44	86	1	23.1	189	258	23	51.16	WP_024428767.1	EIVGFDVDLAKEVCKRINAKCTWTPQDLDGIIPALKAKKFDVI
lcl|BX571966.1_prot_CAH38883.1_1440	WP_080248669.1	36.842	19	12	0	23	41	199	217	9.3	18.5	82	742	23	57.89	WP_080248669.1	ANGERIRELGVQVGNYARK
lcl|BX571966.1_prot_CAH39019.1_1576	WP_063597677.1	24.49	49	37	0	93	141	94	142	5.7	20.8	213	176	23	42.86	WP_063597677.1	RFMGTTDSANPAALQTTAGGAGGVALQLVDDTGTPISIGSSSKAYTIAE
lcl|BX571966.1_prot_CAH39099.1_1656	ARK97515.1	27.692	65	46	1	49	113	117	180	8.8	21.2	284	947	23	41.54	ARK97515.1	ELLAGDEYGMLHCLRRTNDNGAQWMVAVGDGMGSKN-SVSGYCHTYSTNYTNIEAAVVDDGAVKT
lcl|BX571966.1_prot_CAH39172.1_1729	WP_024428916.1	24.752	101	65	2	114	203	172	272	1.8	23.9	397	351	23	35.64	WP_024428916.1	GVGPWSIEPARQASSPMRECTMVLAQTPVALRVHNEMAAAADGRMHLLFRIALMTAHGTWTLASPHGPLAWEPALREPPADDDGLFPIFGAAAPPHGLPSM
lcl|BX571966.1_prot_CAH39173.1_1730	WP_009956690.1	31.667	60	36	3	20	78	39	94	1.4	23.1	254	310	23	46.67	WP_009956690.1	PAIVAHR--GGTG--DAPENTVYAISKALQNSADAVWITLQLSSDGVPVLYRPTDLKVLT
lcl|BX571966.1_prot_CAH39714.1_2271	WP_004534049.1	31.081	74	27	4	52	101	135	208	1.6	23.1	214	411	23	45.95	WP_004534049.1	AKVLSMVAIVTAIGPLLAPLIGGQVLRFSGWRGVFVVLALFGAVCATAAYLRVPETWPREKRASSAVLNSFAAY
lcl|BX571966.1_prot_CAH39829.1_2386	WP_009950543.1	28.07	57	30	1	96	141	515	571	5	21.2	203	586	23	38.6	WP_009950543.1	AYAGLDYGRVWGPEPVALVGTQLAGAVIGVKGSVSTRFGAYAYDLFAGTPVYKPSGF
lcl|BX571965.1_prot_CAH34130.1_147	WP_038740236.1	31.579	38	25	1	52	88	104	141	9.9	19.6	166	187	22	47.37	WP_038740236.1	SRTITVAPLYVEDGAVALAIDAQETLADEGATPPAGAP
lcl|BX571965.1_prot_CAH34449.1_466	WP_038760383.1	24	50	35	1	158	204	62	111	4.3	21.6	214	342	22	46	WP_038760383.1	DPNLEIGGLIAEAKSIPSEELHFIWCSAPSGNVHFALNSSPLPSELGNSI
lcl|BX571965.1_prot_CAH36566.1_2583	WP_024428614.1	31.579	19	13	0	30	48	321	339	2.5	20.4	87	416	22	47.37	WP_024428614.1	YVAASDVAWPGNYWSNYLG
lcl|BX571965.1_prot_CAH36681.1_2698	AFR20596.1	28	75	43	2	99	171	408	473	6.5	21.9	336	531	22	38.67	AFR20596.1	PANCRGVIAVGAIDSRGVRASFSNTGAAVKISAPGVGILSTLNAGKTSPGAD---------SYASYSGTSMATPH
lcl|BX571965.1_prot_CAH36684.1_2701	WP_004553586.1	32.5	40	27	0	447	486	93	132	5.3	23.1	613	582	22	45	WP_004553586.1	NDPHSAQYRQYITSAQFLANYAPTEAQVKQVVAYLRKNGF
lcl|BX571965.1_prot_CAH36684.1_2701	WP_004553586.1	26.471	102	52	4	189	281	45	132	6.9	22.7	613	582	22	41.18	WP_004553586.1	FLNHAQI--ETLARGANAASLEVASGEATHVVVSLKLRNAE------------QLKAVARNVNDPHSAQYRQYITSAQFLANYAPTEAQVKQVVAYLRKNGF
lcl|BX571965.1_prot_CAH36797.1_2814	WP_004533895.1	30	70	32	4	224	290	172	227	7.5	21.6	305	428	22	44.29	WP_004533895.1	LKKAEPALAA--VSHKLTGGLRLPG--------DETGDCQL----FTTRLAALAEQLGVKFRFNTRIDAL
lcl|BX571965.1_prot_CAH36813.1_2830	WP_004193933.1	37.5	48	26	2	29	76	269	312	0.58	24.3	218	492	22	47.92	WP_004193933.1	AQGSKVSIAGG---GTNTPYSDSNGKVRTHE-IVVSGMAHAWPAGAGG
lcl|BX571966.1_prot_CAH37743.1_300	WP_004522915.1	30.526	95	57	4	132	222	297	386	0.77	25	413	500	22	46.32	WP_004522915.1	MAPHNLVLTLIGGSMLWVGWFGFNAGSAVAA--DGRAGFAMLTTQVATACAALGWMFAEWIAKGKP-SVLGIVSGAVA--GLVAITPAAGFVGVA
lcl|BX571966.1_prot_CAH37883.1_440	WP_004537213.1	35.714	42	23	2	106	147	342	379	0.044	27.3	189	415	22	54.76	WP_004537213.1	HAGDYAHGETWCG-HRPATPDGKPLIGATPFR---NLWLNTG
lcl|BX571966.1_prot_CAH38107.1_664	EEH25224.1	28.205	117	59	8	96	199	305	409	7.7	22.3	483	899	22	41.03	EEH25224.1	GDANTVLGSDLAGEQQQYDTGWH--------NYAAGLSSQNGAADDGYYLAAMTLKTMQDKSNGAMIA-GIGTPW--GETQGDANAGGYHLVWPRDLFKFANAL-TTAGDTSSATSV
lcl|BX571966.1_prot_CAH38403.1_960	EBA48499.1	33.333	69	41	2	31	99	44	107	0.19	26.6	317	451	22	49.28	EBA48499.1	ADSG--KGPIKVGILHSLSGTMAISETSLKDTA---LMTIADINKNGGVLGRPLQPVVVDPASNWPLFA
lcl|BX571966.1_prot_CAH38868.1_1425	WP_004535631.1	29.73	37	24	1	121	157	449	483	1.1	23.1	168	528	22	56.76	WP_004535631.1	GLNFARY--CDPKLDKLIADAKETADQAKRAKLYEAA
lcl|BX571966.1_prot_CAH38874.1_1431	WP_004188402.1	23.81	42	32	0	78	119	40	81	2.7	21.9	189	591	22	42.86	WP_004188402.1	VLSKVFPTRSHTVAAQGGIGASLGNMSEDNWHYHFYDTIKGS
lcl|BX571966.1_prot_CAH39019.1_1576	WP_024429081.1	38.298	47	28	1	4	50	361	406	0.24	25.4	213	627	22	46.81	WP_024429081.1	GAALFSMGIGLGVPLLVIGIGAGTLLPRAGAW-MDGVKVFFGVLLLA
lcl|BX571966.1_prot_CAH39022.1_1579	ABN94719.1	40.909	22	13	0	6	27	323	344	7.3	19.2	100	406	22	59.09	ABN94719.1	PHAEAALKWINYIEDPKVNAAI
lcl|BX571966.1_prot_CAH39092.1_1649	WP_011204795.1	34.043	47	23	2	97	143	345	383	1.8	22.7	216	427	22	42.55	WP_011204795.1	AGRAAYRRFLAQHP----SRAFAVSSEGAWSWAEGG----DDPMALA
lcl|BX571966.1_prot_CAH39100.1_1657	WP_004535373.1	27.586	58	33	3	70	118	126	183	0.57	24.3	225	441	22	46.55	WP_004535373.1	PTIASYYSDARTGRLVSMPFNSSTPVLYYNKDAFRKAGLDPNQPPKTWADVKADAEKL
lcl|BX571966.1_prot_CAH39104.1_1661	WP_161788821.1	27.273	77	46	2	160	236	8	74	0.25	26.2	343	405	22	46.75	WP_161788821.1	DWASEPIDSFEAARQSKIVTFSRARVDMNVR--------MRCLSLLA--AVAFDAHAQSSVVRIGVAMPLTGPVAHL
lcl|BX571966.1_prot_CAH39301.1_1858	WP_023360415.1	28.09	89	60	1	201	285	116	204	0.088	27.7	388	342	22	46.07	WP_023360415.1	QQAGDEPLLIARRTLAPVWVCPDRVAAVRALKAAHPEVDVVVSDDGLQHYRLARAVEIVVFDHRLGGNGFLLPAGPLREPLSRRRDATL
lcl|BX571966.1_prot_CAH39471.1_2028	ACQ98979.1	27.536	138	56	6	327	436	360	481	4.4	23.1	500	628	22	37.68	ACQ98979.1	NVAKVINVSLG----VCEADARASGTQAADDRIFKSAVAQGQTFVVAAGDAGAYECSVSRVSGGQGVPARSNYSVSEPATSPYVVAVGGTTLSTDRTTLAYAGEVA------------WNEGLQPIGVYDAYGSYDGT
lcl|BX571966.1_prot_CAH39827.1_2384	WP_011204325.1	25	76	46	2	162	228	113	186	3	22.7	301	346	22	39.47	WP_011204325.1	EGHLLSPLLVAEPPPFPFVALLVSGGHTQLMRVSDVGVYETLGET--LDDAAGEAFDKTAKLLGLGYPGGPEVSRL
lcl|BX571965.1_prot_CAH34130.1_147	EDO83218.1	42.857	35	19	1	53	87	27	60	0.78	23.5	166	335	21	51.43	EDO83218.1	DTLLWARDAALVAELAVRRENARYLG-GVALPPGL
lcl|BX571965.1_prot_CAH34130.1_147	ACQ98979.1	37.143	35	22	0	116	150	390	424	0.8	23.5	166	628	21	51.43	ACQ98979.1	KSAVAQGQTFVVAAGDAGAYECSVSRVSGGQGVPA
lcl|BX571965.1_prot_CAH34695.1_712	WP_004530759.1	23.308	133	82	5	235	354	257	382	0.73	25.8	560	557	21	36.84	WP_004530759.1	GRQEMAFD-----LQRFVSVRDGPNVRQAFDGIWADWEQGPWRLIGYATQPVQYRDDGAFDDVSNRNLTFSGVRIERQRVGPGDLSAYYSRYNRTQAQFPDGAGGEHRDVFD--VRYAGKRRNVDWDIEGMYQ
lcl|BX571965.1_prot_CAH36250.1_2267	WP_004535373.1	29.63	54	34	1	72	125	279	328	3.7	21.9	261	441	21	44.44	WP_004535373.1	ATIHKYAKFDFGTGMMPYDAGVKGAP----QNAIIGGASLWVLAGKDPATYKGV
lcl|BX571965.1_prot_CAH36526.1_2543	WP_004526889.1	27.273	77	53	1	182	258	155	228	0.72	25	360	435	21	45.45	WP_004526889.1	LQIVVFSIFFGTALSALGDAGKRLTGVIEDLAQVMLKVTGAVMWFAPVAVFAALASTITTEGL---GILLTFAKFMG
lcl|BX571965.1_prot_CAH36566.1_2583	WP_076889967.1	50	18	8	1	62	79	378	394	7.8	18.9	87	432	21	72.22	WP_076889967.1	AQPVLPD-SGASGAAPPG
lcl|BX571965.1_prot_CAH36610.1_2627	ABA47916.1	27.551	98	60	2	205	292	410	506	2.3	23.9	455	524	21	36.73	ABA47916.1	DGKPVDAMYFWATGVLSSFLDNAPTYLVFFNLAGGDAQTLMTTGATTL-AAISAGAVFMGANSYIGNAPNFMVKAIAESRGVRMPSFFAYLGWALAIL
lcl|BX571965.1_prot_CAH36610.1_2627	ABA47916.1	30.233	43	28	1	261	301	394	436	9.1	21.9	455	524	21	37.21	ABA47916.1	GGDGVFAPIVHLVTGADGKPVDAMYFWATGVLSSFLDNAPTYL
lcl|BX571965.1_prot_CAH36683.1_2700	ABA48964.1	35.088	57	32	2	24	80	283	334	0.22	26.2	276	473	21	47.37	ABA48964.1	NRTDASVTGQVLKTLGARPDA----VLIAGAGTPAALPA-KTLKARGYTGKVYQTHG
lcl|BX571965.1_prot_CAH36694.1_2711	ABA51731.1	23.684	76	48	2	261	333	192	260	3.1	22.7	353	379	21	39.47	ABA51731.1	VHSFADLAKYAQRFGAKIYGIE-------PGAPANQNISRMLADKALGPANWQLVESSETGMLTQVERAVRERQWI
lcl|BX571965.1_prot_CAH36802.1_2819	WP_004529973.1	35	40	23	1	43	82	391	427	3.2	21.6	189	433	21	50	WP_004529973.1	MGGMFTVVKVRQGLGRNDYRDPGWFRHP---KGTVAYEYA
lcl|BX571965.1_prot_CAH36806.1_2823	WP_024428898.1	24	75	52	1	98	167	253	327	2.7	23.1	337	395	21	41.33	WP_024428898.1	IDVIAVDDCARALMLLALKPSLAHDTYHVSAGDEAPTVTQIVRAMDEAVGLDDEPRYALCSPAEFPSIARDVLGR
lcl|BX571965.1_prot_CAH36807.1_2824	EEH28759.1	29.63	81	36	2	57	116	79	159	1.5	23.5	280	475	21	46.91	EEH28759.1	TMAVAAAISTPAAFAESAPVSGNGGIPSFYRWTDKVPQTRGQMLRTEVLTPRQGLAAAGQNLRILYTSTDGIDGHTPIVVS
lcl|BX571965.1_prot_3140	WP_065793661.1	41.379	29	12	1	7	30	123	151	0.65	22.7	112	553	21	48.28	WP_065793661.1	SDATCSGKQGWNVVFDETTGIDAMNGGAL
lcl|BX571965.1_prot_CAH37262.1_3279	WP_076887541.1	22.917	96	62	2	81	164	205	300	0.54	25.4	393	411	21	39.58	WP_076887541.1	SCERNGSAIVKVVHDNGYTSTYYHMVQLTQAGSGTRVRQGQYLGRVGNGLPCGGQTTGPHVHFALSQGGSDVPVNGKTIGGWQFFEGSNAYSGYAV
lcl|BX571965.1_prot_CAH37392.1_3409	WP_045597613.1	31.818	44	23	1	49	92	218	254	2.1	22.7	213	520	21	45.45	WP_045597613.1	GLKPTLGRVSRDGIVPVSHTQDTAGPIARTV-------RDAARL
lcl|BX571965.1_prot_CAH37432.1_3449	WP_004529973.1	21.698	106	70	3	231	336	304	396	3	23.5	508	433	21	38.68	WP_004529973.1	AIEFTANRPGDWAFHCHKSHH--TMNAMGHQVPNLIGVPQQDLAKRINKLV--------PDYMAMG---STGGAMGTMEMPLPENTLPMMTGTGPFGPLEMGGMFT
lcl|BX571966.1_prot_CAH37838.1_395	AHE31311.1	29.114	79	40	4	221	299	127	189	7.9	21.6	371	474	21	41.77	AHE31311.1	VDAG--MRRVIRQLLSR-------RLADAGLV-----YLSYNCQPGWAAEAPLRK--LMLELAQAADGGIEARTGSAIA
lcl|BX571966.1_prot_CAH37882.1_439	WP_004550304.1	25.641	78	42	3	230	302	48	114	1.9	22.7	351	116	21	42.31	WP_004550304.1	DGVYNTIDAIGGTTGPRVGQYFCLPPDIKAQQMTDAVRKYIAENPKLA-----------DYNASTAVSLGLGKAFPCR
lcl|BX571966.1_prot_CAH37883.1_440	WP_024428630.1	42.5	40	23	0	73	112	367	406	0.038	27.7	189	610	21	52.5	WP_024428630.1	FSIGADYKLSEASRAGALLSSGNANGSLAGGQGRIGLHAY
lcl|BX571966.1_prot_CAH38257.1_814	ARK97515.1	45	20	10	1	56	75	725	743	1.3	21.9	113	947	21	65	ARK97515.1	GRGPTYRPELYDPQTN-TWT
lcl|BX571966.1_prot_CAH38257.1_814	ARK97515.1	66.667	9	3	0	71	79	93	101	6.8	19.6	113	947	21	88.89	ARK97515.1	GATWTGMGK
lcl|BX571966.1_prot_CAH38257.1_814	WP_004532251.1	33.333	24	16	0	85	108	74	97	8.2	19.6	113	540	21	45.83	WP_004532251.1	LATDAGRILIQHGDAARDALTNAP
lcl|BX571966.1_prot_CAH38874.1_1431	WP_122634654.1	36.585	41	23	3	10	49	695	733	9.1	20.4	189	809	21	56.1	WP_122634654.1	NLRNVTMGNSTQGVATLML-TFP-LNTDPEQVRDLLLDAYR
lcl|BX571966.1_prot_CAH38877.1_1434	WP_004553625.1	34.694	49	31	1	137	184	205	253	0.31	25	228	279	21	51.02	WP_004553625.1	VDLLAWPFGAFDGELGAAAREAGYVAGFTLEPSKIRRDTPLLTLPRFLM
lcl|BX571966.1_prot_CAH38879.1_1436	WP_004529973.1	23.636	55	32	2	124	169	190	243	7.7	20.8	216	433	21	47.27	WP_004529973.1	IVHPKDRGAMPADRDFVFLMSAYDIDPGSFTPRVNEMTD-FNMWTWNARVFPGID
lcl|BX571966.1_prot_CAH38883.1_1440	WP_080300428.1	41.176	17	10	0	2	18	315	331	2.3	20.4	82	521	21	58.82	WP_080300428.1	YAPNDPYREDLNAVMNL
lcl|BX571966.1_prot_CAH39023.1_1580	EEH25224.1	32.308	65	41	1	210	274	548	609	1.1	24.3	315	899	21	41.54	EEH25224.1	WQENVAAWTYTSSGAFGNGSYYIRINPAGRAGT---GTDRASFAPTAGPDTPQTLSVKNGGGSHD
lcl|BX571966.1_prot_CAH39091.1_1648	WP_004526282.1	50	18	9	0	22	39	18	35	2.4	20.4	87	169	21	61.11	WP_004526282.1	FPVALALAASGMHAAFAQ
lcl|BX571966.1_prot_CAH39097.1_1654	WP_038781359.1	34.146	41	26	1	78	117	523	563	2.7	21.9	193	624	21	58.54	WP_038781359.1	AYSYVYNGEAGYLDHALATNALAWRVKAVHDWHINADEPIA
lcl|BX571966.1_prot_CAH39309.1_1866	WP_004554341.1	28.44	109	58	5	373	471	50	148	5.3	22.3	473	176	21	42.2	WP_004554341.1	MSLKDYPGPKAQIVYADGEPDFFCDTLGLFSVYLRPEHDRKVRALYVQDMGATD--WQHPV---GHWIDAKRAIYVIGSK-----KPGAMGRTFASFAREADAARFAKA
lcl|BX571966.1_prot_CAH39310.1_1867	WP_004546872.1	26	100	59	4	72	169	79	165	2.9	23.5	471	400	21	37	WP_004546872.1	NGRPVAGC----DVAWQP-RGAGGASGWLFPASASTDANGIASAWW--------VAGSGAAQTAVASIRRFDGTTQGVAIGGSAQPHATRANSIHLNYEP
lcl|BX571966.1_prot_CAH39652.1_2209	WP_009981055.1	24.658	73	47	2	170	234	44	116	0.57	25	313	398	21	47.95	WP_009981055.1	DGQGGLEAIKMAVADFGGKVNGKPIEVVYADHQNKADIAASKAREWMDRGGLDLLVGGTNSATALSMNQVAAE
lcl|BX571965.1_prot_CAH34021.1_38	AFR16694.1	28.07	57	40	1	170	225	12	68	5.2	21.9	285	432	20	45.61	AFR16694.1	RSWDRVRNRPRRSIASPSRLPPDRREARGMTESLSIVGWVLLALVCASCGYAVLAAC
lcl|BX571965.1_prot_CAH34453.1_470	WP_009950543.1	47.368	19	10	0	47	65	173	191	4.7	20	97	586	20	57.89	WP_009950543.1	GVIRHVRFEDDKLRGTWKT
lcl|BX571965.1_prot_CAH34622.1_639	ABA50268.1	36.207	58	37	0	49	106	30	87	1.7	23.5	297	800	20	43.1	ABA50268.1	LAQRVDIDLDGVAADLLAPAVHLLLELALRQHRARTREQRFEQRELARRQRDGRPVER
lcl|BX571965.1_prot_CAH34768.1_785	ONC96520.1	31.081	74	46	3	74	145	425	495	6.4	21.9	356	504	20	47.3	ONC96520.1	YG-APSGRDALGWSLPDALAPLGGKARAFDDLHALVKAVTASARPGDHV--LVMSNGGFGGVHQKLLDALSARG
lcl|BX571965.1_prot_CAH35351.1_1368	KGC51336.1	35.294	34	22	0	7	40	185	218	0.36	24.3	167	235	20	52.94	KGC51336.1	PHASGPMLAAIPLGRFARVADVVAPILFLSSDAA
lcl|BX571965.1_prot_CAH36566.1_2583	WP_155027764.1	47.059	17	9	0	38	54	283	299	7.2	18.9	87	419	20	58.82	WP_155027764.1	WKGNFDVNLEFQPLDAQ
lcl|BX571965.1_prot_CAH36681.1_2698	WP_004527508.1	33.333	66	34	2	86	151	332	387	0.71	25	336	466	20	42.42	WP_004527508.1	LAFKPNTDDMREAPSR-RLIASLLARGATVRAYDP---------VALDEARRVFALDLHDGADALA
lcl|BX571965.1_prot_CAH36686.1_2703	WP_076848120.1	32.787	61	24	4	188	248	87	130	9.7	21.2	307	919	20	45.9	WP_076848120.1	LLTTDGEF-WRR----HRRVVQP---LFHKKQVD---------AHTAAVGDAALALAHRWS
lcl|BX571965.1_prot_CAH36692.1_2709	WP_024428782.1	33.333	36	24	0	56	91	480	515	3.4	21.6	183	1131	20	44.44	WP_024428782.1	ALGVARETAYQAREYQGSLVKSGGGTLTLAGANTYR
lcl|BX571965.1_prot_CAH36801.1_2818	WP_004188402.1	27.848	79	49	2	124	202	435	505	1.4	24.3	400	591	20	41.77	WP_004188402.1	LPADAADFSLSRL----AKLEKSTSGEYTQDIANDIRATMQK----HAGVFRTSALLKEGVEQMAGLKERAAAVHLKDK
lcl|BX571965.1_prot_CAH36801.1_2818	WP_009981055.1	27.907	86	45	4	272	350	98	173	2.8	23.1	400	398	20	43.02	WP_009981055.1	LVGGTNSATALSMNQVAAEKKKVYINIGAGADTLTNEQCTPYTV----------HYAYDTMALAKGTGSAVVKQGGKTWFFLTADY
lcl|BX571965.1_prot_CAH36801.1_2818	WP_011204795.1	22.353	85	60	2	282	362	165	247	9.3	21.6	400	427	20	41.18	WP_011204795.1	VAATIGYMSKLSYVDARHVVVAGTSHGGLVSL--AYGTEAARGVRGIINFSGGLRQDLCEGWQKNLVDAFDTYGSRTHVPSLWLY
lcl|BX571965.1_prot_CAH36802.1_2819	ABA50111.1	36.842	38	20	1	43	80	675	708	1.4	23.1	189	844	20	47.37	ABA50111.1	VGYAGAVAVNQALGG----SFDDFRPALDWFRKLKANQ
lcl|BX571965.1_prot_CAH36803.1_2820	WP_122831074.1	21.277	47	37	0	153	199	234	280	2.6	22.3	230	407	20	42.55	WP_122831074.1	LTHRGLSGPGILQISSYWRSGEPIHVDLAPQIDAANELIRAKAGSRR
lcl|BX571965.1_prot_CAH37005.1_3022	EDO89205.1	52.941	17	5	1	179	192	415	431	6.5	21.6	299	473	20	58.82	EDO89205.1	DGTRDWARGSGWFVGWI
lcl|BX571965.1_prot_CAH37005.1_3022	EDO89205.1	24.444	45	32	1	111	155	36	78	6.5	21.6	299	473	20	46.67	EDO89205.1	RVLVRKLSVCHNASPITR--ARAMPFSDRPAFQAHAFDPDRANAV
lcl|BX571965.1_prot_CAH37073.1_3090	WP_122634654.1	27.397	73	53	0	68	140	612	684	0.9	24.6	364	809	20	49.32	WP_122634654.1	VKWDNLAWIVSALSVGIGFGLQEIVKNFVSGLILLTERPVKVGDMISISGVEGDIRRINVRATEIQLSDRSTV
lcl|BX571966.1_prot_CAH37651.1_208	WP_011852052.1	36.364	66	34	1	18	75	228	293	3.8	22.3	297	406	20	40.91	WP_011852052.1	AASPYVVAVGGTTLSADASGNYVGETAWSGSGGGVSAYELEPVGQTLWPIPYAGQRGVPDVAYDAN
lcl|BX571966.1_prot_CAH37884.1_441	WP_050040327.1	26.667	75	46	2	169	236	207	279	8	21.6	348	300	20	41.33	WP_050040327.1	GGKVVSIRVSGTMECS--DGAVLHEWCLEGHGLAWRSWWEVGADIAAGRLVSVLDAFAAPPVGIHAVFPQRRHLP
lcl|BX571966.1_prot_CAH38455.1_1012	VCQ54129.1	30.841	107	65	3	387	484	273	379	3.4	23.5	489	861	20	44.86	VCQ54129.1	SGRHASPKLRAFVDFIVARSTWPPASRGRGAPMRTGAPPGMRPRRGAPRAATAHRTSSHLIASPRDTPRRCPCRRGPAAPPAARESVVKSAFESVRRGKTARAARVG
lcl|BX571966.1_prot_CAH38866.1_1423	WP_004546872.1	23.529	102	70	2	122	216	225	325	0.87	25	483	400	20	36.27	WP_004546872.1	IAKGPGVDCTQFGGEGTGYKCAKRHAPVAGRTYRFMASIAPVAGQNQTDYSVWFTDTSTNARELIATLRYQKAVQSA-NYANSFVEDWATQGASCLGATQRA
lcl|BX571966.1_prot_CAH38872.1_1429	VCQ54129.1	28.333	60	31	3	135	189	481	533	3.2	22.3	274	861	20	51.67	VCQ54129.1	VARLRAVLAGHGASSPRYRP-------EHRPYAVFDWDNTSIMNDCEEALLMHQIDGLHY
lcl|BX571966.1_prot_CAH38875.1_1432	WP_004529364.1	23.611	72	52	2	41	112	239	307	2.3	23.5	352	554	20	51.39	WP_004529364.1	IVMAKSDKYWNA-RNVVIRKVTYLPIEND--ETALRMYQAGQIDYTYSIPAGGFGQISKQFGKELRPGLQLA
lcl|BX571966.1_prot_CAH39019.1_1576	VBC72697.1	32	50	27	3	60	102	69	118	9.1	20	213	138	20	44	VBC72697.1	GAGRAYFHSAPASACIARRVFVVPGDTVTVYKPYRHWYQVTYVNGRTGED
lcl|BX571966.1_prot_CAH39022.1_1579	AHK68005.1	40	20	12	0	4	23	211	230	0.7	22.3	100	772	20	65	AHK68005.1	TDPHGQPAFNSPAAVQAAER
lcl|BX571966.1_prot_CAH39041.1_1598	ABA51907.1	24	125	73	4	136	241	474	595	0.64	25.8	535	776	20	36.8	ABA51907.1	PALRKEYAYWMQGERTTPRGQATRNVVAMPDGSVLNRYWDASDTPRDESYLEDVKT---AQQASGRPAAEVWRDLRAAAESGWDFSSRWFGDNRTLATIRTTAIVPVDLNSLMFNLETTIVKGCA
lcl|BX571966.1_prot_CAH39092.1_1649	ARK97515.1	31.915	47	28	1	167	209	850	896	4.2	21.6	216	947	20	53.19	ARK97515.1	IVELVFAVSGGTLTVNAPPNANIAPPGYYMMFVLSKLGVPSVSSIVH
lcl|BX571966.1_prot_CAH39094.1_1651	CFK48476.1	41.463	41	22	2	14	53	20	59	5.6	20.8	203	132	20	48.78	CFK48476.1	GCGGGAPAGI-SPRMIRAHPFGYPKHLDRRRVAQAGCPKRR
lcl|BX571966.1_prot_CAH39097.1_1654	ABA50277.1	34.211	38	24	1	14	51	322	358	8.1	20.4	193	642	20	55.26	ABA50277.1	ARLNGWLDAVRARARAGVAAPGAA-FDLGPLLDDMRLV
lcl|BX571966.1_prot_CAH39101.1_1658	WP_053293009.1	35.417	48	27	1	186	233	295	338	9	20.8	238	839	20	39.58	WP_053293009.1	GRGFALSVNGTPLFARGACWTSAD----PVGLHADAPAYRRALALARD
lcl|BX571966.1_prot_CAH39308.1_1865	WP_080248669.1	31.034	29	20	0	32	60	348	376	7.6	20	144	742	20	48.28	WP_080248669.1	LSLDDASVYGGGLDDADPTMATMTRYAGL
lcl|BX571966.1_prot_CAH39714.1_2271	WP_122831074.1	30.233	43	29	1	102	144	296	337	5.3	21.2	214	407	20	46.51	WP_122831074.1	HAWLEAERVHADARL-ADLPDKTLRRIGETLSRWTLTPSGTEG
lcl|BX571966.1_prot_CAH39827.1_2384	WP_004546872.1	31.148	61	28	1	47	107	242	288	3.4	22.3	301	400	20	32.79	WP_004546872.1	GYKCAKRHAPVAGRTYRFMASIA--------------PVAGQNQTDYSVWFTDTSTNAREL
lcl|BX571965.1_prot_CAH33998.1_15	WP_038724299.1	26.471	68	40	2	123	188	222	281	6	21.9	356	349	19	35.29	WP_038724299.1	LTLGPVPAAASLKAVQQMGLANKLFFATFDFSDDIAK--------AIQSGAIKFAIDQQPYLQGYIPV
lcl|BX571965.1_prot_CAH34003.1_20	EDO85817.1	52.941	17	8	0	60	76	48	64	8.4	18.9	90	252	19	64.71	EDO85817.1	RTAGESGRSARAPDAPI
lcl|BX571965.1_prot_764	WP_004194152.1	31.707	41	25	2	1	41	11	48	3.3	21.6	212	143	19	53.66	WP_004194152.1	LASVF-AIVAMGNIGAT--PGSLVSAAYAREAATVDGAAAQ
lcl|BX571965.1_prot_CAH35187.1_1204	AHK68005.1	44.828	29	14	1	90	118	486	512	3.8	21.2	155	772	19	65.52	AHK68005.1	KTSLPWLFLGPPLALMAVLG--LVPTIAA
lcl|BX571965.1_prot_CAH35775.1_1792	WP_011204325.1	27.368	95	63	1	150	238	161	255	7.8	21.9	468	346	19	34.74	WP_011204325.1	AAGEAFDKTAKLLGLGYPGGPEVSRLAEAGTPGAVVLPRPMLHSGDLDFSFSGLKTAVLTQMKKLEAAHAGGAVLERAKADLARGFVDAAVDVLV
lcl|BX571965.1_prot_CAH36322.1_2339	OMW33686.1	26.667	30	22	0	69	98	257	286	9.9	20	162	336	19	60	OMW33686.1	GSGRFLYVATAQPGGGAPAVLLGDRVKPVS
lcl|BX571965.1_prot_CAH36692.1_2709	WP_004529364.1	31.429	35	24	0	119	153	91	125	3.4	21.6	183	554	19	45.71	WP_004529364.1	ASGAVVPGVAQAWEHKAPDTWVFKLRRDAKWSNGQ
lcl|BX571965.1_prot_CAH36693.1_2710	WP_053293009.1	26.786	56	39	1	67	122	63	116	4.4	22.3	297	839	19	39.29	WP_053293009.1	LGDSDYWYRTTLHGAGPRIVRLNGLATIAEVWL--DDTLLLCSDNMYVAHDLPVTL
lcl|BX571965.1_prot_CAH36693.1_2710	WP_038775093.1	27.119	59	39	1	187	241	101	159	7.3	21.2	297	367	19	40.68	WP_038775093.1	SDIGPNGRGEQLLAYVQQVLAVTGAQKVNLIGHSQGGLTSRYVAAVAPELVASVTTIAT
lcl|BX571965.1_prot_CAH36802.1_2819	WP_038708181.1	31.579	38	24	2	3	38	482	519	4.5	21.2	189	645	19	60.53	WP_038708181.1	NQARFIAHEASWLRPEFKVWNLEHEFTHYLDGRYDMAG
lcl|BX571965.1_prot_CAH36805.1_2822	WP_024428446.1	24.242	66	50	0	123	188	69	134	7.3	21.6	346	898	19	37.88	WP_024428446.1	VCVALRALAQRYDEPYDDVRAALAASGVTAFDGIVRGGECPLVVDRDGRLYLARYFEYETRLANAL
lcl|BX571965.1_prot_CAH37062.1_3079	WP_011204325.1	30	40	26	1	41	78	70	109	8.8	20.4	196	346	19	50	WP_011204325.1	RDDIDAIAFTQGPGLAGALLVGASIANALAFAWDKPTIGI
lcl|BX571966.1_prot_CAH37674.1_231	EEH25224.1	26.852	108	73	4	297	400	578	683	5.3	23.1	553	899	19	38.89	EEH25224.1	AGTGTDRASFAPTAGPDTPQTLSVKNGGGSHDARRVVDGGFFE--LVRMGVKRATDPTIANTISVYDSVLGQTLNVANAPALSPNAWFRYNFDGYGEHNDGGDFDGTG
lcl|BX571966.1_prot_CAH37882.1_439	ABN92885.1	28.916	83	40	5	167	231	159	240	0.46	25.4	351	336	19	46.99	ABN92885.1	KHRAELDGK-IYGIEPGSSANATIQKMIDTNQYGLGGFKLVESSEAGMLVTVERAIRDKKWVVFLGWEPHPMNIQIGMNYLSG
lcl|BX571966.1_prot_CAH37882.1_439	ABN86005.1	29.231	65	38	3	137	201	127	183	0.89	24.6	351	328	19	47.69	ABN86005.1	AKYTLAVPDYVYQ--GGLKSF---ADIQKYADKLNGR---IYGIEPGNDGNALIKKMIDGNQFGL
lcl|BX571966.1_prot_CAH38171.1_728	CFK48476.1	28.947	76	38	4	274	343	40	105	5.6	21.6	374	132	19	40.79	CFK48476.1	GYPKHLDRRRVAQAGCP-----KRRKAVRRLHPPLAQPATALCRVPGYGALVQLW-RRVR----ATLPGVVCFEAM
lcl|BX571966.1_prot_CAH38870.1_1427	VCQ54129.1	31.034	58	36	3	107	162	111	166	2.6	22.7	289	861	19	51.72	VCQ54129.1	DFMAAYPDIQ--LDLDFTDRLVDVIDEGFDAVVRGGEPRDSRLSARRLGTFAQVVVGS
lcl|BX571966.1_prot_CAH38870.1_1427	WP_009956690.1	23.214	56	43	0	43	98	68	123	7.8	21.2	289	310	19	37.5	WP_009956690.1	DAVWITLQLSSDGVPVLYRPTDLKVLTSGSGPISALSAAQLARLDAAYYYNPKDGY
lcl|BX571966.1_prot_CAH38872.1_1429	ACQ98979.1	32.075	53	33	2	217	268	462	512	0.57	25	274	628	19	43.4	ACQ98979.1	WNEGLQPIGVYD--AYGSYDGTRRLWATGGGYSRSEAAPAWQRSVLGASAKAR
lcl|BX571966.1_prot_CAH39088.1_1645	WP_038730764.1	50	16	8	0	59	74	134	149	3.6	19.6	83	215	19	68.75	WP_038730764.1	QKIYRGGIAEKGVPAC
lcl|BX571966.1_prot_CAH39090.1_1647	WP_122831074.1	32.727	55	35	1	107	161	236	288	1.4	23.5	289	407	19	43.64	WP_122831074.1	HRGLSGPGILQISSYWRSGEPIHVDLAPQIDAANELIRAKAGSR--RQIGTLLAE
lcl|BX571966.1_prot_CAH39103.1_1660	WP_024429096.1	42.424	33	16	1	72	104	208	237	6.3	20.4	175	246	19	54.55	WP_024429096.1	FGIDDEAAFVRF---MLSDMPPAPPEAARLRAA
lcl|BX571966.1_prot_CAH39173.1_1730	WP_076848120.1	30.769	52	31	1	92	138	704	755	3.6	22.3	254	919	19	38.46	WP_076848120.1	FEQAPDVFYPYTSKYDAYLAGRARLTRAELHGLQVFNDEKKGNCASCHVSRR
lcl|BX571966.1_prot_CAH39223.1_1780	EEH28759.1	57.143	21	8	1	3	23	75	94	0.91	22.3	110	475	19	85.71	EEH28759.1	STLATMAVAAAISTPA-AFAE
lcl|BX571966.1_prot_CAH39362.1_1919	WP_004526045.1	34.615	26	17	0	17	42	77	102	6.2	20.4	138	833	19	53.85	WP_004526045.1	VPCADLGADWASCATGRLILQNRGHS
lcl|BX571966.1_prot_CAH39618.1_2175	WP_076852667.1	30.137	73	40	2	86	147	133	205	4.1	22.3	330	339	19	39.73	WP_076852667.1	KDTLVRQSAVDATWSFFWLVGVPVTNIVYVADVPAGHAFVTPSAGNACDANAAPFISHCTVGQSGYDQAGALL
lcl|BX571965.1_prot_CAH34102.1_119	WP_004523300.1	27.419	62	44	1	157	217	7	68	1.2	23.9	338	299	18	48.39	WP_004523300.1	LGFVGLGVMGQPMALNLARAGTELVVWNRTRERCEPLRAAGAQVADSAADVYRRARIVILMM
lcl|BX571965.1_prot_CAH34377.1_394	WP_122651768.1	25	52	38	1	49	100	396	446	8.3	21.2	287	560	18	44.23	WP_122651768.1	RSFPVRGCNHRAGVDAATG-EVVDTLQPRPVVTTDPADGRFDTSHGTIHMIL
lcl|BX571965.1_prot_CAH34415.1_432	EEH28759.1	22.881	118	53	4	130	209	358	475	3.6	23.1	451	475	18	37.29	EEH28759.1	HAIKQKIASDGLTFENSFKRSPQPVLDWIRREAAYPTLKSAIPIFIGTGGKDRNVPVSDQAALVKDACEAGDRIEWHVYPALDHSETVNGSLSDSTPFVARAFAGEHIDGNCASLPSP
lcl|BX571965.1_prot_CAH34415.1_432	WP_011204325.1	24.49	98	59	2	206	288	197	294	9.5	21.6	451	346	18	37.76	WP_011204325.1	LPRPMLHSGDLDFSFSGLKTAVLTQMKKLEAAHAGGAVLERAKADLARGFVDAAVDVLVAKSLAALKATRLKRLVVAGGVGANRQLRAALSAAAQKRG
lcl|BX571965.1_prot_CAH34622.1_639	WP_050040327.1	28.571	56	31	2	77	130	94	142	3.4	22.3	297	300	18	46.43	WP_050040327.1	LRVSAPAGFGRRHVAPLV-------PPFTGAHPDVSVTLDLSDRMVDLVNEGFDCA
lcl|BX571965.1_prot_CAH35488.1_1505	WP_045889382.1	44.828	29	15	1	37	65	196	223	0.34	24.3	164	371	18	55.17	WP_045889382.1	LFAALRSTPSGHRYY-PVDHDDLEGSLAL
lcl|BX571965.1_prot_CAH36127.1_2144	WP_024428916.1	44	25	13	1	83	106	154	178	0.55	23.1	133	351	18	60	WP_024428916.1	CSVQASYAALDVLASALRGVGPWSI
lcl|BX571965.1_prot_CAH36345.1_2362	WP_011204795.1	27.586	116	65	5	430	529	101	213	0.091	28.5	562	427	18	45.69	WP_011204795.1	FNHGKNPGDLRAQPRSRPLSFAREFVRRGYAVVAPNREGFAGSGGTYIQEGCDVERNGVAQARDVAATIGYMSKLSYVDARH---VVVAGTSHGGLVSLAYGTEAARGVRGIINFS
lcl|BX571965.1_prot_CAH36683.1_2700	WP_004526045.1	28.571	49	30	1	84	132	470	513	2.1	23.1	276	833	18	44.9	WP_004526045.1	YRRLHAAGREREANAYRLL-----DAQDTSNLLTVQFYDRRSDLNPCMP
lcl|BX571965.1_prot_CAH36694.1_2711	WP_004554469.1	28.358	67	43	2	271	335	86	149	0.56	25	353	186	18	44.78	WP_004554469.1	ARHPIGGA---QLLSISIDPANDTAVAMTAWLRRFGAQPGWQAAIPASGDLARLARLYRDERNPADS
lcl|BX571965.1_prot_CAH36800.1_2817	WP_139910601.1	27.66	47	34	0	112	158	331	377	7.2	21.2	262	533	18	51.06	WP_139910601.1	LVLSPYFVPHDAGVNALGRLTARGVRVAILTNSLAATDAIAVQAGYA
lcl|BX571965.1_prot_CAH36817.1_2834	WP_004531414.1	35.211	71	37	3	137	207	133	194	2.5	23.1	387	329	18	45.07	WP_004531414.1	GGVTAAALPPAR-AIGCVVHLSSATREPGVVVRGRGNRL----IVG----APRAALREPGERVADALAAGG
lcl|BX571965.1_prot_CAH37085.1_3102	WP_009981622.1	30.189	53	34	1	107	156	270	322	0.3	25.8	285	657	18	47.17	WP_009981622.1	VGGIFSGVQLPIGVFSGKHGPHSLAQAPDGRFWITNALSSTLASFDPATKRFK
lcl|BX571965.1_prot_CAH37099.1_3116	AFR17326.1	33.333	30	16	1	26	51	334	363	6.6	20.4	148	363	18	53.33	AFR17326.1	PIPPKGLNLNFPLSDEMKKLYANPNDKALD
lcl|BX571965.1_prot_CAH37178.1_3195	EEH25224.1	22.222	63	44	1	63	125	134	191	1.1	24.6	359	899	18	39.68	EEH25224.1	RTMSWQVTTGNSSHNWQIRKIVFADPNHNAIVQRVTFTALDGRKVGDFN-----LYMLSKPYL
lcl|BX571965.1_prot_CAH37344.1_3361	WP_004548306.1	41.667	24	14	0	67	90	184	207	2.8	21.2	132	467	18	54.17	WP_004548306.1	GGAGYNAALGDGVDVLMGGGRNHW
lcl|BX571965.1_prot_CAH37392.1_3409	WP_004547886.1	33.333	39	26	0	38	76	276	314	6.7	20.8	213	326	18	43.59	WP_004547886.1	SDAVIDEVARQSGPLLVAALARDASGGWRETARGFIAPD
lcl|BX571965.1_prot_CAH37392.1_3409	WP_004185616.1	37.209	43	23	1	48	86	94	136	7.8	20.8	213	421	18	44.19	WP_004185616.1	NDADQTIEMRGRDSTLVGVTLVGTGATRLTTPESTKVDVTGAG
lcl|BX571966.1_prot_CAH37651.1_208	ABA51907.1	27.778	54	38	1	134	186	502	555	5.6	21.9	297	776	18	50	ABA51907.1	MPDGSVLNRYWDASDTPRDESYLEDVKTAQQASGRPAAEVWRDLRAAAESGWDF
lcl|BX571966.1_prot_CAH38125.1_682	ARK97515.1	22.628	137	78	6	447	563	235	363	2.7	24.3	645	947	18	35.77	ARK97515.1	DKDGFTWKQSSIFGSGQVKGVSVMQGNYIGPDNNANL--ELVAWVDDRLESWCCEGRAWRKICNIADGGVGGAPALLQSNYGTKGNFEVLVPLAT----GGIAHY--WRNNDAEGIPWSFTGTIGTGAYVAAGLLQS
lcl|BX571966.1_prot_CAH38291.1_848	WP_029671417.1	30	80	43	4	111	179	206	283	2.7	23.1	388	487	18	43.75	WP_029671417.1	VVVAPRDGYPTRADREYVIVQSEFYTKPDPQHRSV-GT-DALHVLDGERLRRKAPTYTVFNGRYNGMVTQPLIAKPGERV
lcl|BX571966.1_prot_CAH38455.1_1012	WP_038730428.1	20.225	89	60	3	62	149	344	422	6.5	22.3	489	567	18	39.33	WP_038730428.1	LRYVNLTLGVK--------ALPYQYAGGVQYDPHGQSGDDNSSYSPSSGRLSFGQGGVDDAEDADVVIHE--LGHGIHDWITNGGLSQV
lcl|BX571966.1_prot_CAH38871.1_1428	WP_004193385.1	32.653	49	31	2	193	239	74	122	9.5	20.4	255	170	18	46.94	WP_004193385.1	LVDCDTSVAKNAYFTFTGTSNATQPKLIATVGSATNVGIRLQSASGEYL
lcl|BX571966.1_prot_CAH38875.1_1432	WP_038707916.1	23.077	65	46	2	278	341	145	206	6.4	21.9	352	676	18	46.15	WP_038707916.1	EKLIKSIVNKSIDENNYRLMKAAFEGVTQVYGNFSDLAASL---STNKPKPDQKTQLISLFTNTI
lcl|BX571966.1_prot_CAH38882.1_1439	WP_080248669.1	27.941	68	39	2	217	280	521	582	0.57	25.4	349	742	18	45.59	WP_080248669.1	LSYSTSFNPQIGLKLAGGGLATPTKGRQIEAGLRWQPPGKNLMLNAAVYQI------NQTNVAMSNPN
lcl|BX571966.1_prot_CAH38908.1_1465	WP_009972253.1	33.846	65	38	2	22	86	70	129	8.9	21.6	356	401	18	47.69	WP_009972253.1	RRTLAFAVLLQLVAGAACALA-PSMGALIG----ARLAQGFGVGAAMVIVPALVRQSFGDGGAVR
lcl|BX571966.1_prot_CAH39023.1_1580	WP_004188402.1	29.825	57	40	0	29	85	459	515	2.6	23.1	315	591	18	43.86	WP_004188402.1	TQDIANDIRATMQKHAGVFRTSALLKEGVEQMAGLKERAAAVHLKDKSKVFNTARVE
lcl|BX571966.1_prot_CAH39102.1_1659	WP_004531414.1	31.25	80	49	3	96	173	100	175	0.72	25	442	329	18	43.75	WP_004531414.1	RTIIVAAMNGLPWWFFDGFGGPLDGAA---LDAVDPGGVTAAALPPARAIGCVVHLSSATR-EPGVVVRGRGNRLIVGAP
lcl|BX571966.1_prot_CAH39829.1_2386	CFK48476.1	36.111	36	22	1	57	92	54	88	4.3	21.2	203	132	18	41.67	CFK48476.1	GCPKRRKAVRR-LHPPLAQPATALCRVPGYGALVQL
lcl|BX571965.1_prot_CAH34130.1_147	WP_080248669.1	31.034	29	20	0	87	115	436	464	9.8	20	166	742	17	51.72	WP_080248669.1	IPSDIFSGPNAYPRTDTKTTLNAFGLYVQ
lcl|BX571965.1_prot_CAH35035.1_1052	WP_076889967.1	27.358	106	71	3	326	427	256	359	0.92	25.4	585	432	17	43.4	WP_076889967.1	LRFNRPRVRDGFREFKRA--LVKAAAVFRGSIVVVHPSGEPLADGFRIDRPLRDDKGELVGNLTRVAIAPHARLTHWVRIGVDAAKQPMFNVSMQTVPKYLPQPPA
lcl|BX571965.1_prot_CAH35488.1_1505	WP_038774138.1	39.286	28	17	0	61	88	6	33	7.7	20.4	164	491	17	57.14	WP_038774138.1	FLAAAVAAGLPLAATLAPRGMRAQPNAT
lcl|BX571965.1_prot_CAH36131.1_2148	WP_151269450.1	38.462	39	19	2	138	173	62	98	1.2	23.1	217	242	17	48.72	WP_151269450.1	EDERG--NRITTPLMVVPPLQRVEPKERNVLRIARMPGA
lcl|BX571965.1_prot_CAH36131.1_2148	WP_053293009.1	47.368	38	19	1	152	188	786	823	2.4	22.3	217	839	17	52.63	WP_053293009.1	LAPGAAARIEFAADPHSPAPDHRPPEADAAHCAPPAIE
lcl|BX571965.1_prot_CAH36131.1_2148	WP_004546872.1	38.889	36	22	0	172	207	146	181	4.4	21.6	217	400	17	44.44	WP_004546872.1	GGSAQPHATRANSIHLNYEPASDWTAFRVDVTPEAL
lcl|BX571965.1_prot_CAH36131.1_2148	WP_004540441.1	27.027	37	27	0	108	144	15	51	9	20.4	217	196	17	51.35	WP_004540441.1	TTLAGSSLALMGFSPAEALAEVRQYKLARTVETRNTC
lcl|BX571965.1_prot_CAH36282.1_2299	AFI68205.1	24	100	50	2	115	208	279	358	0.8	25.4	564	367	17	36	AFI68205.1	GLTPDDVEFGGGNPPGVLRGLDGELEVERPVPTLDGQYAEFYRALAASIHD--------------------GAPFPVAPQDAVDVMTIIETAMRSEREGR
lcl|BX571965.1_prot_CAH36345.1_2362	WP_038775093.1	24.752	101	57	4	5	102	276	360	3.1	23.5	562	367	17	38.61	WP_038775093.1	KSTIPLVDPANVLDPSTLVFLTAGNIMA-----LKQAGLNDGFTSTCSSL--YGTVISTDYKWNHFDEI---------NQLLGIRGAYAADPVAVLRTHAN
lcl|BX571965.1_prot_CAH36638.1_2655	WP_080248725.1	33.333	69	34	3	129	187	302	368	0.57	25.4	355	922	17	47.83	WP_080248725.1	LVQGNRLQALLANWTAAV--PTNQPFDRLPIPFRAIATDLQTGQKVVLDHGSLPLAIRASMALPGLFSP
lcl|BX571965.1_prot_CAH36638.1_2655	WP_024428855.1	34.375	64	38	2	274	335	126	187	1.8	23.5	355	389	17	42.19	WP_024428855.1	DATRGRVVAIYATNFTLFQMAGPVLVSQIAGMTH--VRFALSGALFLLALPSLASIRKTPIADE
lcl|BX571965.1_prot_CAH36683.1_2700	WP_038714058.1	33.333	51	21	2	14	61	81	121	9.2	20.8	276	181	17	41.18	WP_038714058.1	VVCSPDVNGF----------LVSIDGGRNGDQSTRYLVKRGANGRVAGRIP
lcl|BX571965.1_prot_CAH36690.1_2707	WP_023360415.1	30.189	53	32	1	133	180	261	313	1.6	23.1	277	342	17	45.28	WP_023360415.1	FFATLRAAGVAPATRALPDHYAFATNPFVDDHFDAILITEKDAVKLGTSWRDA
lcl|BX571965.1_prot_CAH36692.1_2709	WP_009966896.1	40.625	32	15	1	123	154	196	223	2.8	21.9	183	415	17	53.12	WP_009966896.1	VVLSQGADFYRKA----LVELDQKTLTSDKML
lcl|BX571965.1_prot_CAH36695.1_2712	EEH25189.1	22.917	48	29	2	111	158	109	148	0.36	25.4	282	359	17	54.17	EEH25189.1	PFSYYDQQQRTIG------YSQEIALKIVDEIKKTLNRPNL--TVREI
lcl|BX571965.1_prot_CAH36800.1_2817	ABA47916.1	34.091	44	25	1	102	145	366	405	4.6	21.9	262	524	17	43.18	ABA47916.1	NWAPIEEVAKL----FAGIFVTIAPVIVILRAGGDGVFAPIVHL
lcl|BX571965.1_prot_CAH36803.1_2820	OMW33686.1	34.783	46	22	2	3	40	207	252	6.7	21.2	230	336	17	52.17	OMW33686.1	ESITLANGESVRPAAPGSAMKRVTTLVARSAVATIAGRPVEAVLLS
lcl|BX571965.1_prot_CAH36813.1_2830	WP_076887541.1	30.556	36	19	1	148	183	193	222	8.2	20.8	218	411	17	47.22	WP_076887541.1	QVLAARDGTLYKSC------ERNGSAIVKVVHDNGY
lcl|BX571965.1_prot_2833	EEC34719.1	58.333	12	5	0	4	15	276	287	9.4	18.1	69	339	17	75	EEC34719.1	QRSLARMRERLA
lcl|BX571965.1_prot_CAH37099.1_3116	WP_004526830.1	44	25	14	0	121	145	221	245	1.6	22.3	148	510	17	64	WP_004526830.1	AGGSSGCLTSPNNGTGALPSSGVAG
lcl|BX571965.1_prot_CAH37432.1_3449	WP_024428855.1	29.897	97	57	5	168	253	293	389	0.84	25.4	508	389	17	46.39	WP_024428855.1	CWPLLFVLGAAAGSVYTLSLVACGERFRGSALVTASSLVSASWSAASFGGPLVAGALMEQFGGDALIGVLIVSAIAFVGAALWERRALPMQAARRGR
lcl|BX571966.1_prot_CAH37464.1_21	WP_024428855.1	27.778	54	33	1	139	186	4	57	3.2	22.3	275	389	17	42.59	WP_024428855.1	ILTRDFLALILSVAVVGLGTGATLPLTALALTEAGHGTRIVGILTAAQAGGGLA
lcl|BX571966.1_prot_CAH37651.1_208	WP_024428782.1	33.333	51	33	1	28	78	577	626	3	22.7	297	1131	17	50.98	WP_024428782.1	AVTGTTADVRVASGFASLGGTSGNVAVGALGVAAITGRTA-DVAVDGGRAS
lcl|BX571966.1_prot_CAH37880.1_437	WP_004536717.1	27.869	61	39	2	142	201	81	137	8.3	21.6	353	452	17	42.62	WP_004536717.1	AGGLPMRAPLLGTIYTTNITPDKETGIGDWSFADFERAVRH----GVAKNGDNLYPAMPYV
lcl|BX571966.1_prot_CAH38865.1_1422	ARK97515.1	27.885	104	70	3	384	485	528	628	0.2	27.7	588	947	17	43.27	ARK97515.1	GQVFIISGTETAGWNTSVNDTWQTYANNALT--APEDVISPFSPYYPKSQTQIDLYPFLFVLPDGKLLVHARNTTRFFDIGTRSWSATLYKTVSDNS-RTYPFM
lcl|BX571966.1_prot_CAH38879.1_1436	WP_004535373.1	27.027	37	27	0	26	62	280	316	0.29	25.4	216	441	17	48.65	WP_004535373.1	TIHKYAKFDFGTGMMPYDAGVKGAPQNAIIGGASLWV
lcl|BX571966.1_prot_CAH38881.1_1438	ABN94432.1	32.075	53	35	1	157	209	174	225	2.7	22.7	319	322	17	47.17	ABN94432.1	ASAPESAADRVAD-HRVVQETKRHAQSIALAWPAKGAVVETFQPGRNRGIRIV
lcl|BX571966.1_prot_CAH38882.1_1439	WP_011203825.1	28.814	59	42	0	124	182	6	64	0.91	24.3	349	197	17	44.07	WP_011203825.1	RASLAAAVLGCIVLSAPRIAAADGDDTALTNLVALASQRLALAEPVAHWKWLNGKPISD
lcl|BX571966.1_prot_CAH38882.1_1439	WP_004535146.1	26.471	68	42	1	180	239	639	706	7.2	21.9	349	719	17	41.18	WP_004535146.1	VGGGVQVQSDFSAASSGVTMRQGGYALASVRLGYRYDRHWRAALNINNLFDRTYYQSLSQPGWNNRYG
lcl|BX571966.1_prot_CAH39021.1_1578	WP_038714058.1	60	15	6	0	14	28	63	77	3.7	19.6	89	181	17	60	WP_038714058.1	WSDYLTADGRATSSG
lcl|BX571966.1_prot_CAH39021.1_1578	EDO89205.1	40	15	9	0	45	59	296	310	5.1	19.6	89	473	17	60	EDO89205.1	KQPTDPTRWLKYSVV
lcl|BX571966.1_prot_CAH39089.1_1646	WP_004535146.1	29.032	62	34	2	234	290	281	337	8.3	21.6	327	719	17	45.16	WP_004535146.1	GTSLGLPRSTFLDVGWGHFDW-----DTTRVFGSVERELGGGWKAKVSGEYQAVRSDLKYAG
lcl|BX571966.1_prot_CAH39090.1_1647	WP_028359473.1	24.49	49	37	0	40	88	54	102	1.7	23.5	289	351	17	42.86	WP_028359473.1	FTKQSGIAVNTVFVKDGLLERVKAEGARSPADVLMTVDIGNLLDLVDGG
lcl|BX571966.1_prot_CAH39092.1_1649	WP_004535373.1	27.027	37	27	0	26	62	280	316	0.39	25	216	441	17	48.65	WP_004535373.1	TIHKYAKFDFGTGMMPYDAGVKGAPQNAIIGGASLWV
lcl|BX571966.1_prot_CAH39097.1_1654	WP_004535146.1	33.333	33	22	0	79	111	649	681	8.2	20.4	193	719	17	51.52	WP_004535146.1	FSAASSGVTMRQGGYALASVRLGYRYDRHWRAA
lcl|BX571966.1_prot_CAH39098.1_1655	WP_004533895.1	47.826	23	12	0	13	35	36	58	0.71	23.1	138	428	17	60.87	WP_004533895.1	ALDTSFANAGQISPGYAAPWAAP
lcl|BX571966.1_prot_CAH39197.1_1754	WP_080248669.1	30.357	56	36	1	182	237	301	353	0.66	25	339	742	17	37.5	WP_080248669.1	NGTISDDLYTADANFDH---YRKKQWSLGYQFEHKLNPVWTLRQNVRWMHLSLDDA
lcl|BX571966.1_prot_CAH39306.1_1863	WP_038778478.1	30.201	149	68	10	95	219	117	253	1.2	25.4	739	301	17	40.94	WP_038778478.1	PIPGSYAVVEDFGVVAIYPPQGGYPTFTWPFASVTPNS----GALATVVGYPFGVNFPVLNGRQWLQIFNNVTYYLWNKSFAA-DSVAMQTDGNLVVYNKGQPVWSTGTSGNPGAYMLVTPVGFVL-------GKQYGGILANVPYPVS
lcl|BX571966.1_prot_CAH39362.1_1919	WP_011205039.1	43.478	23	13	0	109	131	138	160	8.5	19.6	138	299	17	52.17	WP_011205039.1	WADSACRDIAARYADAAGLGVIA
lcl|BX571965.1_prot_CAH34449.1_466	ABA52198.1	36.111	36	21	1	159	192	728	763	0.051	27.7	214	922	16	52.78	ABA52198.1	PAIVQAWFPGEGGGNAIANVLFGKVNPSGKLPVTFP
lcl|BX571965.1_prot_CAH34490.1_507	KGX72041.1	80	5	1	0	2	6	136	140	8.8	16.5	32	178	16	80	KGX72041.1	WSFSW
lcl|BX571965.1_prot_CAH34800.1_817	WP_038740236.1	27.632	76	46	3	284	359	102	168	9.8	21.6	472	187	16	42.11	WP_038740236.1	GLSRTITVA-PLYVEDGAVALAIDAQETLADEGATPPA------GAPC--TFALPRRIVASHPGLNARAAQWTDWT
lcl|BX571965.1_prot_CAH34813.1_830	WP_009972253.1	54.167	24	10	1	228	250	148	171	0.62	24.6	263	401	16	62.5	WP_009972253.1	VGAALLVVADWRTSFWIIVALSAI
lcl|BX571965.1_prot_CAH34813.1_830	WP_009972253.1	44.444	18	10	0	25	42	200	217	9.2	20.8	263	401	16	61.11	WP_009972253.1	GYRRLLRSPVYLGYALGH
lcl|BX571965.1_prot_CAH34903.1_920	VCQ54129.1	30.882	68	39	5	344	409	699	760	1.2	24.6	420	861	16	50	VCQ54129.1	LRSNGIDVYVSTASLDD----VVRVF-AGHPAFGYGVPAENVIG-MRLTMADGKYMNEYLPNWHFNYG
lcl|BX571965.1_prot_CAH35351.1_1368	ABA52048.1	29.63	27	19	0	5	31	297	323	8.8	20	167	408	16	48.15	ABA52048.1	SAAQKEGKNLKVVWSGSIYDLDYWAIP
lcl|BX571965.1_prot_CAH36127.1_2144	OMW33686.1	42.857	21	12	0	25	45	269	289	8.4	19.6	133	336	16	52.38	OMW33686.1	PGGGAPAVLLGDRVKPVSVSI
lcl|BX571965.1_prot_CAH36511.1_2528	CFK95952.1	24.49	49	37	0	152	200	225	273	1.9	23.5	307	439	16	38.78	CFK95952.1	KGVKSVAVVDDSTAYGQGLANEFEKKAKALGLKVVSHDATNDKAVDFRA
lcl|BX571965.1_prot_CAH36566.1_2583	WP_038775093.1	57.143	14	6	0	25	38	213	226	2.1	20.4	87	367	16	78.57	WP_038775093.1	ALSTPYATQFDAQF
lcl|BX571965.1_prot_CAH36566.1_2583	ABN94719.1	57.143	14	6	0	13	26	12	25	8.8	18.9	87	406	16	64.29	ABN94719.1	GIANRAGGARAPRA
lcl|BX571965.1_prot_CAH36681.1_2698	WP_004522915.1	37.037	54	27	2	167	220	355	401	0.26	26.2	336	500	16	53.7	WP_004522915.1	IAKGKPSV-LGIVSGAVAG------LVAITPAAGFVGVAGALVIGIAAGVVCFW
lcl|BX571965.1_prot_CAH36690.1_2707	WP_024428546.1	24.49	49	33	1	20	64	107	155	3.6	22.3	277	372	16	48.98	WP_024428546.1	RNAALAWRVTNQSRYLALVDRFLSTWVNTYRPSFNPIDETRFESLILAY
lcl|BX571965.1_prot_CAH36693.1_2710	AFI68205.1	27.66	47	34	0	14	60	47	93	1.4	23.5	297	367	16	44.68	AFI68205.1	TRLAAIATGQPERATAAYPEAAVVPDLDALAARDDVECVVIATPNDT
lcl|BX571965.1_prot_CAH36694.1_2711	WP_004533800.1	37.288	59	33	3	3	60	17	72	9.3	21.2	353	256	16	49.15	WP_004533800.1	LVTGGAAGIG-HACARLLAQRGASVALVDRHPETAGIAATLEG--GAARHSGMSLDLRD
lcl|BX571965.1_prot_CAH36796.1_2813	WP_004538457.1	27.397	73	49	2	115	183	209	281	6.7	22.3	439	430	16	47.95	WP_004538457.1	AINALGGSSEANAFEGGLIPMQAWYAPSLTSNKEAGLGDWSIADITGLLQAGASHRGAVYGPMAEVVYDSLQY
lcl|BX571965.1_prot_CAH36815.1_2832	ABA52198.1	28.571	63	40	1	291	353	808	865	3.3	23.1	382	922	16	42.86	ABA52198.1	HGLSYTHFSYSGLEVKQRPDAATTVSFALTNDGPVAGAEVPQVYLGDLDDPQEP-----PKRL
lcl|BX571965.1_prot_CAH36939.1_2956	WP_004185616.1	40.741	27	15	1	17	43	370	395	4.9	20.8	172	421	16	48.15	WP_004185616.1	GAALASPAGCSATDGLTI-TGANVARM
lcl|BX571965.1_prot_CAH37432.1_3449	ABA51907.1	24.762	105	54	3	200	279	410	514	8.8	21.9	508	776	16	40.95	ABA51907.1	LQEAGREDLVDNMLDNFAYLIDTVGHVPNGNRSYYVSRSQPPFFAYMVTLAAKAEGNRVYQKYLPALRKEYAYWMQGERTTPRGQATRNVVAMPDGSVLNRYWDA
lcl|BX571966.1_prot_CAH38081.1_638	ABA50268.1	19.231	104	79	2	423	526	117	215	5.4	23.1	653	800	16	42.31	ABA50268.1	HPRGELVEIERLDEIVVGARVEALHAIGDRIARGEDQHRQREPARAQRAQHVDAVAL----GQP-EIEQQQIVRLAAERGERRVAVLHPVDRAAVGLQRLAHAF
lcl|BX571966.1_prot_CAH38291.1_848	WP_024428498.1	31.25	64	34	2	190	253	373	426	4.5	22.7	388	586	16	40.62	WP_024428498.1	LGLTNIFRPLTNLWGWSRSVLHYVRP-----TTLRVT-----ANGYAVLTRRENVQRAINEFVG
lcl|BX571966.1_prot_CAH38878.1_1435	WP_080248756.1	25.49	51	31	1	5	55	25	68	9.3	21.2	310	495	16	47.06	WP_080248756.1	PIAFPCPIDARRDLT-------DTLACYRQTVENQPLNYTMTGIVQLPGIE
lcl|BX571966.1_prot_CAH38881.1_1438	WP_024428782.1	31.746	63	32	1	115	166	685	747	2.3	23.1	319	1131	16	38.1	WP_024428782.1	EVSPGGAGDRIVAGGRAQIDGGALALALENTPPPLTPEQSRSVLGRRFEILNAAGGVAGRFDA
lcl|BX571966.1_prot_CAH39090.1_1647	WP_155027764.1	41.304	46	19	3	10	54	294	332	5.2	21.9	289	419	16	50	WP_155027764.1	QPLDAQTPDNRNWLAVMDK----YGDRKDPRDTFS---QAGYLAAR
lcl|BX571966.1_prot_CAH39101.1_1658	WP_024428940.1	34.694	49	20	3	89	125	284	332	2.2	22.7	238	425	16	51.02	WP_024428940.1	DAGVKRVLAVADWHPNAGGARSDAFYRAFRARFPAAQDDYPVRRMSEMI
lcl|BX571966.1_prot_CAH39197.1_1754	EEH25224.1	22.642	53	37	1	49	101	805	853	4.3	22.3	339	899	16	45.28	EEH25224.1	VAVNVNASTQLGQQMYVTGNVAAL----GNWNTDLGIPVDPASYPVWRNTVNL
lcl|BX571966.1_prot_CAH39301.1_1858	WP_004526045.1	29.688	64	37	3	38	98	74	132	5.3	22.3	388	833	16	46.88	WP_004526045.1	SAGVPCADL--GADWASCATGRLILQNRGHSPLTDGGWKLYL---HSIRRLLRIDRPGFTLRHL
lcl|BX571966.1_prot_CAH39309.1_1866	KIX45952.1	28.395	81	39	3	396	471	108	174	0.48	25.4	473	189	16	40.74	KIX45952.1	QDADENGLAVKGRFFTVQNFVACGQHWSDYVTFRHDARTGRWLF----ANEIRTESFPL----------EGKPDRVRAIRA
lcl|BX571966.1_prot_CAH39309.1_1866	AFR18870.1	24.691	81	54	2	171	245	484	563	2.5	23.9	473	661	16	43.21	AFR18870.1	MYVEGDPSAPGNQARFIAHEASWLRPEFKVWNLEHEFTHYLDGRYDMAGDFAASTAKPT-VWWIEGLAEYISRKNDDQESI
lcl|BX571966.1_prot_CAH39734.1_2291	WP_038708181.1	30	50	34	1	5	53	380	429	3.8	22.3	302	645	16	46	WP_038708181.1	KKRLTDAVLTHRYACNAGVRILAQDMTLPQLQSVCTSVAQQDDYFHRMMK
lcl|BX571965.1_prot_CAH34449.1_466	EDS82086.1	58.333	36	6	3	13	45	2	31	0.2	25.4	214	196	15	63.89	EDS82086.1	GRRAVP--RGSSRR----LLSLALVCACALAPVGGS
lcl|BX571965.1_prot_CAH34449.1_466	WP_151269450.1	37.5	32	20	0	152	183	47	78	1.3	23.1	214	242	15	53.12	WP_151269450.1	SNKSDAYPYLVQSWLEDERGNRITTPLMVVPP
lcl|BX571965.1_prot_CAH34544.1_561	WP_004526045.1	27.907	43	28	1	112	154	339	378	3.4	22.7	296	833	15	51.16	WP_004526045.1	APRFTHRGMHVDLARNFKPPATLRR---LIDQMSAYKLNRLHL
lcl|BX571965.1_prot_CAH34813.1_830	WP_004537213.1	38.298	47	16	3	32	70	349	390	0.59	24.6	263	415	15	46.81	WP_004537213.1	GETWCGHRP-----ATPDGKPLIGATPFRNLWLNTGHGALGFTLACG
lcl|BX571965.1_prot_CAH35522.1_1539	WP_004553625.1	30.435	46	24	1	32	77	25	62	2.9	22.7	299	279	15	45.65	WP_004553625.1	VATTASSGAPAVAAP--------PTDVAVLVYHRFSNVCGADPMTV
lcl|BX571965.1_prot_CAH36127.1_2144	WP_038749854.1	40	20	12	0	11	30	248	267	3.4	21.2	133	748	15	60	WP_038749854.1	RVSASYYHLSTDDLPDGGIP
lcl|BX571965.1_prot_CAH36250.1_2267	WP_004196853.1	32.5	40	27	0	212	251	101	140	2.4	22.7	261	266	15	50	WP_004196853.1	QRAEEIVRAINNVNAIVNELAVGPASSLSDRANDSYLEGR
lcl|BX571965.1_prot_CAH36566.1_2583	EDO85817.1	61.538	13	5	0	66	78	216	228	4.4	19.6	87	252	15	61.54	EDO85817.1	MPRPPAAAHASVP
lcl|BX571965.1_prot_CAH36796.1_2813	WP_080248725.1	26.667	75	44	2	108	171	733	807	0.6	25.8	439	922	15	44	WP_080248725.1	ISARARLVIDQLDDPTFPRKGYFVEARVERSLSKSNDTFFDSDASFTDVYGRLMVAQRFGRHSVNISVEAGKSFG
lcl|BX571965.1_prot_CAH36799.1_2816	WP_011852052.1	29.63	81	46	4	24	101	41	113	1.7	24.3	510	406	15	43.21	WP_011852052.1	VPKGFARPPF-----HTNPARFSATTVSGLAPATVR-HAYGFDSIANQGDGMVV--AIVDAYDDPKIESDLGVFSKNFSLP
lcl|BX571965.1_prot_CAH36801.1_2818	ONC96520.1	27.536	69	41	2	76	135	227	295	4.8	22.3	400	504	15	37.68	ONC96520.1	IFPDLAAIETQFHHLVRTVPGVGRLVTNGRDDALERVLSRGCWSDVERFGVDGGWQALPVENGVPVDGR
lcl|BX571965.1_prot_CAH36802.1_2819	WP_004545891.1	37.931	29	18	0	70	98	205	233	3.2	21.6	189	371	15	51.72	WP_004545891.1	TDYSAIVTKLKSQGIDFVYFGGYHPEMGL
lcl|BX571965.1_prot_CAH36805.1_2822	WP_004188402.1	32.727	55	34	2	15	66	250	304	9.3	21.6	346	591	15	49.09	WP_004188402.1	GVAGAGVLITEGVRGEGGILRNANGERFMERYAPTLKDLAPRDFVSRSMDQEIKE
lcl|BX571965.1_prot_CAH36806.1_2823	WP_053292838.1	31.373	51	34	1	252	301	208	258	7.7	21.6	337	408	15	45.1	WP_053292838.1	IGGHLDSTVGRMSENTRAPGADDDASGIASLTEALRVLLANRYQPKRTLKF
lcl|BX571965.1_prot_CAH36813.1_2830	WP_038707916.1	32.432	37	21	1	4	36	612	648	3	22.3	218	676	15	56.76	WP_038707916.1	VAQVKLSDKDSDKEDSYIQGIDGEKYLDAASGEKITV
lcl|BX571965.1_prot_CAH36817.1_2834	WP_057050932.1	25.882	85	37	2	138	196	431	515	0.63	25.4	387	538	15	37.65	WP_057050932.1	ETRLAGRDGETLARELMAEGVPCGPVRTIDALACDPHTLHRGLVVEMGRYRGAASPIKLSRTPATYRTAPPTLGRDTRAVLDALG
lcl|BX571965.1_prot_CAH37049.1_3066	WP_004553586.1	24.211	95	54	3	271	353	443	531	2.1	24.3	557	582	15	40	WP_004553586.1	GKLWATGGGVSTILPNPSWQSGSHRKL---PDISFDAAQSTGAYIYNYGQLQQIGGTSLSAPIFTGFWARLLSANGTGLGFP---AARFYHSIPT
lcl|BX571965.1_prot_CAH37062.1_3079	WP_024428578.1	40	30	17	1	138	167	49	77	1.5	22.3	196	172	15	53.33	WP_024428578.1	PDWLEI-AWWRRTRRLWVTHRTITHWGVGW
lcl|BX571965.1_prot_CAH37062.1_3079	WP_004197153.1	34.286	35	17	1	27	55	411	445	8.7	20.4	196	459	15	57.14	WP_004197153.1	RVARDEEGTGLGLAIVEEIAQSHGGAVSLATGPGN
lcl|BX571965.1_prot_CAH37085.1_3102	WP_004532434.1	34.884	43	28	0	115	157	150	192	0.014	29.6	285	329	15	60.47	WP_004532434.1	VLDLGCGAGTLLHALAADDREFVGWGLDRNPSMCKAARMRARQ
lcl|BX571966.1_prot_CAH37838.1_395	WP_004547886.1	31.25	64	34	2	226	279	104	167	4.3	22.3	371	326	15	45.31	WP_004547886.1	PLRSNGRTLGECDFLIETARGERLHWELAVKCYLCVATAGTASLADFVGPNLADRFDLKRAKLV
lcl|BX571966.1_prot_CAH37838.1_395	WP_076802983.1	27.586	58	41	1	184	240	192	249	6.9	21.9	371	457	15	43.1	WP_076802983.1	AMPTGLVQDGLNVLNAALANNVTLDAVNIMTMDYGPSGIDMGAAAISAAQGLYSQLDT
lcl|BX571966.1_prot_CAH37879.1_436	WP_004523300.1	34.783	69	39	2	169	237	11	73	2.2	23.5	451	299	15	47.83	WP_004523300.1	GLGVMGQPMALNLARA-GTELVVWNRTRERCEPLR-----AAGAQVADSAADVYRRARIVILMMATDAA
lcl|BX571966.1_prot_CAH37883.1_440	WP_076889967.1	42.857	28	15	1	14	41	229	255	1.7	22.7	189	432	15	57.14	WP_076889967.1	RKARALVVFLEGDPQFNRYERSER-FGW
lcl|BX571966.1_prot_CAH38257.1_814	WP_024428630.1	52.941	17	8	0	84	100	180	196	0.47	23.1	113	610	15	70.59	WP_024428630.1	LIGAGARQFVILNLNDA
lcl|BX571966.1_prot_CAH38403.1_960	WP_004529236.1	34.783	46	13	2	94	139	128	156	1	23.9	317	162	15	41.3	WP_004529236.1	GAP--GMDGPVYNGRHM---------------PYDVLLIKRGGQSS
lcl|BX571966.1_prot_CAH38878.1_1435	WP_009950543.1	28.125	64	29	2	252	298	421	484	7	21.6	310	586	15	35.94	WP_009950543.1	DSMFAVEGGQTYRFKMVVLDANLSTPFVIGTQPFKYVTTFHGQYTGNTVSYLDSVTIGSRYTVR
lcl|BX571966.1_prot_CAH38879.1_1436	KGC89431.1	31.25	32	22	0	165	196	63	94	0.46	24.6	216	313	15	56.25	KGC89431.1	FVIGDQINASITSANGGKLVGPTGDAVPYTVF
lcl|BX571966.1_prot_CAH38879.1_1436	AHK68005.1	33.333	36	20	1	30	61	608	643	10	20.4	216	772	15	52.78	AHK68005.1	YAPLTGILGWLLGALGMTNVAWLADPRLALAAVALV
lcl|BX571966.1_prot_CAH39025.1_1582	WP_038774138.1	38.462	39	16	2	70	108	40	70	9.7	20.8	260	491	15	53.85	WP_038774138.1	LARQLAEYAAGLRYEDLDSATI------DIVKS--HLID
lcl|BX571966.1_prot_CAH39089.1_1646	WP_139910463.1	34	50	28	1	132	181	30	74	3.3	21.9	327	140	15	46	WP_139910463.1	CSSTGHAFVAPLVASGAVR-----SQPMHVEANSMNAFRTNRSLSAYGFS
lcl|BX571966.1_prot_CAH39089.1_1646	ABA51907.1	34.426	61	28	2	154	202	189	249	4.6	22.3	327	776	15	42.62	ABA51907.1	HASGPRDQETVLPFISKTGGGDMVTPRHRPLHVENPFYRRLLNAPAWVALVAAAGIGCTSA
lcl|BX571966.1_prot_CAH39091.1_1648	WP_004545891.1	53.846	13	6	0	59	71	26	38	9.4	18.9	87	371	15	76.92	WP_004545891.1	TVKIAIAGPMSGS
lcl|BX571966.1_prot_CAH39092.1_1649	ABN92885.1	33.333	33	22	0	172	204	282	314	2.7	22.3	216	336	15	48.48	ABN92885.1	MENQLMQAVMNKVKPAEAAKAYIRKNPQVLDAW
lcl|BX571966.1_prot_CAH39092.1_1649	EQA86889.1	45.455	33	15	1	78	110	150	179	7.1	20.8	216	238	15	51.52	EQA86889.1	LGACALSPQRG---LAAFGLADATFKRAVVAAS
lcl|BX571966.1_prot_CAH39092.1_1649	AHK68005.1	33.333	36	20	1	30	61	608	643	9.1	20.8	216	772	15	52.78	AHK68005.1	YAPLTGILGWLLGALGMTNVAWLADPRLALAAVALV
lcl|BX571966.1_prot_CAH39096.1_1653	WP_004197153.1	38.889	54	29	2	272	324	365	415	0.23	26.6	360	459	15	46.3	WP_004197153.1	AVRYA---HEGGRVTVSARRDGDAVVLEVVDDGPGIPAEARPHVFKRFYRVARD
lcl|BX571966.1_prot_CAH39096.1_1653	WP_038781359.1	27.778	54	39	0	52	105	427	480	9.5	21.6	360	624	15	44.44	WP_038781359.1	GGSRAVTVAVNHLKSKNCPDATGDDLDQGDGQGCWNATRSRAAAKIADWLARNP
lcl|BX571966.1_prot_CAH39098.1_1655	WP_080248725.1	50	24	9	1	34	54	298	321	9.7	19.6	138	922	15	58.33	WP_080248725.1	APVGLVQGNRLQALLANWTAAVPT
lcl|BX571966.1_prot_CAH39103.1_1660	WP_004547886.1	40.741	27	16	0	45	71	68	94	6.5	20.4	175	326	15	51.85	WP_004547886.1	DALAHARPVRLGRYAECLLGFFVGHAP
lcl|BX571966.1_prot_CAH39103.1_1660	WP_122651768.1	38.462	26	16	0	53	78	138	163	8.5	20.4	175	560	15	50	WP_122651768.1	NAAQPFAARFETAPRGRAPFRWTSYG
lcl|BX571966.1_prot_CAH39172.1_1729	WP_004185616.1	22.727	66	41	2	316	374	300	362	4.2	22.7	397	421	15	42.42	WP_004185616.1	NTW---SGKATSVSVTDNRISRARYAGVRALGNVCQLRVSRNALASIDGTPIALQQAPSCAAGQIV
lcl|BX571966.1_prot_CAH39223.1_1780	ABA52198.1	56.25	16	7	0	19	34	832	847	3.2	20.8	110	922	15	75	ABA52198.1	VSFALTNDGPVAGAEV
lcl|BX571966.1_prot_CAH39308.1_1865	WP_004532251.1	52.381	21	10	0	28	48	24	44	0.5	23.5	144	540	15	66.67	WP_004532251.1	PRAALAVTAADVAALAGDDFD
lcl|BX571966.1_prot_CAH39309.1_1866	WP_004537213.1	33.333	84	43	4	1	71	1	84	0.000539	35.4	473	415	15	50	WP_004537213.1	MRICVLGAGVVGLTSAYCLAREGHDVTVLEARPDAVLDASFANGGQLSYSYVAPLADPAVLGKLPAWLARRDSALRFVPRLDVD
lcl|BX571966.1_prot_CAH39309.1_1866	WP_038708181.1	25	76	50	2	176	245	476	550	7.2	22.3	473	645	15	43.42	WP_038708181.1	DPSAPGNQARFIAHEASWLRPEFKVWNLEHEFTHYLDGRYDMAGDFAASTAKPT-VWWIEGLAEYLSRKNDNQESI
lcl|BX571966.1_prot_CAH39618.1_2175	EDO83218.1	28.571	56	33	1	129	177	232	287	1.1	24.3	330	335	15	39.29	EDO83218.1	ALGGRAETFTGLTGLGDLILTATGDLSRNRSVGLQLAAGRSLDDILAALGHVAEGV
lcl|BX571966.1_prot_CAH39827.1_2384	KIX45952.1	32.609	46	28	2	168	211	71	115	0.88	23.9	301	189	15	50	KIX45952.1	PLVIVEQQADGTFRLAARNDEVVLR-ANEGGQCDPFDPQDADENGL
lcl|BX571966.1_prot_CAH39829.1_2386	VCQ54129.1	46.667	30	14	1	22	51	354	381	4	21.6	203	861	15	63.33	VCQ54129.1	AARESVVKSAF--ESVRRGKTARAARVGRI
lcl|BX571965.1_prot_CAH34130.1_147	WP_009981622.1	37.5	24	15	0	43	66	113	136	3.1	21.6	166	657	14	62.5	WP_009981622.1	DELSASLPASAHLATLPWSSQDSR
lcl|BX571965.1_prot_CAH34354.1_371	EEH25224.1	31.481	54	33	1	36	89	173	222	0.55	25.4	394	899	14	50	EEH25224.1	LDGRKVGDFN----LYMLSKPYLDNAGANNTAQTVSGSGGTALVANHNSRYSAL
lcl|BX571965.1_prot_CAH34354.1_371	WP_004526045.1	29.508	61	37	3	10	64	392	452	7.2	21.9	394	833	14	45.9	WP_004526045.1	GLPELTDVGARRCHDPSETRCLLPQLGSGPDDRSGGGYLTRDDYVALLRYAAERFVEVIPE
lcl|BX571965.1_prot_CAH34377.1_394	KGX72041.1	31.707	41	27	1	53	93	123	162	1.4	23.1	287	178	14	48.78	KGX72041.1	FRDMPVGASMSACWSFSWPSNWQPVGYTS-DPSKCGYYPGG
lcl|BX571965.1_prot_CAH34549.1_566	WP_076889967.1	40	25	15	0	113	137	363	387	2.3	21.9	185	432	14	52	WP_076889967.1	VPHDDTPLPDMPEIPAQPVLPDSGA
lcl|BX571965.1_prot_CAH34800.1_817	ABA50268.1	26.471	68	47	1	46	110	177	244	0.37	26.6	472	800	14	45.59	ABA50268.1	EIEQQQIVRLAAERGERRVAVLHPVDRAAVGLQRLAHAFGDHPIVFNQQYPHPEKRPSHAFEMADIVA
lcl|BX571965.1_prot_CAH35035.1_1052	ABA48964.1	29.762	84	55	1	307	390	61	140	3.6	23.5	585	473	14	41.67	ABA48964.1	GAAACRFDRCAMSPCPLDRVSRSVWRHTMKMNRWIEVAFA----AGCLCTAGLASAQVKIGVTVSATGAAASLGIPEKNTVALL
lcl|BX571965.1_prot_CAH35351.1_1368	WP_043304483.1	39.13	23	14	0	2	24	81	103	7.7	20	167	161	14	56.52	WP_043304483.1	AGAAVPNSIAPRLTRAWLGDLQS
lcl|BX571965.1_prot_CAH36526.1_2543	WP_011852052.1	32	50	27	2	30	79	180	222	1.9	23.5	360	406	14	44	WP_011852052.1	GAGASVVSMSFGGSEFSS-----ETSFDSHFGAPSN--VTFVASSGDSGN
lcl|BX571965.1_prot_CAH36680.1_2697	WP_004193385.1	28.409	88	53	2	133	220	82	159	8.2	21.9	637	170	14	42.05	WP_004193385.1	AKNAYFTFTGTSNATQPKLIATVGSATNVGIRLQSASGEY-----LDN-----GAEQKGPVVLSNGTSVARFAAMYESTAASVTPGTA
lcl|BX571965.1_prot_CAH36686.1_2703	WP_085546935.1	38.095	42	23	1	252	293	78	116	0.72	24.6	307	281	14	45.24	WP_085546935.1	LEGRVVRTSLARG---EPVLGTKLAPVGTKGGLSAVIAPGHR
lcl|BX571965.1_prot_CAH36688.1_2705	WP_038708181.1	37.288	59	22	3	253	310	434	478	4.1	22.7	412	645	14	44.07	WP_038708181.1	PVAGDRN----DTIELVIFDDYANYRK----------YASVIYGISTDNGGMYLEGDPS
lcl|BX571965.1_prot_CAH36724.1_2741	WP_004531414.1	26.531	98	59	3	482	579	87	171	3	23.9	699	329	14	40.82	WP_004531414.1	PALASRIAPLVGPRTIIVAAMNGLP-----WWFFDGFGGPLDG--AALDAVDPGGVTAAALPPARAIGCVVHLSSA------TREPGVVVRGRGNRLI
lcl|BX571965.1_prot_CAH36729.1_2746	WP_024428812.1	33.962	53	34	1	122	174	139	190	0.16	26.6	366	242	14	54.72	WP_024428812.1	GRVSLPYYLGVAAGLYLTWISCT-ALGAALGPTIGDVERYGFDMAFTAVFLVL
lcl|BX571965.1_prot_CAH36729.1_2746	WP_004545891.1	28	50	33	1	12	61	291	337	0.29	26.2	366	371	14	46	WP_004545891.1	AQKKRDPNGTFQMPAYSG---VKIIADSIAGAKSTDPAKVAAYMHQHTFD
lcl|BX571965.1_prot_CAH36796.1_2813	ABA52198.1	27.907	43	16	2	289	316	591	633	6.6	22.3	439	922	14	39.53	ABA52198.1	VTGAFPGCGGLTFPTTTGCNWWPNPWLKLDVPIVQAIRDLAPG
lcl|BX571965.1_prot_CAH36796.1_2813	ABA52198.1	33.962	53	34	1	298	349	326	378	9.7	21.6	439	922	14	49.06	ABA52198.1	GFAMGLGGGTNLAREPRGGRLFEYLGEDPVLAGEMLAARTRGTQDRKVIATIK
lcl|BX571965.1_prot_CAH36797.1_2814	WP_024428614.1	34.884	43	22	1	25	67	27	63	0.88	24.3	305	416	14	46.51	WP_024428614.1	VHPGERIGAALAAARPGDTVL------VQHGRYEENLRIDKPL
lcl|BX571965.1_prot_CAH36801.1_2818	EDO83840.1	29.825	57	35	1	293	349	311	362	0.23	26.6	400	410	14	42.11	EDO83840.1	AFVEPGIAPRAGQQVRFRVMINDARGAEVVDVRQPITP-----YNAERSVWAKQIAD
lcl|BX571965.1_prot_CAH36802.1_2819	WP_009966896.1	34.615	26	17	0	69	94	262	287	4	21.6	189	415	14	38.46	WP_009966896.1	MGDWAKGEFEAAGKKPGKDYICAAVP
lcl|BX571965.1_prot_CAH36803.1_2820	ABA53699.1	37.5	32	20	0	76	107	350	381	7	21.2	230	662	14	43.75	ABA53699.1	FHRESGKPGKAAALKDALREIRGDIMVVFDAD
lcl|BX571965.1_prot_CAH36807.1_2824	WP_161788821.1	31.579	38	24	1	72	109	231	266	3.7	22.3	280	405	14	50	WP_161788821.1	RDYTTDTAVNFASILTRVKG--AHAAVIVYGGADAQAG
lcl|BX571965.1_prot_CAH36818.1_2835	WP_004536717.1	32.143	56	25	4	186	239	152	196	3.9	22.7	383	452	14	46.43	WP_004536717.1	AYFMHGVEPVRQPPRRN--DIPWYLSM--------RW-PLKIWNLLFLKEGVYQPK
lcl|BX571965.1_prot_CAH36980.1_2997	ABN94432.1	41.379	29	17	0	60	88	287	315	8	20.8	209	322	14	55.17	ABN94432.1	AEMGTGDSTRAGMLFEVRRDGKPVNPMPY
lcl|BX571965.1_prot_CAH37085.1_3102	WP_004194152.1	30	40	24	1	137	176	95	130	4.6	21.6	285	143	14	52.5	WP_004194152.1	RGYYHEYTVPTPRARNRGARRIV----CGGPLRRVDNCYY
lcl|BX571965.1_prot_3140	WP_122651768.1	50	16	8	0	54	69	455	470	9.2	19.2	112	560	14	62.5	WP_122651768.1	LDVYGENPATGLPQAR
lcl|BX571965.1_prot_CAH37157.1_3174	WP_024428782.1	35.417	48	25	2	146	191	736	779	8	21.6	336	1131	14	43.75	WP_024428782.1	NAAGGVAGRFDAPSGYLFVNPVLAYGPTTVS----LTIDRNATPFASV
lcl|BX571965.1_prot_CAH37262.1_3279	ABA48964.1	36.364	55	26	2	93	147	264	309	1.2	24.3	393	473	14	58.18	ABA48964.1	VFSAAAAANGLRIVA--------NERYNRTDASV-TGQVLKTLGARPDAVLIAGA
lcl|BX571965.1_prot_CAH37315.1_3332	WP_038714058.1	35.294	34	20	1	6	37	120	153	9.9	20.4	234	181	14	50	WP_038714058.1	IPYNVYRDAARSVPYVPLMPQSFFVDGGRDDVTL
lcl|BX571966.1_prot_CAH37497.1_54	VCG67913.1	30.435	46	19	1	98	143	214	246	5	21.9	331	269	14	39.13	VCG67913.1	HDYARFIR-------------PSELARFVREAGLQMVEIKGIAYHP
lcl|BX571966.1_prot_CAH37651.1_208	WP_057050932.1	29.268	41	28	1	229	269	333	372	3.7	22.3	297	538	14	48.78	WP_057050932.1	GQSIDIALYDCGVS-LLHPHLPNWFGSGRTPARSGNAHPNI
lcl|BX571966.1_prot_CAH37838.1_395	ABA50993.1	28.846	52	33	1	52	103	348	395	6.8	21.9	371	574	14	42.31	ABA50993.1	EVRQALDMAINKKAILESVYQGAGQAASAPMP----PTQWSYDKNLKAAAYD
lcl|BX571966.1_prot_CAH37877.1_434	WP_038774138.1	26.984	63	44	2	256	317	181	242	8.2	21.9	450	491	14	36.51	WP_038774138.1	SPRGWDHTCYSLPAAALAAGKLMRMPVEALTQAVNLSLN-SHLALNQTRVQQLSNWKALADAD
lcl|BX571966.1_prot_CAH37880.1_437	AFR18870.1	31.373	51	33	1	141	189	92	142	0.13	27.3	353	661	14	45.1	AFR18870.1	KQSAKPDRRTRPGADCRDMSIMTQYHGTALADYIANLPDYECHYGLFSIDR
lcl|BX571966.1_prot_CAH38125.1_682	OMR39540.1	23.656	93	58	2	435	526	304	384	0.83	25.8	645	389	14	39.78	OMR39540.1	EYRDNIFIAEHGSWNRSRKVGYRVVRVIASPDG------------RAAREETFVHGWLRPDESVWGRPADVLPLPDGSLLVSDDYAGAIYRIT
lcl|BX571966.1_prot_CAH38866.1_1423	VBI96880.1	30.882	68	34	2	201	268	63	117	3.9	22.7	483	255	14	44.12	VBI96880.1	NVEWQTT-SVSRRDRESRQAHGALAVWLTGLPG------------AGKSTLAIEAERCLHQAGKRTYV
lcl|BX571966.1_prot_CAH38870.1_1427	WP_151271354.1	30	40	28	0	83	122	194	233	7.1	21.2	289	274	14	50	WP_151271354.1	ESQVRAGENRGATLRHERVVRQWIGPLAATADAHASLDVR
lcl|BX571966.1_prot_CAH38875.1_1432	AHE31311.1	34	50	32	1	299	348	85	133	5.3	22.3	352	474	14	50	AHE31311.1	AARRASRLGIGNVAFHEASFDALLDRDLPPFDFIVMHGIYSWVDA-GMRR
lcl|BX571966.1_prot_CAH39023.1_1580	AHK68005.1	35.417	48	28	2	238	282	207	254	2.5	23.1	315	772	14	50	AHK68005.1	GGAWTDPHGQPAFNSPAAVQAAERYRDLFKYAPPGAATYDWSNALEAF
lcl|BX571966.1_prot_CAH39041.1_1598	WP_004540441.1	26.667	75	48	3	342	415	65	133	9.3	21.6	535	196	14	42.67	WP_004540441.1	LGDGAKNATSSIVHIEGDPDHPVNRGTLCPKGASL-IDFIHSPSRLT-----QPEYRAAGSDKWQPISWSDALDR
lcl|BX571966.1_prot_CAH39089.1_1646	WP_004188402.1	34	50	30	1	97	143	105	154	5.7	21.9	327	591	14	42	WP_004188402.1	EHFGMPFDRNADGTIYQRPFGGHTANYGEKPVQRACAAADRTGHALLHTL
lcl|BX571966.1_prot_CAH39092.1_1649	KGC89431.1	32.258	31	21	0	165	195	63	93	0.32	25	216	313	14	58.06	KGC89431.1	FVIGDQINASITSANGGKLVGPTGDAVPYTV
lcl|BX571966.1_prot_CAH39092.1_1649	KGX12970.1	36.667	30	17	1	90	119	38	65	1.5	22.3	216	133	14	56.67	KGX12970.1	AIVTGVGGAATNLREYLAA--RERDRYRYL
lcl|BX571966.1_prot_CAH39093.1_1650	WP_122830792.1	23.333	60	46	0	200	259	34	93	3.8	22.7	428	182	14	41.67	WP_122830792.1	FSAQASLGGKTYTYSLADALKKGPVVLYFYPAAFTTGCTIEAHAFAEAIDAYKRYGATVI
lcl|BX571966.1_prot_CAH39102.1_1659	WP_011204325.1	29.851	67	43	2	102	164	90	156	5.5	22.3	442	346	14	44.78	WP_011204325.1	VGASIANALAFAWDKPTIGIHHLEGHLLSPLLVAEPPPFPFVALLVSGGHTQLMRVSDVGVYETLGE
lcl|BX571966.1_prot_CAH39178.1_1735	WP_004548306.1	32.692	52	23	3	27	76	172	213	7.4	21.6	355	467	14	44.23	WP_004548306.1	DAQYDIAAQAVPGGAGYNA----------ALGDGVDVLMGGGRNHWTPYDPL
lcl|BX571966.1_prot_CAH39309.1_1866	WP_122634654.1	25.758	66	44	3	274	339	138	198	5.8	22.7	473	809	14	51.52	WP_122634654.1	QLDAALKQAADEKESLANL--TQQYSKLRRSLLRDQLVLR-SSSILGPRF--WAPLFRPSDDDRQE
lcl|BX571966.1_prot_CAH39471.1_2028	WP_011205039.1	36.62	71	35	3	35	105	111	171	4.3	22.7	500	299	14	46.48	WP_011205039.1	QLRAPDGAVHQCQYQVRFL----GGLAYRGYWADSAC---RDIAARYADAAGL---GVIAVAPCNPSDVAA
lcl|BX571966.1_prot_CAH39650.1_2207	WP_029671417.1	30.667	75	48	2	89	163	4	74	6.4	22.3	522	487	14	45.33	WP_029671417.1	AVDPSPLSRAAQALALASIGGALALGACTSRPSGERYAP-SRMDFNPGPAIVTQT---RHTGPFASGSALSFDAA
lcl|BX571965.1_prot_CAH33998.1_15	WP_004198637.1	35.556	45	28	1	292	336	101	144	1.9	23.5	356	270	13	48.89	WP_004198637.1	DAQLDALGDGAADIVLIDAQLDANGALSAL-ARDAHDVLVVTRVS
lcl|BX571965.1_prot_CAH34268.1_285	OMW33686.1	26.733	101	52	5	424	511	203	294	7.2	22.7	667	336	13	45.54	OMW33686.1	AIEGESITLANGESVRPAAP----GSAMKRVTTLVARSAVATIAGRPVEAVLLSDDPGGSGRFLYVATAQPGGGAPAVLLGDRVK-----PVSVSIERAAT
lcl|BX571965.1_prot_CAH34377.1_394	WP_004189720.1	40.541	37	16	1	202	238	188	218	1	23.9	287	241	13	56.76	WP_004189720.1	RAQCVAVLSDTIAYRAQQDHS------DAFGLPPCDA
lcl|BX571965.1_prot_CAH34922.1_939	ABA50268.1	36.735	49	26	1	60	103	688	736	0.12	27.3	343	800	13	44.9	ABA50268.1	NGSGLSRDERVSALGLADMLQAANASPVAQAFVDSLPIAGVDGTMRNRL
lcl|BX571965.1_prot_CAH35035.1_1052	WP_024428428.1	34.545	55	34	1	353	405	382	436	0.68	25.8	585	690	13	47.27	WP_024428428.1	SLKVAPEVSELSPTGVTLSAANVGNVSILPLITTRRASTTVQMGDGETFAIGGLI
lcl|BX571965.1_prot_CAH35035.1_1052	WP_024428428.1	34.783	23	15	0	204	226	338	360	9.5	22.3	585	690	13	65.22	WP_024428428.1	LAGGKIFIPVPQSSGIGTNTITL
lcl|BX571965.1_prot_CAH35351.1_1368	WP_004535373.1	42.857	21	12	0	27	47	58	78	4.5	21.2	167	441	13	57.14	WP_004535373.1	YKIVPVFKGTYDQALAAGIAA
lcl|BX571965.1_prot_CAH35522.1_1539	WP_004528277.1	32.5	40	22	1	206	245	77	111	4.1	21.6	299	119	13	37.5	WP_004528277.1	IAAAGGKHQWT-----YKGRPLYRFSGDAKPGQHTGDGFG
lcl|BX571965.1_prot_CAH35775.1_1792	WP_011204795.1	30.645	62	41	2	228	287	72	133	8.1	21.9	468	427	13	40.32	WP_011204795.1	RIPVDAAGAITLEATVYKPDGPGPFPLVVFNHGKNPGDLRAQPRSRPLSFAREFVRRGYAVV
lcl|BX571965.1_prot_CAH36127.1_2144	WP_024428614.1	41.176	17	10	0	5	21	259	275	7.3	20	133	416	13	58.82	WP_024428614.1	DSLIENNVVAGNQRGLF
lcl|BX571965.1_prot_CAH36131.1_2148	EDO89205.1	31.034	29	20	0	117	145	150	178	4.2	21.6	217	473	13	55.17	EDO89205.1	LLGVCGVRAVEEDRRRDSGEQNRIRRANE
lcl|BX571965.1_prot_CAH36250.1_2267	WP_011203825.1	38.889	36	21	1	27	61	32	67	6.1	21.2	261	197	13	50	WP_011203825.1	TALTNLVALASQRLALAEPVAHWKWLNGKPISDPPR
lcl|BX571965.1_prot_CAH36282.1_2299	WP_004538457.1	27.027	74	46	1	390	463	337	402	1.5	24.6	564	430	13	39.19	WP_004538457.1	GKTGRGKTPAFPPLAGNQSIQMTSAVNPIRMVLNGGYAPGTAKNPEPYGMPPFAQS--------LSDDEVAAVT
lcl|BX571965.1_prot_CAH36345.1_2362	WP_024428782.1	32	75	42	3	372	444	432	499	1.4	25	562	1131	13	40	WP_024428782.1	SNDISDVALAARKRE----DDAEHRAWLDTLRTKGWEHGLPAGAS---DGDRIDYALGVARETAYQAREYQGSLV
lcl|BX571965.1_prot_CAH36681.1_2698	WP_161788821.1	33.333	42	27	1	218	259	317	357	1.2	23.9	336	405	13	47.62	WP_161788821.1	GYAAFERRFEARYGKVIVFAPYGYDA-VMLLADAMRRANSTE
lcl|BX571965.1_prot_CAH36683.1_2700	KGU91512.1	27.778	36	17	1	241	276	76	102	5.1	21.6	276	293	13	47.22	KGU91512.1	VVQRYGKGSARQALR---------VSVPTTFGMRWL
lcl|BX571965.1_prot_CAH36690.1_2707	WP_004533895.1	32.432	37	20	1	207	243	338	369	1.6	23.5	277	428	13	40.54	WP_004533895.1	LFPGGGDTEKATFWTGLRPMT-----PDGTPIVGRTP
lcl|BX571965.1_prot_CAH36797.1_2814	WP_004550328.1	32.653	49	22	2	249	288	5	51	9.5	20.8	305	202	13	46.94	WP_004550328.1	SMMRRKALGALCSLALAGAPVGSR--AATPFYSLPLSSKDWHKGFRLTD
lcl|BX571965.1_prot_CAH36809.1_2826	WP_023360415.1	32.927	82	34	4	390	466	166	231	7.3	22.3	598	342	13	39.02	WP_023360415.1	RLARAVEIVVFDHRLGGNGF-------LLPAGPLREPLSRRRDATLVNDPYSRALPPWP--DTF-------ALSLAPGDAWH
lcl|BX571965.1_prot_CAH36815.1_2832	WP_004533895.1	26	50	37	0	157	206	190	239	6.8	21.9	382	428	13	46	WP_004533895.1	LRLPGDETGDCQLFTTRLAALAEQLGVKFRFNTRIDALAVAGGKIAGVQC
lcl|BX571965.1_prot_CAH36828.1_2845	WP_038714058.1	31.818	44	28	1	102	145	8	49	5.7	21.6	351	181	13	47.73	WP_038714058.1	VVSGAAFMLFFAAVSAGQL--TGTMQVNLQVSRGCEVAGVAASG
lcl|BX571965.1_prot_CAH36888.1_2905	WP_038707916.1	25.806	31	21	1	131	159	265	295	8.7	20.8	220	676	13	54.84	WP_038707916.1	YAAMEKKAWRMHKKAREVVVELLDNVGDLSL
lcl|BX571965.1_prot_CAH37005.1_3022	VCQ54129.1	40	40	18	2	40	77	303	338	9.4	21.2	299	861	13	42.5	VCQ54129.1	APMRTGAPPGM----RPRRGAPRAATAHRTSSHLIASPRD
lcl|BX571965.1_prot_CAH37073.1_3090	AHE31311.1	32	50	22	2	9	56	248	287	1.6	23.9	364	474	13	48	AHE31311.1	GLAYAGSATL----------ADNHPMLLIDRQAADAIAALPNARLRHLAE
lcl|BX571965.1_prot_CAH37085.1_3102	WP_004526045.1	44.444	36	17	1	246	281	790	822	2.1	23.1	285	833	13	52.78	WP_004526045.1	HHVDTAALER---DWAGFATVLKQRELPKLERAGIG
lcl|BX571965.1_prot_CAH37085.1_3102	VCG67913.1	37.838	37	21	1	115	151	88	122	4	21.9	285	269	13	62.16	VCG67913.1	VVDIGCGGGILSESMASL--GAQVKGIDLATEALGVA
lcl|BX571965.1_prot_3140	WP_080248669.1	50	14	7	0	40	53	321	334	9	19.2	112	742	13	64.29	WP_080248669.1	KQWSLGYQFEHKLN
lcl|BX571965.1_prot_CAH37178.1_3195	WP_004546221.1	29.167	48	34	0	160	207	216	263	0.4	25.8	359	539	13	41.67	WP_004546221.1	PIVVRAADDPLAGWPERHLFVSDLKLARDGAIAPNDMMDWMNGRQGQF
lcl|BX571965.1_prot_CAH37344.1_3361	WP_004526889.1	52.941	17	8	0	6	22	195	211	6.8	20	132	435	13	64.71	WP_004526889.1	AVMWFAPVAVFAALAST
lcl|BX571966.1_prot_CAH37464.1_21	WP_038749854.1	36.111	36	18	1	207	242	87	117	8.8	21.2	275	748	13	47.22	WP_038749854.1	NSGAATLTEALRTVP-----GITFGAGEGGNPLGDR
lcl|BX571966.1_prot_CAH37497.1_54	WP_024428898.1	27.273	44	30	1	124	165	334	377	5.7	21.9	331	395	13	54.55	WP_024428898.1	RVIRRALQSYAAFAELDHVFDNARVRREIDFEPLPFVDYVNECM
lcl|BX571966.1_prot_CAH37497.1_54	AFR20596.1	35.714	42	26	1	105	146	142	182	6.9	21.6	331	531	13	50	AFR20596.1	RDMSGGATVLSLQRHVSLAQA-EALARDFAADGAIEYAEPDA
lcl|BX571966.1_prot_CAH37876.1_433	WP_004553586.1	34.043	47	30	1	52	98	172	217	2.6	23.1	357	582	13	46.81	WP_004553586.1	FANASTAQ-VPRALGDIVGSVLGLQNVARARPLTKIGAIAKPLALAS
lcl|BX571966.1_prot_CAH37876.1_433	WP_139910463.1	33.333	48	30	1	85	130	78	125	6.7	21.2	357	140	13	50	WP_139910463.1	VLGYQANDPLFAHGDGEPIGDWAYGVVVRGSKQAVEAKVRAAGSQAVV
lcl|BX571966.1_prot_CAH37878.1_435	WP_004532434.1	26.667	75	51	4	54	127	218	289	8	22.3	586	329	13	44	WP_004532434.1	LARVRNVVASQFVNEMFRGGTSRAQAWLRRMRRLLPDRLL-VIADYYGR-LGH-GFQTPHRETLLHDYAQLISGQ
lcl|BX571966.1_prot_CAH38171.1_728	WP_004526830.1	33.929	56	29	3	199	246	71	126	0.29	26.2	374	510	13	51.79	WP_004526830.1	RIHLDWSAIQPASTWIFTSDPNPGRSSGLTWGATDIVVRAARNYGIRILGVITSTP
lcl|BX571966.1_prot_CAH38220.1_777	VBI96880.1	29.091	55	35	2	220	274	177	227	4.1	22.7	410	255	13	45.45	VBI96880.1	LFDAGDFIEVYCDCD-PRICEIRDVKGLYRRA---RAGLISEFTGISSPYEPPRH
lcl|BX571966.1_prot_CAH38455.1_1012	EEH25189.1	27.692	65	35	2	174	238	228	280	5.2	22.7	489	359	13	41.54	EEH25189.1	WNAEKGMAMQIISAKDHADAFLNVKSGRAVA-----------FFMDEPLLYGAKAKEAN-PGDYV
lcl|BX571966.1_prot_CAH38866.1_1423	VCQ54129.1	30.159	63	42	1	176	238	245	305	9.7	21.9	483	861	13	41.27	VCQ54129.1	RDELASARLRTALDAYIERPQTF--HVLWPSGRHASPKLRAFVDFIVARSTWPPASRGRGAPM
lcl|BX571966.1_prot_CAH38871.1_1428	WP_004524043.1	43.75	32	13	1	64	95	41	67	0.32	24.6	255	111	13	56.25	WP_004524043.1	PCSFSVAGGAGT-----HAQLQPACPRPAKGS
lcl|BX571966.1_prot_CAH38874.1_1431	EES27008.1	37.5	24	15	0	35	58	218	241	0.55	23.9	189	387	13	58.33	EES27008.1	TTDPRDYEAALDMMKKIRPTIRQF
lcl|BX571966.1_prot_CAH38908.1_1465	ABN85841.1	35.185	54	26	2	278	322	102	155	0.51	25	356	235	13	46.3	ABN85841.1	SATPYTVGYAVGPEVDDVCASALLAADGSTGVVDTVTLQLASVGATSLTFRYHT
lcl|BX571966.1_prot_CAH39023.1_1580	ABA50993.1	37.209	43	26	1	253	294	76	118	2.7	23.1	315	574	13	46.51	ABA50993.1	GSPAGFDSAQFTTGVDFTASTFPIYNRLVEFERGGTKVEPGLA
lcl|BX571966.1_prot_CAH39023.1_1580	WP_009950543.1	26.531	49	29	1	270	311	198	246	6.2	21.9	315	586	13	36.73	WP_009950543.1	GDVLNLRDIEQGLEQMKRVSSQDVSMRIAPGDRPGESDVVLDAKRGKPW
lcl|BX571966.1_prot_CAH39101.1_1658	WP_161788821.1	34.146	41	17	1	97	127	7	47	7.5	20.8	238	405	13	43.9	WP_161788821.1	SDWASEPIDSFEAARQSKIVTFSRARVDMNVRMRCLSLLAA
lcl|BX571966.1_prot_CAH39173.1_1730	EEH28759.1	26.471	34	25	0	100	133	439	472	4.4	21.9	254	475	13	50	EEH28759.1	LDHSETVNGSLSDSTPFVARAFAGEHIDGNCASL
lcl|BX571966.1_prot_CAH39178.1_1735	ABA50111.1	22	50	36	1	235	281	565	614	2	23.5	355	844	13	54	ABA50111.1	FDNKNSGQAIAQLIAEQKSPVADVVYLGVSSAFQAKDKGVVAPYKPAHWS
lcl|BX571966.1_prot_CAH39178.1_1735	EBA48499.1	26.531	49	32	1	125	169	396	444	7.6	21.6	355	451	13	44.9	EBA48499.1	VMIGEIRGDGQFNVVWKTKTAIRAQPWSPFIAGNQGKPDVVGSIPEFLR
lcl|BX571966.1_prot_CAH39197.1_1754	WP_038790363.1	26.667	45	33	0	81	125	30	74	4.8	22.3	339	337	13	46.67	WP_038790363.1	GKVGLDLPLLTSPFWQSYNRYLLHYAKDMQIDALAPVNSNGDPAQ
lcl|BX571966.1_prot_CAH39301.1_1858	WP_024428630.1	32.692	52	31	2	140	189	404	453	2.5	23.5	388	610	13	42.31	WP_024428630.1	HAYRLGVYHAFERASLFVRAYAGAGWSRYRLD--RAAVLPGAVRASTSGFDF
lcl|BX571966.1_prot_CAH39302.1_1859	WP_038774138.1	28	50	36	0	164	213	329	378	3.4	23.1	394	491	13	46	WP_038774138.1	IRRIDVHTTRVGYVTAGSEPEKWKPSTRETADHSLPYVVARAMLDGDIRT
lcl|BX571966.1_prot_CAH39304.1_1861	WP_011204795.1	28	50	31	1	226	275	35	79	6.8	21.9	379	427	13	50	WP_011204795.1	RVSHAPR-----AAGALANAERFDYGDSGLPPVAANLNETIIRIPVDAAG
lcl|BX571966.1_prot_CAH39618.1_2175	ACQ98979.1	30.189	53	23	3	249	291	92	140	9.5	21.2	330	628	13	45.28	ACQ98979.1	DRFLRDL--HTPGSAAYGRHLTPAEFAAQYAPTPQQV--ALVEAHLRRAGFRD
lcl|BX571966.1_prot_CAH39650.1_2207	ABA52198.1	32.468	77	45	1	24	93	157	233	0.41	26.6	522	922	13	45.45	ABA52198.1	VSSVTRLTAPVAARSRGVSRRAERQNQANIHGDKRMHAKRLSIAVLSATLCALAHAAGNDAPSPDIASRDAYALRRA
lcl|BX571966.1_prot_CAH39651.1_2208	ABA53699.1	32.075	53	35	1	43	94	280	332	0.003	33.1	396	662	13	49.06	ABA53699.1	AITHADWPEITVFVAAHNEEAVVADCLTALLATTYPRERLTIVPVNDRSTDNT
lcl|BX571966.1_prot_CAH39652.1_2209	WP_004553625.1	34.146	41	26	1	198	237	192	232	8.4	21.2	313	279	13	43.9	WP_004553625.1	QARARIAREIGNQVDLLAWPFGAFDGELGAAAREAGYVAGF
lcl|BX571965.1_prot_CAH34130.1_147	WP_004529035.1	35	20	13	0	45	64	238	257	9.9	20	166	408	12	65	WP_004529035.1	MTSYYDGTDSCAVSGIVCQD
lcl|BX571965.1_prot_CAH34415.1_432	WP_004185598.1	26.23	61	37	2	192	246	56	114	0.51	25.4	451	240	12	44.26	WP_004185598.1	PYRARAYVALNKPAGYECSR--EPQHHSSVFALLPPQFAERGVQCVGRLDQDTTGLLLLSD
lcl|BX571965.1_prot_CAH36345.1_2362	ABA51121.1	24.286	70	48	1	280	344	571	640	1.9	24.3	562	660	12	42.86	ABA51121.1	VPRGWTQVGWESVVARDPQAIVIVDYSAVTAEQKKQFLLSQPALAQVEAIRARRFIVIPYDAATPGVENA
lcl|BX571965.1_prot_CAH36526.1_2543	WP_004533800.1	35.714	42	19	2	191	232	87	120	8.2	21.6	360	256	12	54.76	WP_004533800.1	FGGVDMLVNSAGVA-------LLDKALDVGEAAWD-ATMAIN
lcl|BX571965.1_prot_CAH36682.1_2699	ABA51121.1	35.135	37	24	0	244	280	486	522	7.1	21.6	321	660	12	48.65	ABA51121.1	LDDVYRDLANLGRIFGVDARAAQVAGAMRARIDAVRR
lcl|BX571965.1_prot_CAH36683.1_2700	WP_024428498.1	38.235	34	21	0	150	183	545	578	3.6	22.3	276	586	12	55.88	WP_024428498.1	TIPDLFRQGLSSADDWDAALRTLERYDPRRVFSS
lcl|BX571965.1_prot_CAH36687.1_2704	ABN94719.1	34.884	43	28	0	178	220	354	396	0.94	24.6	363	406	12	44.19	ABN94719.1	NRAARQFVVPAVAQDPTVYPPEDVLKKMTLMRPMPADILRLEN
lcl|BX571965.1_prot_CAH36687.1_2704	WP_038749854.1	25	44	33	0	308	351	367	410	9.3	21.6	363	748	12	47.73	WP_038749854.1	ANQTELFGEFRTGPFKHSFTTGIELSREWGKRDSYSVATGTGKI
lcl|BX571965.1_prot_CAH36689.1_2706	AFI68205.1	29.825	57	38	1	38	92	247	303	2.3	23.9	469	367	12	47.37	AFI68205.1	LAAIEPARFTVLGTQGGYQKHGLDTQEDQLKAGLTPDDVEFGGGNPPGVLRGLDGEL
lcl|BX571965.1_prot_CAH36689.1_2706	WP_024429081.1	31.579	57	37	1	278	334	321	375	5.7	22.7	469	627	12	42.11	WP_024429081.1	RFAAVATMGALSALVVGACMTAPLFAVLAFIAHTGNALFGGAALFSMGI--GLGVPL
lcl|BX571965.1_prot_CAH36691.1_2708	EDO83218.1	35.714	42	22	1	179	215	138	179	0.76	24.6	298	335	12	45.24	EDO83218.1	LSGPSFAREVAQGLPVALTVASASAACRERTLAAFHHGAMRI
lcl|BX571965.1_prot_CAH36693.1_2710	WP_155027764.1	33.333	36	24	0	219	254	152	187	7.7	21.2	297	419	12	44.44	WP_155027764.1	RNYAPLNMGPRLSMTEAALYAKQQYKATRMVCIAPN
lcl|BX571965.1_prot_CAH36796.1_2813	WP_139910601.1	23.529	51	39	0	39	89	303	353	2.8	23.5	439	533	12	45.1	WP_139910601.1	KIAAPDDSYKSPPMQRLFALTRDAQREFLVLSPYFVPHDAGVNALGRLTAR
lcl|BX571965.1_prot_CAH36802.1_2819	WP_139900217.1	45.455	22	10	1	47	68	89	108	0.76	23.5	189	432	12	72.73	WP_139900217.1	NITPDDQAGIGK--WTSDDFYR
lcl|BX571965.1_prot_CAH36803.1_2820	WP_004188402.1	37.037	27	17	0	121	147	359	385	3.8	21.9	230	591	12	55.56	WP_004188402.1	YQMGGIPTNIHGQVVGTSRDHKEPING
lcl|BX571965.1_prot_CAH36806.1_2823	WP_004533895.1	38.298	47	22	2	239	280	364	408	0.045	28.5	337	428	12	51.06	WP_004533895.1	IVGRTPVPNLFLNTGHGTLGWTMSCGSGQLLADL--MSGKKPVIRAD
lcl|BX571965.1_prot_CAH36807.1_2824	WP_085546935.1	35.135	37	21	1	238	271	66	102	8.2	21.2	280	281	12	51.35	WP_085546935.1	SVPPGAFTDLKPLEGRVVRTSLARGEPVLGTKLAPVG
lcl|BX571965.1_prot_CAH36815.1_2832	WP_004545891.1	36.364	44	24	1	309	352	42	81	3.1	23.1	382	371	12	50	WP_004545891.1	YGDMVKAGALTAVEQVNAAGGAGGNKLEVVMM----DDACEPKQ
lcl|BX571965.1_prot_CAH36817.1_2834	EBA48499.1	33.333	45	30	0	220	264	81	125	2.1	23.5	387	451	12	40	EBA48499.1	INKNGGVLGRPLQPVVVDPASNWPLFAEKARQLLTQEKVACVFGC
lcl|BX571965.1_prot_CAH36817.1_2834	WP_009981622.1	31.25	48	23	2	99	146	46	83	3.1	23.1	387	657	12	50	WP_009981622.1	TVFDAAQAR--------RDTVYTDH--NGRYRITVDFAGELRVRARTP
lcl|BX571965.1_prot_CAH36888.1_2905	WP_024428614.1	40.741	27	16	0	25	51	40	66	8.1	20.8	220	416	12	40.74	WP_024428614.1	ARPGDTVLVQHGRYEENLRIDKPLTLR
[truncated: 1,968 more rows]

## Sheet: Pivot_Table
Row Labels	Count of Description (GO ID)
[truncated: 224 more rows]
